# Supplementary material for: Refinement of the HIVAN1 Susceptibility Locus on Chr. 3A1-A3 via Generation of Sub-Congenic Strains
Source: PLoS One. 2016 Oct 13;11(10):e0163860. doi: 10.1371/journal.pone.0163860 (PMC5063463; doi:10.1371/journal.pone.0163860)
Supplement: S1 Table — (XLSX) [file pone.0163860.s002.xlsx]

## Sheet: S1 Table
S1 Table. Coding SNPs and intronic indels in the Sub-IV region
chr	bp loc	gene	consequence	dbSNP_annot	rs id	CAST/EiJ	FVB/NJ
3	49744815	Pcdh18	Cn	Cn:Pcdh18:SN:1066	rs30645441	C	T
3	49754822	Pcdh18	Cn	Cn:Pcdh18:ED:681	rs246218173	G	T
3	49754917	Pcdh18	Cn	Cn:Pcdh18:AT:650	rs13477101	C	T
3	51308206	Elf2	Cn	Cn:Elf2:TS:28	rs218387223	A	T
3	51323242	Elf2	Cn	Cn:Elf2:DN:18	rs30085541	T	C
3	51388918	Mgarp	[multi]	Cn:Mgarp:NT:229+NC:Mgarp	rs30090796	G	T
3	51388976	Mgarp	[multi]	Cn:Mgarp:QK:210+NC:Mgarp	rs47706211	G	T
3	51388978	Mgarp	[multi]	Cn:Mgarp:ST:209+NC:Mgarp	rs49025624	C	G
3	51521465	Setd7	Cn	Cn:Setd7:PS:315	rs30088687	A	G
3	51677611	Mgst2	Cn	Cn:Mgst2:ML:69	rs262139699	C	A
3	51682488	Mgst2	Cn	Cn:Mgst2:TA:116	rs13469116	A	G
3	52103735	Maml3	Cn	Cn:Maml3:TA:137	rs258073890	C	T
3	52983160	Cog6	Cn	Cn:Cog6:VI:620	rs30323949	T	C
3	52993475	Cog6	Cn	Cn:Cog6:IV:461	rs30302002	C	T
3	53013833	Cog6	[multi]	Cn:Cog6::117+Cn:Cog6:DE:117	rs13461219	G	A
3	53478322	Proser1	Cn	Cn:Proser1:AT:542	rs261061529	A	G
3	53478343	Proser1	Cn	Cn:Proser1:SP:549	rs222452081	C	T
3	53516897	Frem2	Cn	Cn:Frem2:SG:3040	rs30379081	C	T
3	53516923	Frem2	Cn	Cn:Frem2:PH:3031	rs30379994	T	G
3	53545392	Frem2	Cn	Cn:Frem2:NK:2225	rs255346772	C	G
3	53545516	Frem2	Cn	Cn:Frem2:MT:2184	rs223073309	G	A
3	53547753	Frem2	Cn	Cn:Frem2:RH:2134	rs30384892	C	T
3	53549655	Frem2	Cn	Cn:Frem2:RQ:2092	rs244216181	T	C
3	53589750	Frem2	Cn	Cn:Frem2:TK:1781	rs30064141	G	T
3	53653141	Frem2	Cn	Cn:Frem2:VA:1315	rs31286614	A	G
3	53653373	Frem2	Cn	Cn:Frem2:VL:1238	rs30861004	C	G
3	53654305	Frem2	Cn	Cn:Frem2:RH:927	rs108056470	C	T
3	53655247	Frem2	Cn	Cn:Frem2:EA:613	rs212287306	G	T
3	53655257	Frem2	Cn	Cn:Frem2:VI:610	rs243545144	T	C
3	53655590	Frem2	Cn	Cn:Frem2:TA:499	rs258127372	C	T
3	53655887	Frem2	Cn	Cn:Frem2:LV:400	rs31190694	G	C
3	53656723	Frem2	Cn	Cn:Frem2:AV:121	rs30403760	A	G
3	54390264	Postn	Cn	Cn:Postn:PS:801	rs30477568	T	C
3	54696511	Supt20	Cn	Cn:Supt20:CR:11	rs30508009	C	T
3	54728788	Exosc8	Cn	Cn:Exosc8:RK:278	rs30519367	T	C
3	54734121	Exosc8	Cn	Cn:Exosc8:AT:34	rs258668533	T	C
3	54807645	Rfxap	[multi]	Cn:Rfxap:+Cn:Rfxap:GR	rs215129933	T	C
3	54807650	Rfxap	Cn	Cn:Rfxap:GV	rs232039905	A	C
3	54807662	Rfxap	Cn	Cn:Rfxap:AV	rs213078215	A	G
3	50394958	Slc7a11	Xi	Xi:Slc7a11	rs250799264	3	2
3	50400270	Slc7a11	Xi	Xi:Slc7a11	rs214463981	4	3
3	51897562	Maml3	Xi	Xi:Maml3	rs264542059	2	1
3	52332116	Foxo1	Xi	Xi:Foxo1	rs264467230	2	1
3	53050309	Lhfp	Xi	Xi:Lhfp	rs216369485	2	1
3	54274632	Trpc4	[multi]	Xi:Trpc4+I:Trpc4	rs243096047	1	2
3	54757734	Smad9	Xi	Xi:Smad9	rs243911800	1	2
3	55255025	Dclk1	Xi	Xi:Dclk1	rs255803454	1	2
3	55372472	Dclk1	Xi	Xi:Dclk1	rs216221607	2	4
3	55383640	[>1gene]	[multi]	Xi:Dclk1+Xi:LOC101056032	rs220088838	1	2
3	55467178	Dclk1	[multi]	I:Dclk1+Xi:Dclk1	rs249014432	1	0
3	55516832	Dclk1	Xi	Xi:Dclk1	rs251803855	2	1
3	55688615	Nbea	Xi	Xi:Nbea	rs248621362	2	3
3	55795200	Nbea	Xi	Xi:Nbea	rs218982758	2	1
3	55867375	Nbea	Xi	Xi:Nbea	rs247674108	2	1
