# Supplementary material for: Refinement of the HIVAN1 Susceptibility Locus on Chr. 3A1-A3 via Generation of Sub-Congenic Strains
Source: PLoS One. 2016 Oct 13;11(10):e0163860. doi: 10.1371/journal.pone.0163860 (PMC5063463; doi:10.1371/journal.pone.0163860)
Supplement: S2 Table — Table A. Transcriptome in HIVAN1 congenic mice (CAST) vs. FVB mice. Table B. GSEA analysis of genes encoded outside the HIVAN1 locus and differentially expressed (at FDR<0.1) in HIVAN1 congenic mice vs. FVB/NJ mice. Table C. Transcripts in the Matrisome (M5889) and H3K27ME3 (M2019) gene sets. (XLSX) [file pone.0163860.s003.xlsx]

## Sheet: Sheet2
	P_WT_fvbVScast	P_WT_F_fvbVScast	p_tgFVBCASTF	P_FVB_TGvsWT	P_CAST_TGvsWT	strain_pvalue	TG_pvalue	interaction
P_WT_fvbVScast	1
P_WT_F_fvbVScast	0.516136	1
p_tgFVBCASTF	0.000378968	0.0124865	1
P_FVB_TGvsWT	0.0234735	0.0506662	0.0376028	1
P_CAST_TGvsWT	0.00736872	0.0294642	0.117012	0.310195	1
strain_pvalue	0.695186	0.35972	0.0878273	0.016031	0.00505122	1
TG_pvalue	0.011823	0.035427	0.0125913	0.591703	0.579539	0.00573089	1
interaction	0.134303	0.129731	0.56521	0.0502024	0.0962509	0.0288801	0.059625	1

## Sheet: S2A Table
S2A Table. Transcriptome in HIVAN1 congenic mice (CAST) vs FVB mice
Probe Set ID	GeneSymbol	Gene Description	Chromosome	Start (mm9)	Stop (mm9)	Within HIVAN locus?	Avg-HIVAN1-CAST	Avg-HIVAN1-FVB	Log2Fold_CAST vs FVB	fold	P-value	FDR q-value	Gene Accession	Cytoband	mRNA Accession	mRNA Source	mRna - Description	UniGene ID	UniGene Expression Information		CAST_F10-150__F	CAST_F11-30_2_F	CAST_F11-31_F	CAST_F11-34_F	CAST_F11-35_2_F	CAST_F12-23_F	CAST_F12-24_F	CAST_F12-25_F	CAST_F12-28_F	CAST_F12-31_F	CAST_F12-33_F	CAST_F11-29_M	CAST_F11-36_M	CAST_F11-73_M	CAST_F11-74_M	CAST_F11-76_M	CAST_F12-26_M	CAST_F12-27_M	CAST_F12-32_M	CAST_F12-34_M	FVB_F12-11_M	FVB_F12-7_M	FVB_F12-8_M	FVB_F12-9_M	FVB_TG-17_M	FVB_TG-18_M	FVB_TG-19_M	FVB_TG-23_M	FVB_TG-24_M
10490986	4632415L05Rik	RIKEN cDNA 4632415L05 gene	chr3	19794886	19798983	HIVAN1	6.52512	7.41484	-0.889719	0.539719	8.96578e-21	2.24387e-16	BC023403	3 A2	BC023403	GenBank	Mus musculus RIKEN cDNA 4632415L05 gene, mRNA (cDNA clone MGC:30979 IMAGE:5252327), complete cds.	Mm.471712	blood| brain| embryonic tissue| epididymis| eye| fertilized ovum| lung| lymph node| mammary gland| salivary gland| skin| zygote| fetus| neonate| juvenile| adult	--	6.5385	6.62222	6.54253	6.52589	6.46052	6.69458	6.3427	6.59468	6.30733	6.67804	6.48801	6.57975	6.53475	6.54371	6.5679	6.66244	6.21698	6.44158	6.48727	6.67299	7.26985	7.28878	7.24211	7.33983	7.56197	7.1942	7.62169	7.46286	7.40911
10490794	Pkia	protein kinase inhibitor, alpha	chr3	7366604	7445366	HIVAN1	8.1454	7.45561	0.689781	1.61304	1.46032e-17	1.82737e-13	NM_008862	3 A1	NM_008862	RefSeq	Mus musculus protein kinase inhibitor, alpha (Pkia), mRNA.	Mm.3193	bone| brain| connective tissue| embryonic tissue| eye| heart| kidney| lung| mammary gland| muscle| nasopharynx| pituitary gland| skin| spinal cord| spleen| testis| tongue| vagina| fetus| neonate| juvenile| adult	--	8.24112	8.10147	7.69807	8.08877	8.27084	8.10607	8.22599	8.24785	8.30833	8.3688	8.09236	8.12691	8.02597	8.24761	8.0261	7.98916	8.30997	8.07404	8.18726	8.17122	7.76646	7.49885	7.53722	7.51713	7.46585	7.4566	7.44263	7.37514	7.33135
10497912	EG381438	predicted gene, EG381438	chr3	37613112	37623412	HIVAN1	5.09976	6.07994	-0.980185	0.506915	5.7193e-17	4.77123e-13	NM_198657	3 B|3	NM_198657	RefSeq	Mus musculus predicted gene, EG381438 (EG381438), mRNA.	Mm.471762	bone| brain| embryonic tissue| heart| kidney| liver| mammary gland| spinal cord| testis| gastrula| fetus| neonate| adult	--	5.29741	5.0996	4.98361	5.29701	4.82331	5.0451	5.38352	5.41515	5.16029	5.25711	4.75039	5.00632	5.17804	5.03979	4.93459	5.0805	5.04695	5.15304	4.92337	5.12003	6.12251	5.73495	5.93925	6.11271	5.82918	6.03562	5.76163	6.10019	6.18732
10497214	Tpd52	tumor protein D52	chr3	8929436	9004515	HIVAN1	7.28454	8.29496	-1.01042	0.496403	6.51409e-17	4.0757e-13	NM_001025261	3 A1-A2	NM_001025261	RefSeq	Mus musculus tumor protein D52 (Tpd52), transcript variant 1, mRNA.	Mm.371590	blood| bone| bone marrow| brain| connective tissue| embryonic tissue| extraembryonic tissue| eye| fertilized ovum| heart| inner ear| intestine| joint| kidney| liver| lung| lymph node| mammary gland| muscle| nasopharynx| olfactory mucosa| ovary| pancreas| pituitary gland| prostate| salivary gland| skin| spleen| stomach| sympathetic ganglion| testis| thymus| tongue| vagina|oocyte| unfertilized ovum…	--	7.36214	7.19603	7.07475	7.42812	6.95035	7.13389	7.20848	7.03301	7.02942	7.44422	7.39954	7.31506	7.51782	7.62529	7.27914	7.12473	7.38402	7.01757	7.56357	7.6037	8.33122	8.1403	8.35928	8.51867	8.39782	8.02399	8.27574	8.41088	8.40874
10497636	Lrrc31	leucine rich repeat containing 31	chr3	30577962	30594550	HIVAN1	5.44306	7.28713	-1.84407	0.278535	6.3021e-16	3.15445e-12	XR_002334	3 A3	XR_002334	RefSeq	PREDICTED: Mus musculus RIKEN cDNA E230002P03 gene (E230002P03Rik), misc RNA.	---	---	--	5.35556	5.53534	5.31073	5.39813	5.14831	5.46677	5.29051	5.55604	5.72495	5.50881	5.24507	5.25802	5.42327	5.62523	5.43747	5.59468	5.75317	5.32182	5.38381	5.52343	7.14295	7.33965	6.95986	7.11099	6.92079	6.61448	6.98696	7.56031	7.06285
10491526	Acad9	acyl-Coenzyme A dehydrogenase family, member 9	chr3	35964922	36149264	HIVAN1	9.87748	10.4368	-0.559289	0.678636	8.98688e-16	3.74858e-12	NM_172678	3 B	NM_172678	RefSeq	Mus musculus acyl-Coenzyme A dehydrogenase family, member 9 (Acad9), mRNA.	Mm.260997	bladder| bone| bone marrow| brain| connective tissue| dorsal root ganglion| embryonic tissue| extraembryonic tissue| eye| heart| inner ear| intestine| kidney| liver| lung| lymph node| mammary gland| ovary| pancreas| pituitary gland| salivary gland| skin| spinal cord| spleen| stomach| sympathetic ganglion| testis| thymus| vagina| cleavage| morula| blastocyst| egg cylinder| organogenesis| fetus| ne…	--	9.86752	9.85102	9.74879	9.89276	9.71976	9.76866	9.78253	9.84627	9.91175	9.91496	9.76369	9.99189	10.1309	9.49902	10.0374	10.0272	9.90542	10.0545	9.9783	9.85729	10.5277	10.486	10.5561	10.665	10.434	10.3427	10.5181	10.5018	10.4276
10497209	Mrps28	mitochondrial ribosomal protein S28	chr3	8802154	8923857	HIVAN1	8.48778	7.83305	0.654725	1.57432	4.54989e-13	1.62672e-09	NM_025434	3 A1	NM_025434	RefSeq	Mus musculus mitochondrial ribosomal protein S28 (Mrps28), nuclear gene encoding mitochondrial protein, mRNA.	Mm.38460	bladder| blood| bone marrow| brain| connective tissue| embryonic tissue| extraembryonic tissue| eye| heart| intestine| joint| kidney| liver| lung| lymph node| mammary gland| olfactory mucosa| pancreas| pituitary gland| skin| spleen| testis| thymus| thyroid| vagina| blastocyst| egg cylinder| gastrula| organogenesis| fetus| neonate| juvenile| adult	--	8.49836	8.75018	8.71688	8.47294	8.78959	8.21338	8.28105	8.40622	8.26523	8.09767	8.41813	8.67067	8.77821	8.16194	8.64573	8.6019	8.57788	8.61962	8.36652	8.42344	7.80955	7.74015	7.95622	7.90487	7.88775	7.8417	7.78989	8.11452	7.81823
10491354	Zfp639	zinc finger protein 639	chr3	32409514	32419665	HIVAN1	8.02983	7.69421	0.335626	1.26192	4.16602e-12	1.30329e-08	NM_144519	3 B	NM_144519	RefSeq	Mus musculus zinc finger protein 639 (Zfp639), mRNA.	Mm.285620	bladder| blood| bone marrow| brain| dorsal root ganglion| embryonic tissue| extraembryonic tissue| eye| heart| kidney| lung| mammary gland| molar| muscle| nasopharynx| ovary| pancreas| pituitary gland| skin| spinal cord| spleen| testis| thymus| cleavage| morula| blastocyst| egg cylinder| gastrula| organogenesis| fetus| neonate| juvenile| adult	--	8.02239	8.05311	8.02975	8.0725	8.15415	7.70108	8.05023	7.98145	8.0242	8.18514	8.08602	8.17594	8.09013	8.10805	7.98016	7.90485	7.98847	7.95211	8.0421	7.99482	7.61998	7.70505	7.58615	7.7534	8.02951	7.61662	7.6276	7.71899	7.75087
10491551	Exosc9	exosome component 9	chr3	36451549	36464649	HIVAN1	8.70537	9.11829	-0.412922	0.751101	1.10215e-11	3.06485e-08	NM_019393	3 B	NM_019393	RefSeq	Mus musculus exosome component 9 (Exosc9), mRNA.	Mm.116711	bone marrow| brain| dorsal root ganglion| embryonic tissue| extraembryonic tissue| eye| fertilized ovum| heart| inner ear| intestine| kidney| liver| lung| mammary gland| molar| ovary| pancreas| pituitary gland| prostate| skin| spinal cord| spleen| stomach| sympathetic ganglion| testis| thymus| thyroid| zygote| cleavage| blastocyst| gastrula| organogenesis| fetus| neonate| juvenile| adult	--	8.72856	8.6522	8.97607	8.81711	8.85972	8.72276	8.7273	8.55711	8.72524	8.84999	8.83336	8.76159	8.46143	8.74649	8.65838	8.6438	8.37291	8.74695	8.74768	8.51872	9.09664	9.05044	9.09915	9.20232	9.22519	9.04095	8.98347	9.3109	9.09651
10497944	Mfsd8	major facilitator superfamily domain containing 8	chr3	40621992	40697924	HIVAN1	7.35178	6.75728	0.594497	1.50995	1.15972e-11	2.90244e-08	NM_028140	3 C	NM_028140	RefSeq	Mus musculus major facilitator superfamily domain containing 8 (Mfsd8), mRNA.	Mm.130610	bladder| bone| brain| embryonic tissue| extraembryonic tissue| eye| heart| kidney| liver| lung| mammary gland| molar| nasopharynx| oviduct| pancreas| skin| spinal cord| spleen| testis| thymus| organogenesis| fetus| neonate| juvenile| adult	--	7.50896	7.5339	7.76198	7.65885	7.41187	7.3599	7.26587	7.45072	7.3915	7.58631	7.67071	7.19245	7.17241	7.00755	7.22205	7.08856	7.25506	7.22327	7.20627	7.06743	6.64427	6.61777	6.64174	6.53391	6.85847	6.94149	6.82823	6.64901	6.45824
10497300	Zfand1	zinc finger, AN1-type domain 1	chr3	10339956	10351313	HIVAN1	9.56167	9.14892	0.412756	1.33123	1.2298e-11	2.79801e-08	NM_025512	3 A2	NM_025512	RefSeq	Mus musculus zinc finger, AN1-type domain 1 (Zfand1), mRNA.	Mm.371617	blood| brain| embryonic tissue| eye| heart| intestine| liver| lung| mammary gland| nasopharynx| pituitary gland| prostate| skin| spleen| testis| tongue| blastocyst| gastrula| organogenesis| fetus| neonate| juvenile| adult	--	9.65146	9.51271	9.43449	9.75565	9.59097	9.54912	9.57324	9.43129	9.59297	9.76526	9.62834	9.64471	9.30859	9.44726	9.52967	9.60483	9.43966	9.51868	9.60289	9.65167	9.20493	9.13987	9.14551	9.12986	8.99271	8.9655	8.89135	9.30003	9.17642
10498146	Nhlrc3	NHL repeat containing 3	chr3	53255918	53267180	HIVAN1	7.51859	7.93438	-0.415788	0.74961	1.43269e-11	2.75815e-08	NM_172501	3 C	NM_172501	RefSeq	Mus musculus NHL repeat containing 3 (Nhlrc3), mRNA.	Mm.85744	bladder| bone| bone marrow| brain| embryonic tissue| extraembryonic tissue| eye| lung| mammary gland| pancreas| pituitary gland| prostate| skin| spleen| testis| thymus| vagina| gastrula| organogenesis| fetus| juvenile| adult	--	7.55179	7.70032	7.41011	7.53799	7.57324	7.5019	7.47529	7.47391	7.56167	7.59659	7.4256	7.51971	7.45601	7.5935	7.51836	7.53925	7.61688	7.48564	7.50659	7.32745	7.85134	7.61981	7.78637	8.0494	8.24303	7.93462	8.00435	7.96436	7.96198
10491091	Tnfsf10	tumor necrosis factor (ligand) superfamily, member 10	chr3	27215999	27238587	HIVAN1	9.05762	8.1579	0.899721	1.86571	2.90103e-11	5.18601e-08	NM_009425	3 A3	NM_009425	RefSeq	Mus musculus tumor necrosis factor (ligand) superfamily, member 10 (Tnfsf10), mRNA.	Mm.1062	bone marrow| extraembryonic tissue| kidney| liver| lung| mammary gland| muscle| spinal cord| spleen| thymus| blastocyst| neonate| juvenile| adult	--	8.93824	8.78653	8.35368	8.8381	8.60267	8.76023	8.97575	8.82125	9.03507	9.04161	8.79656	9.28446	9.3854	9.38888	9.78189	9.56429	9.20096	9.29705	9.2499	9.04982	8.27203	8.12031	8.12334	8.0832	8.26491	7.80417	8.29255	8.54038	7.90554
10497673	Zmat3	zinc finger matrin type 3	chr3	32233714	32264587	HIVAN1	7.56757	7.06756	0.500011	1.41422	6.70273e-11	1.11833e-07	NM_009517	3 B	NM_009517	RefSeq	Mus musculus zinc finger matrin type 3 (Zmat3), mRNA.	Mm.35705	bone| brain| embryonic tissue| extraembryonic tissue| eye| inner ear| intestine| kidney| lung| mammary gland| pancreas| pituitary gland| spleen| sympathetic ganglion| testis| thymus| uterus| blastocyst| gastrula| organogenesis| fetus| neonate| juvenile| adult	--	7.7391	7.69438	7.6492	7.66712	7.65085	7.29782	7.58997	7.36114	7.36224	7.57103	7.86393	7.70757	7.67908	7.62049	7.69044	7.39608	7.45199	7.53062	7.64871	7.17963	7.04787	7.08071	7.20916	7.11095	7.38228	7.29293	7.13971	7.1726	7.10957
10497296	Slc10a5	solute carrier family 10 (sodium/bile acid cotransporter family), member 5	chr3	10331734	10335656	HIVAN1	8.10536	9.02988	-0.924512	0.526859	1.55104e-10	2.42612e-07	NM_001010834	3 A1	NM_001010834	RefSeq	Mus musculus solute carrier family 10 (sodium/bile acid cotransporter family), member 5 (Slc10a5), mRNA.	Mm.442146	kidney| liver| pancreas| thymus| fetus| neonate| juvenile| adult	--	8.36368	8.45834	8.05363	8.33007	7.94818	7.83423	8.17973	7.79932	7.68742	8.07798	7.72212	8.60951	8.21727	7.28901	8.40844	8.15081	8.4768	8.35876	8.39886	7.74308	9.10499	9.47965	8.95034	9.0968	9.72173	9.21789	9.22003	9.29155	9.43254
10490856	Ralyl	RALY RNA binding protein-like	chr3	13471682	14181976	HIVAN1	4.8316	4.41197	0.419629	1.33758	1.32952e-09	1.95728e-06	NM_178631	3 A1	NM_178631	RefSeq	Mus musculus RALY RNA binding protein-like (Ralyl), mRNA.	Mm.422625	brain| dorsal root ganglion| embryonic tissue| eye| spinal cord| sympathetic ganglion| organogenesis| fetus| neonate| juvenile| adult	--	4.60768	4.73558	4.77094	4.64977	4.69713	4.86596	4.9209	5.07425	5.16869	5.02482	4.81439	4.73631	4.96026	4.34368	4.95541	5.00411	4.75025	4.85103	4.78167	4.91923	4.33518	4.53011	4.29294	4.65754	4.38899	4.28184	4.63261	4.48192	4.54682
10491272	Gpr160	G protein-coupled receptor 160	chr3	30754911	30796080	HIVAN1	7.31979	7.7891	-0.469306	0.722312	1.72744e-09	2.40181e-06	BC116649	3 B	BC116649	GenBank	Mus musculus G protein-coupled receptor 160, mRNA (cDNA clone MGC:141620 IMAGE:40088354), complete cds.	Mm.272019	blood| bone| embryonic tissue| extraembryonic tissue| inner ear| intestine| kidney| liver| mammary gland| skin| testis| uterus| fetus| adult	--	7.56347	7.35129	7.00489	7.44724	7.29157	7.48886	7.53697	7.70099	7.47483	7.56954	7.26152	7.17467	7.20337	7.12467	6.97684	6.99447	7.42409	7.10236	7.36501	7.33922	7.69059	7.65236	7.83697	7.73919	7.79153	7.63924	7.59709	7.49194	7.67641
10490845	Chmp4c	chromatin modifying protein 4C	chr3	10366973	10391005	HIVAN1	7.28953	6.83182	0.457707	1.37336	1.814e-09	2.38942e-06	NM_025519	3 A1	NM_025519	RefSeq	Mus musculus chromatin modifying protein 4C (Chmp4c), mRNA.	Mm.366147	bone marrow| brain| embryonic tissue| extraembryonic tissue| eye| intestine| liver| lung| mammary gland| pancreas| stomach| thymus| tongue| organogenesis| fetus| juvenile| adult	--	7.46688	7.05709	6.92845	7.45865	7.42136	7.5461	7.47187	7.31069	7.44258	7.48409	7.46906	6.97466	7.08663	7.49198	7.46586	7.122	7.19064	7.21622	7.09054	7.09518	6.87616	6.55808	6.70448	6.63757	6.80185	7.18731	6.85782	6.74453	6.92544
10491753	Intu	inturned planar cell polarity effector homolog (Drosophila)	chr3	40430208	40508662	HIVAN1	6.85203	7.19558	-0.343546	0.788102	3.57117e-09	4.46878e-06	NM_175515	3 B	NM_175515	RefSeq	Mus musculus inturned planar cell polarity effector homolog (Drosophila) (Intu), mRNA.	Mm.105309 // Mm.432345	bone marrow| embryonic tissue| epididymis| eye| liver| lung| mammary gland| nasopharynx| thymus| gastrula| organogenesis| fetus| neonate| adult // embryonic tissue| heart| liver| lung| thymus| fetus	--	6.97084	6.78326	6.68694	7.02356	6.63183	6.82762	7.11855	6.95087	6.74322	7.08485	6.84523	6.94059	6.79444	6.73103	6.78697	6.62081	7.13678	6.646	6.95754	6.75969	7.17265	7.0441	7.15952	7.13611	7.33115	7.26045	7.26439	7.32727	7.39619
10497862	Trpc3	transient receptor potential cation channel, subfamily C, member 3	chr3	36519404	36589089	HIVAN1	5.0818	5.59601	-0.514213	0.700175	4.77927e-09	5.69575e-06	NM_019510	3 B|3 18.2 cM	NM_019510	RefSeq	Mus musculus transient receptor potential cation channel, subfamily C, member 3 (Trpc3), mRNA.	Mm.74363	brain| dorsal root ganglion| embryonic tissue| eye| heart| intestine| vagina| fetus| neonate| juvenile| adult	--	5.19605	4.95077	5.15106	4.909	5.06893	5.21124	5.2907	5.24836	4.84553	5.07306	5.43523	4.84143	5.01803	4.72451	5.09383	4.71071	5.14211	5.0535	5.37761	5.29438	5.68463	5.69415	5.76637	5.71312	5.35367	5.28214	5.40503	5.42218	5.26425
10497765	Dcun1d1	DCUN1D1 DCN1, defective in cullin neddylation 1, domain containing 1 (S. cerevisiae)	chr3	35791574	35831799	HIVAN1	8.13899	7.84876	0.290236	1.22284	1.47973e-08	1.68333e-05	NM_033623	3 B	NM_033623	RefSeq	Mus musculus DCUN1D1 DCN1, defective in cullin neddylation 1, domain containing 1 (S. cerevisiae) (Dcun1d1), mRNA.	Mm.379305 // Mm.470031	bone marrow| brain| embryonic tissue| extraembryonic tissue| eye| fertilized ovum| heart| inner ear| intestine| joint| kidney| liver| mammary gland| ovary| pancreas| pituitary gland| skin| spleen| stomach| sympathetic ganglion| testis| thymus|oocyte| unfertilized ovum| zygote| cleavage| gastrula| organogenesis| fetus| neonate| juvenile| adult // blood| bone marrow| brain| connective tissue| dorsa…	--	8.08675	8.23728	8.40117	8.21183	8.10288	8.04708	8.05617	7.94066	8.14642	8.1855	8.341	8.18123	8.11643	8.0456	8.33102	7.91965	8.11313	8.12864	8.03825	8.14916	7.79274	7.84937	7.7575	7.55804	7.95269	7.95793	7.91428	7.87763	7.90935
10497894	Cetn4	centrin 4	chr3	37207549	37211368	HIVAN1	9.47546	9.90574	-0.430273	0.742121	1.79293e-08	1.95094e-05	NM_145825	3 B	NM_145825	RefSeq	Mus musculus centrin 4 (Cetn4), mRNA.	Mm.344708	bladder| bone marrow| brain| fertilized ovum| heart| intestine| mammary gland| spinal cord| testis| zygote| fetus| juvenile| adult	--	9.76261	9.29995	9.36186	9.37172	9.13889	9.78755	9.78242	9.51672	9.69673	9.78063	9.48815	9.34299	9.34223	9.16312	9.4766	9.42766	9.25505	9.38414	9.43935	9.69093	9.98611	9.93849	10.0113	10.2147	9.73326	9.74202	9.73994	9.87987	9.71486
10491212	6130401L20Rik	RIKEN cDNA 6130401L20 gene	chr3	28981693	29596312	HIVAN1	4.86671	5.22236	-0.355651	0.781517	4.31744e-08	4.50219e-05	BC117810	3 A3	BC117810	GenBank	Mus musculus RIKEN cDNA 6130401L20 gene, mRNA (cDNA clone MGC:143724 IMAGE:40092604), complete cds.	Mm.330948	brain| embryonic tissue| eye| pituitary gland| thymus| fetus| neonate| adult	--	4.71273	5.01514	4.8908	5.04903	4.83044	5.00552	4.7581	4.82501	4.8547	4.78291	5.03477	5.06237	4.89755	4.81	4.56804	4.99262	4.83437	4.67239	4.95436	4.78332	5.33017	5.06543	5.21126	5.7172	4.97597	5.04056	5.24739	5.31756	5.15221
10497390	Armc1	armadillo repeat containing 1	chr3	19032144	19063065	HIVAN1	9.35677	9.62099	-0.264213	0.832653	6.34284e-08	6.34969e-05	NM_028840	3 A3	NM_028840	RefSeq	Mus musculus armadillo repeat containing 1 (Armc1), mRNA.	Mm.472705	bladder| blood| bone| bone marrow| brain| connective tissue| embryonic tissue| extraembryonic tissue| eye| heart| inner ear| joint| kidney| liver| lung| lymph node| mammary gland| molar| muscle| nasopharynx| ovary| pituitary gland| skin| spleen| testis| thymus| thyroid| tongue|oocyte| cleavage| blastocyst| egg cylinder| gastrula| organogenesis| fetus| neonate| juvenile| adult	--	9.37528	9.24518	9.3231	9.30488	9.39993	9.31816	9.23414	9.13164	9.46437	9.28777	9.34396	9.39292	9.34283	9.12141	9.43776	9.36357	9.46237	9.57231	9.53208	9.4818	9.75751	9.66327	9.79536	9.78077	9.77411	9.77443	9.68419	9.70699	9.58576
10345074	Cetn4	centrin 4	chr1	21262484	21262990	N	6.86776	7.2584	-0.390634	0.762794	1.8859e-07	0.000174809	BC087905	3 B	BC087905	GenBank	Mus musculus centrin 4, mRNA (cDNA clone MGC:107235 IMAGE:6707456), complete cds.	Mm.344708	bladder| bone marrow| brain| fertilized ovum| heart| intestine| mammary gland| spinal cord| testis| zygote| fetus| juvenile| adult	--	6.75671	6.62517	6.51629	6.81665	6.78929	7.14977	7.16836	6.88924	7.06196	7.0638	6.91304	6.77815	6.53563	6.56653	6.85433	6.91658	6.91925	6.80664	7.16656	7.06132	7.27648	7.30056	7.36841	7.51142	7.29262	6.81504	7.2438	7.55436	7.29308
10359982	Atf6	activating transcription factor 6	chr1	172637345	172797899	N	8.90266	8.78701	0.115643	1.08346	1.25784e-05	0.00684347	NM_001081304	1 H3|1 85.0 cM	NM_001081304	RefSeq	Mus musculus activating transcription factor 6 (Atf6), mRNA.	Mm.377046	adipose tissue| bladder| blood| bone| bone marrow| brain| connective tissue| embryonic tissue| eye| fertilized ovum| heart| intestine| joint| kidney| liver| lung| mammary gland| muscle| nasopharynx| ovary| pancreas| pituitary gland| prostate| skin| spinal cord| spleen| stomach| testis| thymus| thyroid| uterus|oocyte| zygote| blastocyst| organogenesis| fetus| neonate| juvenile| adult	--	8.90837	8.83409	8.94687	8.9289	8.95533	8.84479	8.9174	8.85715	8.93306	9.06473	9.00792	8.85681	8.88437	8.93108	8.94478	8.7307	8.94176	8.8832	8.83574	8.84611	8.75149	8.64605	8.6969	8.84776	8.91283	8.68595	8.75659	8.85582	8.7164
10352558	D1Pas1	DNA segment, Chr 1, Pasteur Institute 1	chr1	188791295	188794506	N	4.58303	4.78902	-0.20599	0.866944	0.000221371	0.0454119	NM_033077	1 H5|1 101.5 cM	NM_033077	RefSeq	Mus musculus DNA segment, Chr 1, Pasteur Institute 1 (D1Pas1), mRNA.	Mm.108054	embryonic tissue| testis| cleavage| organogenesis| adult	--	4.38767	4.68161	4.62534	4.3815	4.48795	4.63595	4.76315	4.59065	4.53877	4.74417	4.56023	4.41937	4.50871	4.53775	4.49045	4.87794	4.48328	4.40977	4.92448	4.61188	4.80228	4.61811	4.97816	4.63548	4.74446	4.38607	4.59333	4.86759	4.88477
10355611	Zfp142	zinc finger protein 142	chr1	74611702	74634602	N	7.82208	7.65465	0.167436	1.12306	0.000242923	0.0471289	NM_029888	1 C3|1 41.5 cM	NM_029888	RefSeq	Mus musculus zinc finger protein 142 (Zfp142), mRNA.	Mm.207298	brain| dorsal root ganglion| embryonic tissue| extraembryonic tissue| eye| heart| inner ear| kidney| liver| lung| mammary gland| molar| ovary| pancreas| skin| spinal cord| spleen| testis| thymus| vagina|oocyte| cleavage| morula| blastocyst| organogenesis| fetus| neonate| juvenile| adult	--	8.00924	7.81828	7.75143	7.82785	7.78119	7.66503	7.86713	7.83634	7.79035	7.88793	7.83723	7.80233	8.03783	7.80053	7.8203	7.63415	7.78467	7.90522	7.74904	7.83553	7.63599	7.60931	7.54981	7.74318	7.98234	7.91892	7.78903	7.6248	7.71878
10490872	Lrrcc1	leucine rich repeat and coiled-coil domain containing 1	chr3	14533788	14572643	HIVAN1	7.56913	7.23964	0.329491	1.25657	1.35597e-06	0.00113119	NM_028915	3 A2	NM_028915	RefSeq	Mus musculus leucine rich repeat and coiled-coil domain containing 1 (Lrrcc1), mRNA.	Mm.257449	adrenal gland| bladder| blood| bone marrow| brain| embryonic tissue| eye| fertilized ovum| heart| inner ear| kidney| liver| lung| lymph node| mammary gland| molar| ovary| pancreas| pituitary gland| prostate| skin| spinal cord| spleen| testis| thymus| thyroid|oocyte| unfertilized ovum| zygote| blastocyst| organogenesis| fetus| neonate| juvenile| adult	--	7.53983	7.70351	7.32841	7.72133	7.70635	7.6385	7.72081	7.17487	7.66913	7.81335	7.86873	7.43986	7.28244	7.75244	7.5552	7.41672	7.37164	7.26813	7.69345	7.71788	7.09486	7.3867	7.41216	7.38202	7.20959	6.93396	7.20036	7.46248	7.25669
10497904	Nudt6	nudix (nucleoside diphosphate linked moiety X)-type motif 6	chr3	37303904	37319108	HIVAN1	7.227	7.49289	-0.265888	0.831686	1.38379e-06	0.00111716	NM_153561	3 B	NM_153561	RefSeq	Mus musculus nudix (nucleoside diphosphate linked moiety X)-type motif 6 (Nudt6), mRNA.	Mm.472818	bone| bone marrow| brain| embryonic tissue| eye| heart| inner ear| liver| mammary gland| ovary| pancreas| spleen| testis| unfertilized ovum| fetus| neonate| juvenile| adult	--	7.18377	7.16523	7.12779	7.25345	7.33312	7.13138	7.3681	7.2561	7.12388	7.51348	7.10989	7.20473	7.10114	7.07644	7.343	7.44758	7.35146	7.28003	7.18565	6.98386	7.54524	7.5015	7.36747	7.3894	7.61705	7.68332	7.50873	7.49282	7.77366
10491171	Slc2a2	solute carrier family 2 (facilitated glucose transporter), member 2	chr3	28596899	28627252	HIVAN1	10.6499	11.1212	-0.471299	0.721315	1.4009e-06	0.00109564	NM_031197	3 A3|3 14.4 cM	NM_031197	RefSeq	Mus musculus solute carrier family 2 (facilitated glucose transporter), member 2 (Slc2a2), mRNA.	Mm.18443	embryonic tissue| extraembryonic tissue| intestine| kidney| liver| lung| pancreas| gastrula| organogenesis| fetus| neonate| juvenile| adult	--	10.5657	10.5982	10.0482	10.4917	10.5137	10.7623	10.7256	10.8214	10.9364	10.8721	11.1161	10.4782	10.2706	10.3526	10.5547	10.6966	10.5549	10.4795	11.1313	11.029	11.0517	11.1486	11.1218	11.2577	10.8735	11.0528	10.7738	10.7876	10.9139
10359723	Tiprl	TIP41, TOR signalling pathway regulator-like (S. cerevisiae)	chr1	167142417	167167074	N	8.90532	8.78807	0.11725	1.08467	0.000257871	0.048892	NM_145513	1 H2.3	NM_145513	RefSeq	Mus musculus TIP41, TOR signalling pathway regulator-like (S. cerevisiae) (Tiprl), mRNA.	Mm.21520	bladder| brain| connective tissue| embryonic tissue| extraembryonic tissue| eye| fertilized ovum| heart| intestine| joint| kidney| liver| lung| lymph node| mammary gland| nasopharynx| ovary| pancreas| pituitary gland| prostate| salivary gland| skin| spinal cord| spleen| stomach| testis| thymus|oocyte| zygote| cleavage| morula| blastocyst| gastrula| organogenesis| fetus| neonate| juvenile| adult	--	8.9255	8.89691	8.8275	8.91689	9.05466	8.96751	8.81885	8.92083	8.98944	9.03127	9.0433	8.83504	8.85301	8.72677	8.90715	8.92014	8.86228	8.85583	8.85293	8.90058	8.80176	8.85144	8.66242	8.78894	8.79694	8.77358	8.83767	8.87755	8.89041
10498160	Ufm1	ubiquitin-fold modifier 1	chr3	53659134	53667728	HIVAN1	9.21235	9.39102	-0.178668	0.883518	2.16065e-06	0.00159043	NM_026435	3 C	NM_026435	RefSeq	Mus musculus ubiquitin-fold modifier 1 (Ufm1), mRNA.	Mm.28917	adipose tissue| bone| bone marrow| brain| connective tissue| embryonic tissue| extraembryonic tissue| eye| fertilized ovum| heart| intestine| joint| kidney| liver| lung| lymph node| mammary gland| muscle| pancreas| pituitary gland| prostate| salivary gland| skin| spleen| stomach| testis| thymus| thyroid| uterus| zygote| cleavage| blastocyst| egg cylinder| organogenesis| fetus| neonate| juvenile| …	--	9.19336	9.19943	9.03055	9.16901	9.20901	9.30782	9.33025	9.39468	9.24179	9.22399	9.08457	9.19628	9.12736	9.00892	9.32829	9.30303	9.37499	9.14043	9.25231	9.13093	9.43487	9.27825	9.41401	9.46674	9.61539	9.50767	9.40924	9.46306	9.41781
10491977	2810046L04Rik	RIKEN cDNA 2810046L04 gene	chr3	53267588	53285678	HIVAN1	7.95652	8.18518	-0.228665	0.853425	2.17253e-06	0.00155348	NM_173382	3 C	NM_173382	RefSeq	Mus musculus RIKEN cDNA 2810046L04 gene (2810046L04Rik), mRNA.	Mm.218697	blood| bone marrow| brain| embryonic tissue| extraembryonic tissue| eye| inner ear| mammary gland| ovary| pancreas| skin| sympathetic ganglion| testis| thymus| blastocyst| organogenesis| fetus| neonate| juvenile| adult	--	7.8019	8.00894	7.97491	7.99533	8.13131	8.03359	7.88624	7.74903	7.93867	8.22604	8.17416	7.99081	7.83671	8.00515	7.85725	7.85909	7.8305	7.80748	8.03882	7.98442	8.2587	8.23536	8.40245	8.27309	8.1256	8.0271	8.15245	8.03259	8.16071
10344797	Cspp1	centrosome and spindle pole associated protein 1	chr1	10029900	10029955	N	8.3243	8.5288	-0.2045	0.86784	0.000360414	0.0563755	AK032310	1 A2	AK032310	GenBank HTC	Mus musculus adult male olfactory brain cDNA, RIKEN full-length enriched library, clone:6430518I24 product:hypothetical protein, full insert sequence.	Mm.244046	adrenal gland| brain| embryonic tissue| eye| heart| inner ear| kidney| liver| lung| mammary gland| ovary| pancreas| pituitary gland| prostate| skin| spinal cord| spleen| testis| thymus| tongue| cleavage| gastrula| organogenesis| fetus| neonate| juvenile| adult	--	8.28773	8.42101	8.29224	8.34009	8.20734	8.49112	8.37183	8.52783	8.30682	7.90857	7.8162	8.38665	8.38711	8.06351	8.46327	8.57104	8.49719	8.32394	8.3284	8.49415	8.5896	8.54942	8.57476	8.49229	8.32182	8.66694	8.56518	8.51487	8.72424
10490923	Car2	carbonic anhydrase 2	chr3	14886706	14900770	HIVAN1	11.155	11.4434	-0.288428	0.818794	3.53333e-06	0.00238996	NM_009801	3 A1|3 10.5 cM	NM_009801	RefSeq	Mus musculus carbonic anhydrase 2 (Car2), mRNA.	Mm.1186	bladder| blood| bone| bone marrow| brain| embryonic tissue| extraembryonic tissue| eye| inner ear| intestine| joint| kidney| liver| lung| mammary gland| molar| muscle| ovary| pancreas| prostate| spinal cord| spleen| stomach| testis| thymus| thyroid| uterus| blastocyst| egg cylinder| gastrula| organogenesis| fetus| neonate| juvenile| adult	--	11.1478	11.1575	10.8368	11.2228	11.2044	11.0376	11.1548	11.2658	11.1366	11.2419	11.0802	11.2198	10.8634	11.4088	11.1198	11.1496	11.0986	11.0586	11.3862	11.3089	11.3	11.4277	11.2591	11.252	11.3205	11.3037	11.2095	11.1922	11.2517
10353475	Eif3m	eukaryotic translation initiation factor 3, subunit M	chr1	21501931	21503151	N	9.45436	9.33708	0.117287	1.08469	0.000365167	0.0567642	NM_145380	2 E2	NM_145380	RefSeq	Mus musculus eukaryotic translation initiation factor 3, subunit M (Eif3m), mRNA.	Mm.379278	adipose tissue| bladder| blood| bone| bone marrow| brain| connective tissue| embryonic tissue| extraembryonic tissue| eye| fertilized ovum| heart| intestine| kidney| liver| lung| mammary gland| molar| muscle| ovary| pancreas| pineal gland| pituitary gland| prostate| skin| spinal cord| spleen| stomach| testis| thymus| thyroid| tongue| uterus| vagina|oocyte| zygote| cleavage| morula| blastocyst| eg…	--	9.61029	9.36994	9.41479	9.37867	9.58615	9.50009	9.44641	9.39819	9.60539	9.62938	9.3614	9.38544	9.40348	9.56151	9.39535	9.31654	9.40375	9.406	9.40432	9.51019	9.37821	9.26762	9.31786	9.49735	9.32832	9.2281	9.30567	9.2255	9.24878
10348775	Ppp1r7	protein phosphatase 1, regulatory (inhibitor) subunit 7	chr1	95239431	95264195	N	9.35183	9.25186	0.0999775	1.07176	0.000516064	0.0645777	NM_023200	1 D	NM_023200	RefSeq	Mus musculus protein phosphatase 1, regulatory (inhibitor) subunit 7 (Ppp1r7), mRNA.	Mm.88704	bladder| bone marrow| brain| connective tissue| embryonic tissue| extraembryonic tissue| eye| intestine| kidney| liver| lung| lymph node| mammary gland| molar| muscle| nasopharynx| ovary| pancreas| prostate| skin| spleen| testis| thymus| tongue|oocyte| morula| blastocyst| egg cylinder| gastrula| organogenesis| fetus| neonate| juvenile| adult	--	9.34471	9.24347	9.37392	9.37188	9.37271	9.36726	9.45963	9.3182	9.39923	9.45751	9.48953	9.27424	9.18866	9.47634	9.33444	9.29562	9.19127	9.26559	9.43453	9.37795	9.17437	9.21381	9.36584	9.31016	9.19484	9.1236	9.21788	9.34558	9.14729
10497421	Hps3	Hermansky-Pudlak syndrome 3 homolog (human)	chr3	19895945	19935302	HIVAN1	9.33557	9.08522	0.250347	1.18949	6.07982e-06	0.00380399	NM_080634	3 A2|3 12.5 cM	NM_080634	RefSeq	Mus musculus Hermansky-Pudlak syndrome 3 homolog (human) (Hps3), mRNA.	Mm.291533	blood| bone| bone marrow| brain| embryonic tissue| extraembryonic tissue| eye| fertilized ovum| inner ear| intestine| kidney| liver| lung| lymph node| mammary gland| nasopharynx| oviduct| pancreas| skin| spinal cord| spleen| testis| thymus| zygote| blastocyst| gastrula| organogenesis| fetus| neonate| juvenile| adult	--	9.23206	9.32777	9.09127	9.38986	9.23646	9.1994	9.20283	9.13921	9.26757	9.2867	9.24147	9.69	9.44608	9.30071	9.47675	9.48569	9.45637	9.40973	9.41625	9.41516	9.00787	9.02613	9.11612	9.15295	9.25896	9.28114	9.09552	9.37123	9.34374
10345967	Bivm	basic, immunoglobulin-like variable motif containing	chr1	44176007	44201615	N	7.95931	7.85528	0.104031	1.07477	0.000593502	0.0681356	NM_144558	1 C1.1	NM_144558	RefSeq	Mus musculus basic, immunoglobulin-like variable motif containing (Bivm), mRNA.	Mm.386883	brain| connective tissue| dorsal root ganglion| embryonic tissue| extraembryonic tissue| eye| fertilized ovum| inner ear| kidney| lung| mammary gland| ovary| skin| spinal cord| thymus| thyroid| uterus|oocyte| zygote| gastrula| organogenesis| fetus| neonate| juvenile| adult	--	7.92458	7.931	7.91318	8.035	7.84837	8.09534	8.00792	7.93171	8.03658	8.10896	8.0119	7.95646	7.80354	7.89829	7.98297	7.95941	7.89801	8.05155	7.94345	7.84804	7.75068	7.82571	7.71724	7.84368	8.08074	7.77947	7.81053	7.89882	7.77816
10355105	ENSMUSG00000040847	predicted gene, ENSMUSG00000040847	chr1	63225085	63225918	N	5.40388	5.11899	0.284884	1.21831	0.000779412	0.0774062	AF362573	---	AF362573	GenBank HTC	Mus musculus L115 (L115) mRNA, complete cds.	---	---	--	5.7276	5.19435	5.70449	5.59474	5.3938	5.12875	5.36064	5.49145	5.53742	5.19279	6.04994	5.42008	5.50529	5.21204	5.31853	5.07571	5.54918	5.19067	5.25188	5.17818	4.90188	5.4818	5.06582	5.08733	4.7187	4.87242	4.82061	4.93656	4.73099
10349980	Mybph	myosin binding protein H	chr1	136090025	136097809	N	6.30548	6.44508	-0.139591	0.907776	0.000859106	0.0811353	NM_016749	1 E4	NM_016749	RefSeq	Mus musculus myosin binding protein H (Mybph), mRNA.	Mm.379067	embryonic tissue| eye| muscle| fetus	--	6.28188	6.09726	6.36224	6.26154	6.21809	6.26912	6.14257	6.3193	6.31093	6.22211	6.1453	6.39251	6.36142	6.16163	6.44893	6.65791	6.37964	6.388	6.37152	6.3178	6.35982	6.43515	6.51373	6.48689	6.38471	6.54666	6.37671	6.36149	6.54879
10356329	Ncl	nucleolin	chr1	88247744	88247876	N	6.14268	5.86968	0.272996	1.20831	0.000881944	0.0820536	AF357416	1 D|1 48.4 cM	AF357416	GenBank	Mus musculus clone MBI-55 H/ACA box snoRNA, partial sequence.	Mm.154378	bladder| blood| bone| bone marrow| brain| connective tissue| dorsal root ganglion| embryonic tissue| extraembryonic tissue| eye| fertilized ovum| heart| inner ear| intestine| joint| kidney| liver| lung| lymph node| mammary gland| molar| muscle| nasopharynx| ovary| pancreas| pituitary gland| prostate| salivary gland| skin| spinal cord| spleen| stomach| sympathetic ganglion| testis| thymus| tongue|…	--	6.56226	6.17601	6.39957	6.08465	6.21129	5.96384	6.05439	5.89915	6.10463	6.16009	6.68478	6.08632	5.99348	6.52938	6.2263	5.76141	6.04303	5.7157	6.15177	6.04555	5.78251	5.66842	5.87874	5.84705	5.85099	5.7812	5.8054	5.92454	5.93836
10492049	D3Ertd300e	DNA segment, Chr 3, ERATO Doi 300, expressed	chr3	54497027	54532685	HIVAN1	8.63107	8.82749	-0.196419	0.872714	1.1479e-05	0.00638408	BC052702	3 D	BC052702	GenBank	Mus musculus DNA segment, Chr 3, ERATO Doi 300, expressed, mRNA (cDNA clone MGC:64649 IMAGE:6400922), complete cds.	Mm.37356	bladder| blood| bone marrow| brain| connective tissue| embryonic tissue| epididymis| extraembryonic tissue| eye| heart| inner ear| kidney| liver| lung| lymph node| mammary gland| nasopharynx| ovary| pancreas| pineal gland| pituitary gland| skin| spleen| sympathetic ganglion| testis| thymus| thyroid|oocyte| morula| blastocyst| egg cylinder| gastrula| organogenesis| fetus| neonate| juvenile| adult	--	8.76307	8.84774	8.71654	8.60699	8.62764	8.60108	8.63782	8.40059	8.65173	8.7766	8.87634	8.61836	8.4697	8.77279	8.58301	8.42081	8.44913	8.43427	8.76889	8.59839	8.64244	8.93415	8.73515	8.8282	8.91957	8.85177	8.86691	8.78378	8.82639
10358038	Rnpep	arginyl aminopeptidase (aminopeptidase B)	chr1	137159286	137180611	N	8.70246	8.60781	0.0946524	1.06781	0.000893342	0.0825006	NM_145417	1 E4	NM_145417	RefSeq	Mus musculus arginyl aminopeptidase (aminopeptidase B) (Rnpep), mRNA.	Mm.291048	bladder| blood| bone| bone marrow| brain| connective tissue| dorsal root ganglion| embryonic tissue| epididymis| extraembryonic tissue| eye| heart| inner ear| intestine| joint| kidney| liver| lung| lymph node| mammary gland| nasopharynx| oviduct| pancreas| pituitary gland| salivary gland| skin| spinal cord| spleen| sympathetic ganglion| testis| thymus| tongue| vagina| cleavage| morula| blastocyst…	--	8.67163	8.7942	8.66552	8.61452	8.73178	8.74382	8.68429	8.80778	8.68593	8.75813	8.66329	8.64663	8.65709	8.84642	8.65836	8.64245	8.7271	8.71742	8.64758	8.6853	8.49189	8.82583	8.50758	8.75214	8.68317	8.64537	8.67723	8.71946	8.5263
10359190	C530043G21Rik	RIKEN cDNA C530043G21 gene	chr1	158608702	158649143	N	10.1783	10.0583	0.120031	1.08676	0.000945792	0.0851451	BC023737	1 H1	BC023737	GenBank	Mus musculus RIKEN cDNA C530043G21 gene, mRNA (cDNA clone MGC:36624 IMAGE:5352660), complete cds.	Mm.229107	adipose tissue| bladder| blood| bone| bone marrow| brain| connective tissue| embryonic tissue| eye| heart| intestine| joint| kidney| lung| lymph node| mammary gland| muscle| nasopharynx| ovary| oviduct| pancreas| pineal gland| pituitary gland| prostate| salivary gland| skin| spinal cord| spleen| stomach| testis| thymus| uterus| cleavage| morula| blastocyst| gastrula| organogenesis| fetus| neonate…	--	10.1775	10.1812	10.0844	10.2367	10.1214	10.2221	10.3057	10.3023	10.2554	10.3503	10.1408	10.0983	10.1564	9.86774	10.221	10.1186	10.2518	10.2634	10.1179	10.0937	10.0313	9.89226	9.96877	10.0026	10.1719	10.109	10.1415	10.1915	10.0647
10358454	Rbm3	RNA binding motif protein 3	chr1	152112000	152113193	N	11.0368	10.7425	0.294291	1.22628	0.00102995	0.0895022	ENSMUST00000115616	X A1.1|X 2.0 cM	ENSMUST00000115616	ENSEMBL Transcript	7 days embryo whole body cDNA, RIKEN full-length enriched library, clone:C430044A22 product:RNA binding motif protein 3, full insert sequence gene:ENSMUSG00000031167	Mm.128512 // Mm.360569	bladder| bone marrow| brain| embryonic tissue| epididymis| extraembryonic tissue| eye| fertilized ovum| heart| inner ear| intestine| kidney| liver| lung| lymph node| mammary gland| molar| muscle| ovary| pancreas| pituitary gland| prostate| salivary gland| skin| spinal cord| testis| thymus|oocyte| zygote| egg cylinder| gastrula| organogenesis| fetus| neonate| juvenile| adult // bone| bone marrow| …	--	10.8459	10.9501	10.795	11.2109	11.3541	10.7526	10.6724	10.7218	10.9367	10.9611	11.1823	11.0726	10.9371	11.9512	11.2168	10.9557	10.9134	11.0828	11.1053	11.1176	10.9913	10.9438	10.9715	11.0109	10.5822	10.3892	10.6135	10.8374	10.756
10359434	Fasl	Fas ligand (TNF superfamily, member 6)	chr1	163710820	163718626	N	4.66581	4.79655	-0.130732	0.913368	0.0012056	0.095483	NM_010177	1 H2.1|1 85.0 cM	NM_010177	RefSeq	Mus musculus Fas ligand (TNF superfamily, member 6) (Fasl), mRNA.	Mm.3355	bone marrow| embryonic tissue| extraembryonic tissue| lymph node| prostate| spleen| testis| thymus| gastrula| juvenile| adult	--	4.60142	4.52507	4.79829	4.53349	4.59019	4.6934	4.41278	4.799	4.65256	4.53531	4.55794	4.71825	4.67461	4.77347	4.6948	4.78153	4.76323	4.62171	4.80902	4.78021	4.79963	4.76105	4.82015	4.80176	4.92791	4.99304	4.85893	4.8331	4.73065
10360563	Smyd3	SET and MYND domain containing 3	chr1	180885162	181448134	N	7.62657	7.49095	0.13562	1.09856	0.00132623	0.0993757	NM_027188	1 H3|1 97.59 cM	NM_027188	RefSeq	Mus musculus SET and MYND domain containing 3 (Smyd3), mRNA.	Mm.222338	blood| bone marrow| brain| embryonic tissue| extraembryonic tissue| eye| fertilized ovum| joint| kidney| liver| lung| mammary gland| muscle| ovary| pancreas| pituitary gland| skin| spleen| stomach| testis| thymus|oocyte| unfertilized ovum| zygote| cleavage| blastocyst| gastrula| organogenesis| fetus| neonate| juvenile| adult	--	7.74216	7.54235	7.58328	7.83281	7.71179	7.6801	7.69671	7.61366	7.76258	7.71009	7.72615	7.45308	7.58057	7.41115	7.60522	7.323	7.70917	7.65794	7.65135	7.53833	7.47677	7.28551	7.40974	7.5618	7.33907	7.35036	7.48808	7.55916	7.44189
10490989	Cp	ceruloplasmin	chr3	19857054	19908792	HIVAN1	7.60749	8.63336	-1.02588	0.491112	1.86936e-05	0.00917345	NM_001042611	3 D	NM_001042611	RefSeq	Mus musculus ceruloplasmin (Cp), transcript variant 1, mRNA.	Mm.13787	bladder| blood| bone| bone marrow| brain| embryonic tissue| epididymis| eye| heart| inner ear| intestine| joint| kidney| liver| lung| mammary gland| muscle| nasopharynx| ovary| pancreas| pineal gland| pituitary gland| prostate| skin| spinal cord| spleen| testis| thymus| thyroid| unfertilized ovum| organogenesis| fetus| neonate| juvenile| adult	--	7.65962	7.69234	7.81113	7.47583	7.57765	7.74122	7.64729	7.30187	7.6568	7.81938	7.57059	7.15172	7.2228	10.7127	7.48418	7.19097	7.20044	7.10636	7.29032	6.83645	8.34396	8.35817	7.98226	7.6063	8.8697	8.2035	8.78859	8.85114	7.97264
10347807	Col4a3	collagen, type IV, alpha 3	chr1	82583551	82717843	N	8.82595	9.05349	-0.227544	0.854087	0.00135561	0.100376	NM_007734	1 C5	NM_007734	RefSeq	Mus musculus collagen, type IV, alpha 3 (Col4a3), mRNA.	Mm.389135	bladder| epididymis| eye| inner ear| intestine| kidney| lung| ovary| testis| fetus| neonate| juvenile| adult	--	9.22233	8.92043	8.32792	8.93769	8.65686	8.82529	8.92913	8.75446	8.76359	8.81898	8.99478	9.05131	8.90086	8.30557	8.74934	8.69065	8.69431	8.79059	9.1435	9.04141	9.1601	9.16766	9.22084	9.17733	9.07898	8.78703	8.8205	8.68659	8.94798
10344707	Pcmtd1	protein-L-isoaspartate (D-aspartate) O-methyltransferase domain containing 1	chr1	7079231	7163709	N	9.72116	9.58973	0.131435	1.09538	0.00137532	0.10035	NM_183028	1 A1	NM_183028	RefSeq	Mus musculus protein-L-isoaspartate (D-aspartate) O-methyltransferase domain containing 1 (Pcmtd1), mRNA.	Mm.21539	bladder| blood| bone marrow| brain| connective tissue| embryonic tissue| epididymis| extraembryonic tissue| eye| fertilized ovum| heart| intestine| kidney| liver| lung| mammary gland| ovary| oviduct| pancreas| pituitary gland| prostate| salivary gland| skin| spinal cord| spleen| sympathetic ganglion| testis| thymus| thyroid| uterus| vagina| zygote| cleavage| blastocyst| organogenesis| fetus| neon…	--	9.86306	9.77504	9.75731	9.70697	9.73741	9.67627	9.78419	9.7304	9.91513	9.94694	9.80462	9.65924	9.67541	9.37264	9.6525	9.6261	9.78571	9.62921	9.69153	9.6336	9.40554	9.43271	9.53735	9.35306	9.55641	9.54811	9.52594	9.55209	9.57173
10497842	Bbs7	Bardet-Biedl syndrome 7	chr3	36472064	36512311	HIVAN1	8.06311	7.81513	0.247976	1.18754	2.35632e-05	0.0109207	NM_027810	3 B	NM_027810	RefSeq	Mus musculus Bardet-Biedl syndrome 7 (Bbs7), mRNA.	Mm.286187	brain| connective tissue| embryonic tissue| extraembryonic tissue| eye| heart| inner ear| kidney| liver| lung| mammary gland| ovary| pituitary gland| skin| spinal cord| testis| organogenesis| fetus| neonate| juvenile| adult	--	8.04787	7.93106	7.61035	7.96303	8.0256	8.03299	7.99774	7.91625	8.20213	8.21694	8.16017	8.20648	8.10925	7.79753	8.12187	8.02816	8.30899	8.17977	8.26394	8.14203	7.95023	7.92746	8.05677	7.99056	7.98999	7.9017	7.94197	7.82747	7.87941
10353754	Zfp451	zinc finger protein 451	chr1	33818390	33871272	N	7.896	7.77605	0.119947	1.08669	0.00170688	0.113311	NM_133817	1 B	NM_133817	RefSeq	Mus musculus zinc finger protein 451 (Zfp451), mRNA.	Mm.289103	adrenal gland| bone marrow| brain| dorsal root ganglion| embryonic tissue| extraembryonic tissue| eye| fertilized ovum| heart| inner ear| intestine| kidney| liver| lung| mammary gland| molar| nasopharynx| ovary| pancreas| skin| spleen| stomach| testis| thymus|oocyte| zygote| blastocyst| gastrula| organogenesis| fetus| neonate| juvenile| adult	--	8.09355	7.86977	7.96433	7.95119	7.9246	7.80301	8.01919	7.79783	7.78593	8.03924	8.10047	7.89189	7.84592	8.05313	7.80852	7.66328	7.83873	7.75243	7.92248	7.7945	7.68045	7.67294	7.75921	7.73209	7.85888	7.75876	7.7371	7.6724	7.81339
10498064	Setd7	SET domain containing (lysine methyltransferase) 7	chr3	51319240	51364745	HIVAN1	7.21837	7.57115	-0.352776	0.783076	3.343e-05	0.0149402	NM_080793	3 C	NM_080793	RefSeq	Mus musculus SET domain containing (lysine methyltransferase) 7 (Setd7), mRNA.	Mm.192111	bladder| bone marrow| brain| connective tissue| embryonic tissue| extraembryonic tissue| eye| inner ear| intestine| kidney| lung| lymph node| mammary gland| muscle| nasopharynx| pancreas| prostate| skin| spleen| testis| thymus| tongue| blastocyst| gastrula| organogenesis| fetus| neonate| juvenile| adult	--	7.24589	7.38411	7.8663	7.27786	7.60693	7.08052	7.09529	7.41009	7.17269	7.25231	7.38359	7.0578	7.0692	7.49964	7.09876	6.96718	7.19618	6.80266	6.9042	6.99629	7.36967	7.35408	7.34505	7.20825	7.41317	7.45623	7.52538	7.32044	7.45917
10360540	4930527J03Rik	RIKEN cDNA 4930527J03 gene	chr1	180206224	180206770	N	8.54866	8.72695	-0.17829	0.88375	0.001958	0.119229	AK015919	1 H4	AK015919	GenBank HTC	Mus musculus adult male testis cDNA, RIKEN full-length enriched library, clone:4930527J03 product:hypothetical Alanine-rich region containing protein, full insert sequence.	Mm.351320	---	--	8.45438	8.69177	8.56231	8.6312	8.27173	8.91802	8.51211	8.7587	8.41807	8.33292	8.28572	8.37648	8.53349	8.53407	8.53595	8.77504	8.79726	8.4206	8.38893	8.77449	8.89053	8.9414	8.75916	8.91385	8.49683	8.72739	8.75373	8.70106	8.76792
10360828	4922505E12Rik	RIKEN cDNA 4922505E12 gene	chr1	184677257	184679311	N	5.71313	5.90363	-0.190497	0.876304	0.00306562	0.140777	NM_001033547	1 H5	NM_001033547	RefSeq	Mus musculus RIKEN cDNA 4922505E12 gene (4922505E12Rik), mRNA.	Mm.338103	testis| adult	--	5.69557	5.89771	5.83048	5.61781	5.60011	5.72743	5.47067	5.94395	5.41034	5.37785	5.45378	5.83709	5.96238	5.55081	5.83999	6.03619	5.80324	5.51829	5.79614	5.89278	6.21152	5.73851	5.77359	6.08044	5.47852	6.16671	5.91564	6.08342	5.8661
10497731	Ccdc39	coiled-coil domain containing 39	chr3	33711283	33743232	HIVAN1	4.56253	4.73728	-0.174751	0.885921	3.92908e-05	0.0166666	NM_026222	3 A3	NM_026222	RefSeq	Mus musculus coiled-coil domain containing 39 (Ccdc39), mRNA.	Mm.471787	brain| embryonic tissue| eye| fertilized ovum| heart| kidney| liver| lung| mammary gland| nasopharynx| pituitary gland| skin| spleen| testis| thymus| zygote| morula| fetus| neonate| juvenile| adult	--	4.72145	4.57758	4.28898	4.39692	4.56232	4.53041	4.77124	4.60511	4.53094	4.57918	4.6872	4.45218	4.66553	4.65168	4.5255	4.6681	4.5083	4.39352	4.52292	4.6115	4.45827	4.73385	4.59767	4.87773	4.75045	4.82108	4.79704	4.69776	4.87632
10497773	Mccc1	methylcrotonoyl-Coenzyme A carboxylase 1 (alpha)	chr3	35858234	35899553	HIVAN1	10.4946	10.2692	0.225335	1.16905	4.10538e-05	0.0171242	NM_023644	3 B	NM_023644	RefSeq	Mus musculus methylcrotonoyl-Coenzyme A carboxylase 1 (alpha) (Mccc1), mRNA.	Mm.249016	blood| bone| bone marrow| brain| connective tissue| embryonic tissue| extraembryonic tissue| eye| heart| joint| kidney| liver| lung| mammary gland| ovary| pancreas| pituitary gland| salivary gland| skin| spinal cord| spleen| stomach| sympathetic ganglion| testis| thymus| thyroid| tongue|oocyte| morula| blastocyst| gastrula| organogenesis| fetus| neonate| juvenile| adult	--	10.6312	10.6916	10.4803	10.6491	10.5063	10.5767	10.5503	10.5378	10.6579	10.6306	10.5668	10.495	10.4212	9.91062	10.5109	10.4556	10.4376	10.4306	10.3934	10.3576	10.2396	10.0908	10.2919	10.1812	10.4075	10.3923	10.3864	10.4386	10.413
10360848	Mosc2	MOCO sulphurase C-terminal domain containing 2	chr1	186636947	186669726	N	10.5233	10.3983	0.125014	1.09052	0.00306775	0.140616	NM_133684	1 H4	NM_133684	RefSeq	Mus musculus MOCO sulphurase C-terminal domain containing 2 (Mosc2), mRNA.	Mm.177724	adrenal gland| blood| bone| bone marrow| brain| connective tissue| dorsal root ganglion| embryonic tissue| extraembryonic tissue| eye| fertilized ovum| heart| inner ear| intestine| kidney| liver| lung| mammary gland| muscle| pancreas| pituitary gland| prostate| skin| stomach| testis| thymus| thyroid| tongue| uterus| zygote| cleavage| gastrula| organogenesis| fetus| neonate| juvenile| adult	--	10.5449	10.6661	10.3956	10.6884	10.666	10.5697	10.5082	10.5083	10.5127	10.6021	10.5034	10.6405	10.5496	10.3269	10.5218	10.5986	10.5185	10.5153	10.3956	10.2333	10.2875	10.226	10.3379	10.3419	10.5002	10.3924	10.4899	10.5162	10.5038
10497622	Lrrc34	leucine rich repeat containing 34	chr3	30523189	30546791	HIVAN1	4.40146	4.69297	-0.291513	0.817044	4.43346e-05	0.0178962	NM_027941	3 A3	NM_027941	RefSeq	Mus musculus leucine rich repeat containing 34 (Lrrc34), mRNA.	Mm.45373	embryonic tissue| testis| adult	--	4.35854	4.31713	4.10334	4.33203	4.4763	4.58131	4.60743	4.62518	4.51717	4.43076	4.41375	4.18746	4.08942	4.27055	4.22353	4.49097	4.35803	4.31919	4.64051	4.6866	4.77426	4.52759	4.69261	4.86561	4.51289	4.35781	4.61218	4.57047	4.75021
10349340	C1ql2	complement component 1, q subcomponent-like 2	chr1	122237159	122239751	N	6.52068	6.66985	-0.149162	0.901774	0.00327793	0.143672	NM_207233	1 E2.3	NM_207233	RefSeq	Mus musculus complement component 1, q subcomponent-like 2 (C1ql2), mRNA.	Mm.337409	brain| eye| lung| fetus| juvenile| adult	--	6.40595	6.51958	6.38235	6.45275	6.1866	6.76761	6.70317	6.82418	6.54097	6.42624	6.3158	6.44207	6.50941	6.54756	6.52288	6.78487	6.66687	6.5493	6.29001	6.57549	6.75501	6.90402	6.69974	6.66371	6.59415	6.76267	6.56524	6.61087	6.64819
10497285	Impa1	inositol (myo)-1(or 4)-monophosphatase 1	chr3	10313540	10331380	HIVAN1	9.2634	9.0092	0.254199	1.19267	5.10264e-05	0.0199537	NM_018864	3 A1	NM_018864	RefSeq	Mus musculus inositol (myo)-1(or 4)-monophosphatase 1 (Impa1), mRNA.	Mm.183042	bladder| blood| bone| bone marrow| brain| connective tissue| dorsal root ganglion| embryonic tissue| epididymis| extraembryonic tissue| eye| heart| inner ear| intestine| joint| kidney| liver| lung| mammary gland| molar| muscle| nasopharynx| olfactory mucosa| ovary| pancreas| pituitary gland| prostate| salivary gland| skin| spinal cord| spleen| sympathetic ganglion| testis| thymus| tongue| unferti…	--	9.28735	9.31873	8.99539	9.23681	9.07197	8.91037	9.14367	9.15033	9.21599	9.268	9.28339	9.41552	9.46748	9.07718	9.43877	9.32603	9.502	9.3388	9.49611	9.32416	8.99835	9.02303	9.10928	9.16758	9.43255	9.21835	9.17778	9.14516	9.18319
10351465	1700084C01Rik	RIKEN cDNA 1700084C01 gene	chr1	171859070	171866236	N	5.42639	5.61221	-0.185826	0.879146	0.00331025	0.14408	NM_001033185	1 H3	NM_001033185	RefSeq	Mus musculus RIKEN cDNA 1700084C01 gene (1700084C01Rik), mRNA.	Mm.291078	brain| embryonic tissue| spinal cord| testis| thymus| organogenesis| fetus| juvenile| adult	--	5.33953	5.34011	5.30714	5.75407	5.29085	5.45006	5.26082	5.60634	5.23396	5.62063	5.20429	5.54446	5.45739	5.28916	5.33509	5.40629	5.45617	5.29702	5.4783	5.85609	5.90534	5.93844	5.60498	5.64835	5.45521	5.48716	5.58156	5.29152	5.76343
10356088	Col4a4	collagen, type IV, alpha 4	chr1	82449133	82583367	N	9.33872	9.54598	-0.207258	0.866182	0.00358461	0.147796	NM_007735	1 C5	NM_007735	RefSeq	Mus musculus collagen, type IV, alpha 4 (Col4a4), mRNA.	Mm.40253	eye| inner ear| intestine| kidney| lung| mammary gland| testis| neonate| juvenile| adult	--	9.61612	9.36089	8.71858	9.44595	9.02431	9.19214	9.32324	9.18757	9.19116	9.30706	9.42204	9.61254	9.40205	8.97835	9.52651	9.45799	9.37462	9.40286	9.66132	9.5691	9.6791	9.67257	9.7981	9.73698	9.73982	9.60195	9.4352	9.38622	9.62856
10354494	Nab1	Ngfi-A binding protein 1	chr1	52514720	52557292	N	8.79259	8.70106	0.0915313	1.0655	0.00361411	0.148279	NM_008667	1 C1.1|1 27.0 cM	NM_008667	RefSeq	Mus musculus Ngfi-A binding protein 1 (Nab1), mRNA.	Mm.25903	blood| bone marrow| brain| connective tissue| embryonic tissue| extraembryonic tissue| eye| fertilized ovum| heart| intestine| kidney| liver| lung| lymph node| mammary gland| molar| muscle| nasopharynx| ovary| pancreas| pituitary gland| prostate| skin| spinal cord| spleen| testis| thymus| vagina| zygote| cleavage| morula| blastocyst| gastrula| fetus| neonate| juvenile| adult	--	8.7853	8.82766	8.92244	8.75244	8.78566	8.7973	8.8326	8.6247	8.90111	9.04555	8.81284	8.7328	8.71124	8.81477	8.74132	8.75038	8.66437	8.92983	8.68488	8.73464	8.60342	8.62121	8.78141	8.89065	8.86837	8.66996	8.74601	8.65542	8.71866
10356274	Csprs	component of Sp100-rs	chr1	87364808	87423729	N	5.42902	5.5718	-0.142782	0.905771	0.00371149	0.149337	NM_033616	8 B1.3	NM_033616	RefSeq	Mus musculus component of Sp100-rs (Csprs), mRNA.	Mm.362644 // Mm.440912 // Mm.441375	blood| mammary gland| vagina| adult // lung| mammary gland| spleen| juvenile| adult // bone marrow| embryonic tissue| lung| mammary gland| ovary| salivary gland| thymus| thyroid|oocyte| cleavage| morula| neonate| juvenile| adult	--	5.31042	5.38046	5.45169	5.38189	5.39223	5.18338	5.57686	5.18269	5.41528	5.31159	5.69413	5.49993	5.31629	5.68308	5.5244	5.49144	5.40607	5.45717	5.31994	5.60138	5.78422	5.63477	5.66665	5.27107	5.43412	5.69534	5.66293	5.76057	5.39313
10349648	Ctse	cathepsin E	chr1	133534891	133572082	N	6.27518	6.01638	0.258801	1.19648	0.00372008	0.149442	NM_007799	1 F|1 69.1 cM	NM_007799	RefSeq	Mus musculus cathepsin E (Ctse), mRNA.	Mm.230249	bladder| bone| bone marrow| embryonic tissue| inner ear| intestine| joint| kidney| liver| mammary gland| pancreas| salivary gland| skin| spleen| stomach| thymus| fetus| neonate| juvenile| adult	--	5.91039	6.88854	6.07996	6.07436	6.09504	6.4069	6.11526	6.43291	6.7737	6.72588	6.02611	6.07799	5.97372	6.75121	6.66531	5.84788	6.16289	6.30455	6.04247	6.14846	6.07201	6.00143	5.86412	6.12855	5.84427	5.6268	6.31299	6.07688	6.0403
10347925	EG665378	predicted gene, EG665378	chr1	85198799	85210115	N	5.8626	6.02538	-0.162781	0.893301	0.00378027	0.150173	NM_001081746	1 C5	NM_001081746	RefSeq	Mus musculus predicted gene, EG665378 (EG665378), mRNA.	Mm.449722	lung| mammary gland| salivary gland| spleen| adult	--	5.7587	5.9272	5.80382	5.83531	5.46608	5.58414	6.14255	5.78268	5.87812	5.80158	6.17437	5.87352	5.56809	6.08105	5.99009	5.89698	6.02179	5.81663	5.84344	6.00581	6.16787	5.82997	6.18055	6.01712	6.03235	6.11545	6.07491	6.21301	5.76877
10347503	Cdk5r2	cyclin-dependent kinase 5, regulatory subunit 2 (p39)	chr1	74901672	74903258	N	7.15274	7.29616	-0.143423	0.905369	0.00389947	0.150838	NM_009872	1 C3	NM_009872	RefSeq	Mus musculus cyclin-dependent kinase 5, regulatory subunit 2 (p39) (Cdk5r2), mRNA.	Mm.434459	brain| eye| nasopharynx| fetus| neonate| juvenile| adult	--	7.03836	6.89233	7.22549	7.1378	6.79671	7.19287	7.27796	7.17854	7.35368	6.98106	6.89356	7.26195	7.31789	7.19979	7.05741	7.54676	7.0634	7.18959	7.17216	7.27741	7.31686	7.33298	7.32443	7.42852	7.19532	7.40554	7.28275	7.17185	7.325
10347639	Gmppa	GDP-mannose pyrophosphorylase A	chr1	75432559	75439749	N	8.81922	8.72406	0.0951593	1.06818	0.00390582	0.15085	NM_133708	1 C3	NM_133708	RefSeq	Mus musculus GDP-mannose pyrophosphorylase A (Gmppa), mRNA.	Mm.23951	bone| bone marrow| brain| connective tissue| embryonic tissue| extraembryonic tissue| eye| heart| intestine| joint| kidney| liver| lung| lymph node| mammary gland| muscle| ovary| pancreas| pituitary gland| salivary gland| skin| spinal cord| spleen| stomach| testis| thymus| tongue| morula| egg cylinder| gastrula| organogenesis| fetus| neonate| juvenile| adult	--	8.73136	8.6758	8.738	8.72173	8.9681	8.91688	8.8136	8.92981	8.90252	8.92193	8.72168	8.65512	8.72948	8.72146	8.81366	8.82284	9.01342	8.99584	8.92442	8.66671	8.77624	8.62602	8.70818	8.75554	8.88348	8.78791	8.68542	8.78282	8.73746
10352292	EG666457	predicted gene, EG666457	chr1	182743917	182744519	N	7.08743	7.25639	-0.16896	0.889484	0.00417655	0.155545	ENSMUST00000097448	1 H4	ENSMUST00000097448	ENSEMBL Transcript	B16 F10Y cells cDNA, RIKEN full-length enriched library, clone:G370120E05 product:hypothetical Glycine-rich region profile containing protein, full insert sequence (Fragment) gene:ENSMUSG00000073485	---	---	--	7.20136	6.71362	7.03878	7.05837	6.97134	7.34782	7.02744	7.34538	7.22918	6.92217	6.90815	6.8668	7.08538	7.05798	7.12527	7.21336	7.35489	7.30567	6.96681	7.00875	7.5567	7.52873	7.14306	7.42113	7.07577	7.31505	7.16548	7.1338	7.01166
10355188	Cryge	crystallin, gamma E	chr1	65095131	65097712	N	5.05044	5.2057	-0.155252	0.897976	0.00420771	0.155549	NM_007777	1 C2|1 32.0 cM	NM_007777	RefSeq	Mus musculus crystallin, gamma E (Cryge), mRNA.	Mm.258170	embryonic tissue| eye| fetus| neonate| adult	--	5.12006	4.85869	5.17108	4.94438	4.92602	4.91615	5.17108	5.24379	5.17812	4.96146	4.83785	4.98686	4.9969	5.23937	5.1005	5.16237	5.05324	5.0905	5.01572	5.03475	5.40682	5.01036	5.37525	5.60314	5.11814	5.14617	5.03366	5.29864	5.53036
10347915	Csprs	component of Sp100-rs	chr1	84960244	84961134	N	5.93137	6.09198	-0.160606	0.894649	0.00429083	0.156769	NM_033616	8 B1.3	NM_033616	RefSeq	Mus musculus component of Sp100-rs (Csprs), mRNA.	Mm.362644 // Mm.440912 // Mm.441375	blood| mammary gland| vagina| adult // lung| mammary gland| spleen| juvenile| adult // bone marrow| embryonic tissue| lung| mammary gland| ovary| salivary gland| thymus| thyroid|oocyte| cleavage| morula| neonate| juvenile| adult	--	5.88682	5.95368	5.9897	5.9213	5.63443	5.62096	5.97441	5.83085	5.95967	5.86566	6.12293	5.98129	5.78009	6.08772	6.10912	5.97306	6.14158	5.87788	5.90752	6.00875	6.25131	5.86388	6.39504	6.05097	6.19036	6.21051	6.1601	6.26325	5.8392
10351857	Olfr16	olfactory receptor 16	chr1	174886899	174887948	N	4.38028	4.56433	-0.184055	0.880225	0.00455677	0.161762	NM_008763	1 H4-H5	NM_008763	RefSeq	Mus musculus olfactory receptor 16 (Olfr16), mRNA.	Mm.377103	embryonic tissue| fetus	--	4.57162	4.28428	4.4352	4.33249	4.28784	4.43727	4.59221	4.3038	4.38508	4.33537	4.21085	4.56605	4.64823	4.28905	4.33545	4.36217	4.60416	4.22856	4.0399	4.35591	4.4662	4.41241	4.47999	4.63459	4.25335	4.64487	4.74513	4.43838	5.13627
10357064	Vps4b	vacuolar protein sorting 4b (yeast)	chr1	108666015	108693253	N	10.3869	10.2826	0.104289	1.07496	0.00461542	0.162462	NM_009190	1 D	NM_009190	RefSeq	Mus musculus vacuolar protein sorting 4b (yeast) (Vps4b), mRNA.	Mm.18705	bladder| blood| bone| bone marrow| brain| connective tissue| embryonic tissue| extraembryonic tissue| eye| heart| inner ear| intestine| joint| kidney| liver| lung| lymph node| mammary gland| molar| muscle| nasopharynx| pancreas| pituitary gland| skin| spleen| testis| thymus| morula| blastocyst| egg cylinder| organogenesis| fetus| neonate| juvenile| adult	--	10.337	10.2081	10.3817	10.2332	10.4313	10.3194	10.4181	10.169	10.5029	10.482	10.4261	10.3185	10.4776	10.5754	10.3968	10.2881	10.437	10.5256	10.4049	10.405	10.3608	10.2145	10.3851	10.4902	10.2402	10.1	10.1607	10.207	10.1537
10347862	5230400G24Rik	RIKEN cDNA 5230400G24 gene	chr1	82721493	82748969	N	10.0766	9.99942	0.0771559	1.05494	0.00464591	0.16194	BC059229	1 C5	BC059229	GenBank	Mus musculus RIKEN cDNA 5230400G24 gene, mRNA (cDNA clone MGC:66756 IMAGE:6413193), complete cds.	Mm.440194	bladder| blood| bone| bone marrow| brain| connective tissue| dorsal root ganglion| embryonic tissue| extraembryonic tissue| eye| fertilized ovum| heart| inner ear| intestine| joint| kidney| liver| lung| lymph node| mammary gland| molar| muscle| olfactory mucosa| ovary| pancreas| pituitary gland| prostate| salivary gland| skin| spinal cord| spleen| sympathetic ganglion| testis| thymus| thyroid| to…	--	10.0646	10.0366	9.9695	10.0335	10.014	10.0863	10.0308	10.1152	10.2033	10.1606	10.1352	9.95743	10.1161	9.9865	10.0398	10.0233	10.0771	10.1593	10.1683	10.1538	10.0762	10.0884	10.0675	10.1268	10.0683	10.0013	10.1367	9.95476	9.99718
10360934	Rrp15	ribosomal RNA processing 15 homolog (S. cerevisiae)	chr1	188544857	188573214	N	7.65202	7.52848	0.123533	1.0894	0.0050044	0.16458	NM_026041	1 H5	NM_026041	RefSeq	Mus musculus ribosomal RNA processing 15 homolog (S. cerevisiae) (Rrp15), mRNA.	Mm.289841	blood| bone marrow| brain| connective tissue| embryonic tissue| extraembryonic tissue| eye| kidney| liver| lung| mammary gland| pancreas| skin| spleen| stomach| testis| thymus| blastocyst| egg cylinder| organogenesis| fetus| neonate| juvenile| adult	--	7.82536	7.65252	7.59038	7.628	7.75901	7.68635	7.81709	7.59935	7.86594	7.84073	7.65017	7.45913	7.50472	7.82268	7.39595	7.44883	7.70284	7.65279	7.62177	7.51671	7.3732	7.46379	7.22171	7.50046	7.64449	7.45653	7.38213	7.44188	7.50877
10353032	Rpa3	replication protein A3	chr1	9792275	9792634	N	6.42161	6.54702	-0.125416	0.91674	0.00528839	0.166691	NM_026632	6 A1	NM_026632	RefSeq	Mus musculus replication protein A3 (Rpa3), mRNA.	Mm.29073	bone marrow| brain| embryonic tissue| extraembryonic tissue| eye| heart| inner ear| intestine| lung| lymph node| mammary gland| molar| muscle| ovary| pituitary gland| prostate| spleen| testis| thymus| tongue|oocyte| cleavage| gastrula| organogenesis| fetus| neonate| juvenile| adult	--	6.3887	6.39458	6.32631	6.38295	6.51215	6.5616	6.54027	6.41327	6.36432	6.39922	6.33381	6.30806	6.5944	6.2611	6.36533	6.39474	6.37141	6.43361	6.42171	6.66458	6.72546	6.4563	6.74175	6.84574	6.59698	6.46057	6.69713	6.26562	6.58695
10347254	Smarcal1	Swi/SNF related matrix associated, actin dependent regulator of chromatin, subfamily a-like 1	chr1	72629845	72679708	N	8.29382	8.19212	0.101701	1.07304	0.00554509	0.170908	NM_018817	1 C3|1 40.0 cM	NM_018817	RefSeq	Mus musculus Swi/SNF related matrix associated, actin dependent regulator of chromatin, subfamily a-like 1 (Smarcal1), mRNA.	Mm.274232	adipose tissue| bone| bone marrow| brain| dorsal root ganglion| embryonic tissue| extraembryonic tissue| eye| heart| inner ear| intestine| kidney| liver| lung| lymph node| mammary gland| ovary| pancreas| pituitary gland| skin| spinal cord| spleen| stomach| sympathetic ganglion| testis| thymus| uterus| vagina|oocyte| morula| blastocyst| gastrula| organogenesis| fetus| neonate| juvenile| adult	--	8.25118	8.23881	8.57415	8.23103	8.19649	8.35583	8.44223	8.37191	8.40838	8.40975	8.29024	8.21594	8.1975	8.06745	8.21703	8.09169	8.32714	8.41552	8.41842	8.15572	8.24815	8.12501	8.08695	8.17712	8.20597	8.14	8.1602	8.18231	8.06888
10348929	Hnrpf	heterogeneous nuclear ribonucleoprotein F	chr1	98920995	98923132	N	11.6306	11.5722	0.0584364	1.04134	0.00559626	0.17122	NM_133834	6 F1	NM_133834	RefSeq	Mus musculus heterogeneous nuclear ribonucleoprotein F (Hnrpf), mRNA.	Mm.422979	adipose tissue| bladder| blood| bone| bone marrow| brain| connective tissue| dorsal root ganglion| embryonic tissue| extraembryonic tissue| eye| fertilized ovum| heart| inner ear| intestine| kidney| liver| lung| lymph node| mammary gland| molar| muscle| nasopharynx| ovary| oviduct| pancreas| pituitary gland| prostate| salivary gland| skin| spinal cord| spleen| stomach| testis| thymus| thyroid| ut…	--	11.6493	11.6012	11.5367	11.5913	11.6448	11.6196	11.5995	11.553	11.6232	11.6597	11.6796	11.5909	11.6285	11.7985	11.6488	11.5317	11.6351	11.6425	11.7275	11.6515	11.6766	11.5517	11.6428	11.6325	11.6956	11.5357	11.5915	11.6203	11.5302
10347988	4933407L21Rik	RIKEN cDNA 4933407L21 gene	chr1	87825579	87828100	N	5.19385	5.34824	-0.154387	0.898514	0.00620394	0.179498	ENSMUST00000027426	1 C5	ENSMUST00000027426	ENSEMBL Transcript	Adult male testis cDNA, RIKEN full-length enriched library, clone:4933407L21 product:4933407L21RIK PROTEIN, full insert sequence gene:ENSMUSG00000026224	Mm.444245	brain| spinal cord| testis| thymus| neonate| juvenile| adult	--	5.1774	5.29231	4.88206	5.14562	4.817	5.12541	4.93261	5.22429	5.24833	5.33025	5.339	5.42012	5.14506	5.35674	5.30778	5.4067	5.06581	5.1425	5.15094	5.36707	5.39613	5.32594	5.10947	5.30639	5.32825	5.49921	5.3038	5.32906	5.54084
10361078	Tatdn3	TatD DNase domain containing 3	chr1	192869987	192886783	N	7.06321	6.92631	0.1369	1.09954	0.00642774	0.183429	ENSMUST00000085633	1 H6	ENSMUST00000085633	ENSEMBL Transcript	Isoform 3 of Putative deoxyribonuclease TATDN3 gene:ENSMUSG00000026632	Mm.237188	bladder| bone marrow| connective tissue| embryonic tissue| eye| inner ear| liver| lung| mammary gland| pancreas| pituitary gland| prostate| skin| spinal cord| spleen| testis| thymus| uterus| organogenesis| fetus| neonate| juvenile| adult	--	7.22225	7.02876	6.91668	7.04398	7.18614	7.22478	7.10967	6.98405	7.29257	7.16713	6.97005	7.05716	6.94885	6.83352	7.16043	6.99134	6.97958	7.15195	7.02187	6.97341	6.73406	6.81281	7.0045	6.91123	6.62765	6.6443	6.68342	7.0069	6.90665
10359518	Eif4e1b	eukaryotic translation initiation factor 4E family member 1B	chr1	164558488	164559198	N	6.06515	6.24506	-0.17991	0.882758	0.00654476	0.183833	DQ279479	13 B1	DQ279479	GenBank	Mus musculus oocyte-specific eukaryotic translation initiation factor 4E-like isoform 7 (Gm273) mRNA, complete cds, alternatively spliced.	Mm.425821	embryonic tissue| ovary|oocyte| cleavage	--	6.03092	6.03221	6.05257	6.17249	5.92472	6.01202	6.25707	6.2341	5.8366	5.84692	5.75768	5.92406	6.24414	6.03961	5.95932	6.33377	6.42387	6.19856	5.97874	6.04357	6.61149	6.19001	5.86474	6.35184	6.1892	6.35084	6.29064	6.23353	6.23438
10347796	Rhbdd1	rhomboid domain containing 1	chr1	82313172	82441941	N	7.9011	7.76808	0.133028	1.09659	0.00655077	0.18359	NM_029777	1 C5	NM_029777	RefSeq	Mus musculus rhomboid domain containing 1 (Rhbdd1), transcript variant 1, mRNA.	Mm.226994	bladder| bone| bone marrow| brain| connective tissue| embryonic tissue| extraembryonic tissue| eye| heart| intestine| kidney| liver| lung| lymph node| mammary gland| muscle| ovary| pancreas| pituitary gland| skin| spleen| testis| thymus| uterus| vagina|oocyte| organogenesis| fetus| juvenile| adult	--	7.83322	7.61768	8.1213	7.79864	8.08798	7.88071	7.74011	7.75877	7.7918	7.96871	7.80611	7.83793	7.89446	8.18634	8.01506	7.92838	7.9898	8.20313	7.75131	7.81063	7.9118	7.70479	7.77246	7.93223	7.90685	7.8479	7.69466	7.8026	7.78068
10349876	Plekha6	pleckstrin homology domain containing, family A member 6	chr1	135142683	135198278	N	9.36134	9.20515	0.156194	1.11434	0.00676121	0.184529	NM_182930	1 E4	NM_182930	RefSeq	Mus musculus pleckstrin homology domain containing, family A member 6 (Plekha6), mRNA.	Mm.253559	bladder| brain| embryonic tissue| extraembryonic tissue| eye| fertilized ovum| heart| intestine| joint| kidney| liver| lung| mammary gland| muscle| nasopharynx| pancreas| pituitary gland| prostate| skin| spinal cord| testis| zygote| cleavage| egg cylinder| gastrula| organogenesis| fetus| neonate| juvenile| adult	--	9.35346	9.18106	8.85099	9.22532	9.09334	9.4289	9.40434	9.47174	9.42969	9.39027	9.3139	9.40782	9.4644	9.09402	9.53978	9.58598	9.55984	9.64	9.44278	9.34922	9.19643	9.27524	9.22723	9.23067	9.12892	9.25565	9.27809	9.42962	9.55757
10358140	Igfn1	immunoglobulin-like and fibronectin type III domain containing 1	chr1	137850155	137863442	N	5.18216	5.34829	-0.166136	0.891226	0.00689905	0.185659	EU429481	1 E4	EU429481	GenBank	Mus musculus IGFN1_v2 (Igfn1) mRNA, complete cds, alternatively spliced.	Mm.119675	bone| muscle| adult	--	5.19448	5.19434	5.20266	5.1813	5.12991	5.22459	4.93124	5.51656	5.04505	4.98743	5.09837	5.39549	5.31381	5.26675	4.98505	5.43586	5.18737	5.37012	5.29525	4.68755	5.5251	5.41346	4.95264	5.28248	5.30507	5.46373	5.29081	5.49807	5.66773
10356367	Alpi	alkaline phosphatase, intestinal	chr1	88995188	88998100	N	5.05288	5.18928	-0.136405	0.909784	0.00716218	0.18928	NM_001081082	1 D	NM_001081082	RefSeq	Mus musculus alkaline phosphatase, intestinal (Alpi), mRNA.	Mm.58068	intestine| pancreas| fetus| neonate| juvenile| adult	--	5.00314	4.85759	5.01792	5.07436	5.06172	4.9578	4.96258	5.07381	5.15318	5.20306	4.79313	5.04257	5.23624	5.13478	5.09805	4.94758	5.19503	4.96969	4.96329	5.31199	5.06262	5.19366	5.08946	5.04671	4.91961	5.48004	5.0572	5.04586	5.37154
10353871	Lman2l	lectin, mannose-binding 2-like	chr1	36480031	36502085	N	9.42796	9.54552	-0.117562	0.921744	0.00719287	0.18969	NM_001013374	1 B	NM_001013374	RefSeq	Mus musculus lectin, mannose-binding 2-like (Lman2l), mRNA.	Mm.287854	bone marrow| brain| connective tissue| embryonic tissue| extraembryonic tissue| eye| heart| inner ear| joint| kidney| lung| mammary gland| nasopharynx| pituitary gland| salivary gland| skin| spleen| testis| thymus| cleavage| morula| gastrula| organogenesis| fetus| neonate| juvenile| adult	--	9.51466	9.47827	9.43323	9.2041	9.37171	9.48317	9.55988	9.44503	9.36457	9.48135	9.32327	9.44565	9.56227	8.99172	9.51197	9.59205	9.47872	9.42879	9.53159	9.35713	9.46589	9.48362	9.61594	9.55481	9.80883	9.75185	9.62443	9.52113	9.48347
10357288	Htr5b	5-hydroxytryptamine (serotonin) receptor 5B	chr1	123406335	123425042	N	4.631	4.78036	-0.149361	0.90165	0.00719585	0.189569	NM_010483	1 E4-G|1 63.0 cM	NM_010483	RefSeq	Mus musculus 5-hydroxytryptamine (serotonin) receptor 5B (Htr5b), mRNA.	Mm.4833	brain| adult	--	4.50821	4.61381	4.50592	4.64294	4.67065	4.68959	4.54492	4.58348	4.43113	4.49326	4.18467	4.67598	4.97532	4.74231	4.74467	4.9126	4.70964	4.79313	4.45096	4.74683	4.87737	4.56825	4.73003	4.83156	4.72605	4.91543	4.85312	4.81611	4.75762
10345101	Col9a1	collagen, type IX, alpha 1	chr1	24184539	24259513	N	6.17836	6.29164	-0.113276	0.924487	0.00768898	0.195164	NM_007740	1 A5|1 15.0 cM	NM_007740	RefSeq	Mus musculus collagen, type IX, alpha 1 (Col9a1), mRNA.	Mm.154662	blood| brain| embryonic tissue| eye| inner ear| lung| mammary gland| nasopharynx| skin| testis| thyroid| organogenesis| fetus| neonate| juvenile| adult	--	6.23783	6.27226	6.04656	6.13915	5.88491	6.18927	6.16618	6.35762	6.21711	5.94257	6.06494	6.23987	6.16479	6.21617	6.23685	6.23067	6.17856	6.27942	5.99338	6.50908	6.35533	6.45971	6.47887	6.1036	6.11931	6.37109	6.33852	6.31706	6.28969
10361200	AA408296	expressed sequence AA408296	chr1	194930597	194956445	N	7.89492	7.77214	0.122779	1.08883	0.0081438	0.198457	NM_145415	1 H6	NM_145415	RefSeq	Mus musculus expressed sequence AA408296 (AA408296), mRNA.	Mm.173758	bladder| blood| bone| bone marrow| brain| embryonic tissue| eye| heart| inner ear| kidney| liver| lung| mammary gland| ovary| pancreas| skin| spinal cord| thymus|oocyte| unfertilized ovum| morula| blastocyst| gastrula| organogenesis| fetus| neonate| juvenile| adult	--	8.10938	7.6844	7.88572	7.87254	7.77457	8.0114	7.94812	7.95912	8.12139	8.04734	8.01322	7.84433	8.08012	7.68516	7.68848	7.75178	7.70262	7.98867	7.99174	7.73832	7.61573	7.59375	7.57758	7.74652	7.95737	7.88298	7.81295	7.65901	7.86064
10359571	Fmo1	flavin containing monooxygenase 1	chr1	164759688	164796679	N	12.7047	12.5758	0.128877	1.09344	0.00847805	0.200359	NM_010231	1 H1|1 92.6 cM	NM_010231	RefSeq	Mus musculus flavin containing monooxygenase 1 (Fmo1), mRNA.	Mm.976	bone marrow| brain| embryonic tissue| extraembryonic tissue| eye| kidney| liver| lung| mammary gland| muscle| pancreas| pineal gland| prostate| spleen| thymus| uterus| fetus| neonate| juvenile| adult	--	12.8667	12.8417	12.6208	12.7906	12.7758	12.8634	12.7981	12.8012	12.9156	12.871	12.6896	12.7424	12.6818	12.3786	12.6372	12.6073	12.6456	12.6463	12.4995	12.4199	12.3716	12.3275	12.3407	12.3347	12.6282	12.4855	12.5488	12.6432	12.6952
10347748	Acsl3	acyl-CoA synthetase long-chain family member 3	chr1	78654449	78703566	N	7.64776	7.43916	0.208602	1.15557	0.00863871	0.201492	NM_028817	1 C4|1 24.1 cM	NM_028817	RefSeq	Mus musculus acyl-CoA synthetase long-chain family member 3 (Acsl3), transcript variant 1, mRNA.	---	---	--	7.83069	8.02023	7.96493	7.67417	7.87377	7.80389	7.88595	7.72882	7.76403	7.98751	7.81347	7.65472	7.4637	7.22557	7.31398	7.3058	7.24791	7.2729	7.61398	7.50925	7.37023	7.35829	7.57135	7.36565	7.28284	7.07766	7.3414	7.37788	7.22381
10357137	Gli2	GLI-Kruppel family member GLI2	chr1	120730709	120950137	N	5.86363	6.00953	-0.145893	0.90382	0.00878059	0.20291	NM_001081125	1 E2-E4|1 63.0 cM	NM_001081125	RefSeq	Mus musculus GLI-Kruppel family member GLI2 (Gli2), mRNA.	Mm.273292	brain| dorsal root ganglion| embryonic tissue| eye| intestine| joint| kidney| liver| lung| mammary gland| ovary| skin| testis| unfertilized ovum| organogenesis| fetus| neonate| adult	--	5.91662	5.69602	5.84654	5.93176	5.69384	5.9582	5.6324	6.09345	5.87868	5.71565	5.58389	5.90743	6.15263	5.85205	5.8694	6.02896	6.00668	5.83876	5.60833	6.0614	6.3457	5.94501	6.09395	6.14051	5.8757	6.15836	6.12408	5.80747	6.07593
10346594	Pftk2	PFTAIRE protein kinase 2	chr1	59314691	59401201	N	4.53227	4.67843	-0.146163	0.903651	0.00880526	0.202918	ENSMUST00000114248	1 C1.3	ENSMUST00000114248	ENSEMBL Transcript	Isoform 1 of Serine/threonine-protein kinase PFTAIRE-2 gene:ENSMUSG00000026023	Mm.297713	brain| lung| skin| juvenile	--	4.28994	4.45602	4.47614	4.56788	4.47855	4.58673	4.50255	4.73723	4.66571	4.39386	4.4218	4.69813	4.91362	4.33467	4.31193	4.78091	4.68726	4.24585	4.46352	4.63314	5.0658	4.62762	4.69904	4.8006	4.35924	4.5777	4.78792	4.82852	4.77942
10350349	Dennd1b	DENN/MADD domain containing 1B	chr1	140860363	141068489	N	7.81472	7.74194	0.0727798	1.05174	0.0089463	0.203915	NM_181347	1 F	NM_181347	RefSeq	Mus musculus DENN/MADD domain containing 1B (Dennd1b), transcript variant 1, mRNA.	Mm.337604	bone marrow| brain| embryonic tissue| eye| heart| intestine| kidney| lung| mammary gland| prostate| skin| spleen| testis| thymus| organogenesis| fetus| neonate| juvenile| adult	--	7.89437	7.86223	7.66827	7.86758	7.75339	7.7442	7.76614	7.79237	7.71835	7.79373	7.90982	7.87962	7.88622	7.94171	7.88195	7.57491	7.81833	7.884	7.83621	7.82095	7.76311	7.73438	7.7224	7.59443	7.82163	7.74729	7.82967	7.8107	7.7981
10360806	Capn2	calpain 2	chr1	184397390	184447655	N	9.30284	9.1608	0.142039	1.10346	0.0091634	0.205864	NM_009794	1 H5	NM_009794	RefSeq	Mus musculus calpain 2 (Capn2), mRNA.	Mm.19306	adipose tissue| bladder| blood| bone| bone marrow| brain| connective tissue| embryonic tissue| extraembryonic tissue| eye| heart| inner ear| intestine| joint| kidney| liver| lung| mammary gland| muscle| nasopharynx| oviduct| pancreas| prostate| skin| spinal cord| spleen| sympathetic ganglion| testis| thymus| thyroid| uterus| vagina| morula| blastocyst| organogenesis| fetus| neonate| juvenile| adu…	--	9.19896	9.33031	9.05795	9.36407	9.20285	9.30663	9.42119	9.41871	9.55337	9.63579	9.41052	8.96249	9.21829	9.76477	9.33111	9.10101	9.14294	9.15733	9.19983	9.2787	9.12868	8.98445	9.07744	9.1685	9.16873	9.02959	9.21466	9.1628	8.87391
10347531	Ankzf1	ankyrin repeat and zinc finger domain containing 1	chr1	75188709	75195962	N	7.86525	7.76572	0.0995301	1.07142	0.00931893	0.206394	NM_026187	1 C3|1 41.0 cM	NM_026187	RefSeq	Mus musculus ankyrin repeat and zinc finger domain containing 1 (Ankzf1), mRNA.	Mm.259326	bladder| bone| bone marrow| brain| connective tissue| embryonic tissue| extraembryonic tissue| eye| fertilized ovum| heart| inner ear| intestine| kidney| liver| lung| lymph node| mammary gland| ovary| pancreas| prostate| skin| spleen| thymus| uterus| zygote| cleavage| morula| blastocyst| gastrula| organogenesis| fetus| neonate| juvenile| adult	--	8.04131	7.64088	7.83917	8.00434	7.74503	7.88572	7.82729	7.67368	7.98052	8.0367	7.94457	7.9153	7.86601	7.8041	7.94243	7.87672	7.85904	8.02637	7.86435	7.53151	7.81085	7.68378	7.80484	7.67434	7.70151	7.64105	7.73354	7.80435	7.70886
10359027	Lhx4	LIM homeobox protein 4	chr1	157548688	157589157	N	6.63969	6.76515	-0.125461	0.916711	0.00951803	0.207317	NM_010712	1 G3|1 82.0 cM	NM_010712	RefSeq	Mus musculus LIM homeobox protein 4 (Lhx4), mRNA.	Mm.103624	eye	--	6.73511	6.80346	6.61144	6.50886	6.47132	6.76732	6.6297	6.70015	6.65996	6.37245	6.2407	6.68566	6.86208	6.47536	6.65914	6.78426	6.7697	6.59864	6.69279	6.76561	6.82344	6.67673	6.78005	6.7244	6.5228	6.94068	6.65454	6.77578	6.75919
10353008	EG631906	predicted gene, EG631906	chr1	8846004	8846346	N	6.00788	6.10069	-0.092811	0.937694	0.00962283	0.208151	ENSMUST00000054760	10 B4	ENSMUST00000054760	ENSEMBL Transcript	similar to zinc RING finger protein SAG gene:ENSMUSG00000048185	---	---	--	5.98938	6.0472	6.06739	6.0237	6.0996	5.99146	5.92017	6.15276	5.9417	5.96791	5.86176	6.11173	6.06349	5.81955	6.03662	6.14388	6.13637	5.86691	5.95148	5.9645	6.14666	6.07961	6.10544	6.11021	6.23586	6.01505	6.26069	6.21851	6.3028
10359097	Tor1aip1	torsin A interacting protein 1	chr1	157853364	157883549	N	7.84273	7.73711	0.105615	1.07595	0.0096897	0.208516	NM_144791	1 G3	NM_144791	RefSeq	Mus musculus torsin A interacting protein 1 (Tor1aip1), mRNA.	Mm.211654	blood| bone| bone marrow| brain| connective tissue| embryonic tissue| epididymis| extraembryonic tissue| eye| heart| inner ear| joint| kidney| liver| lung| lymph node| mammary gland| nasopharynx| ovary| oviduct| pancreas| pituitary gland| salivary gland| skin| spleen| stomach| testis| thymus| cleavage| morula| blastocyst| gastrula| organogenesis| fetus| neonate| juvenile| adult	--	7.85604	7.94302	7.96083	8.04038	7.79513	7.77166	7.80013	8.0168	7.93108	7.8098	7.80015	7.91298	7.82962	7.78213	7.79814	7.84745	7.72489	7.81437	7.753	7.66698	7.53302	7.67415	7.5828	7.59235	7.93408	7.67208	7.7774	7.92381	8.01669
10355454	LOC383528	similar to SLC25A5 protein	chr1	71760617	71761500	N	6.35264	6.54388	-0.191238	0.875854	0.0104286	0.212364	XR_032730	1 C3	XR_032730	RefSeq	PREDICTED: Mus musculus similar to SLC25A5 protein (LOC383528), misc RNA.	---	---	--	6.23842	6.51853	6.19676	6.57452	6.2346	6.57104	6.1423	6.55842	6.20684	6.04773	6.38185	6.25866	6.34073	6.07988	6.43832	6.85897	6.97858	6.0953	6.1666	6.16483	6.57799	6.58919	6.33204	6.82812	6.50301	6.80765	6.50049	6.51754	6.61689
10356771	Mterfd2	MTERF domain containing 2	chr1	95195788	95202447	N	7.31926	7.21939	0.0998687	1.07168	0.0106562	0.215771	NM_178051	1 D	NM_178051	RefSeq	Mus musculus MTERF domain containing 2 (Mterfd2), mRNA.	Mm.52809	brain| embryonic tissue| epididymis| extraembryonic tissue| eye| fertilized ovum| intestine| joint| kidney| liver| lung| mammary gland| ovary| pancreas| prostate| salivary gland| spinal cord| spleen| stomach| testis| thymus| vagina|oocyte| zygote| cleavage| morula| blastocyst| gastrula| organogenesis| fetus| neonate| juvenile| adult	--	7.4736	7.30847	7.26363	7.31765	7.38314	7.38973	7.41566	7.2404	7.3376	7.58085	7.46212	7.12316	7.25189	7.20972	7.37782	7.19445	7.26387	7.2013	7.33334	7.25682	7.35629	7.26084	7.30451	7.33532	7.33015	7.17398	7.13749	7.29978	7.17652
10348879	Ing5	inhibitor of growth family, member 5	chr1	95700542	95718678	N	7.76901	7.67347	0.0955335	1.06846	0.0109798	0.218089	NM_025454	1 D	NM_025454	RefSeq	Mus musculus inhibitor of growth family, member 5 (Ing5), mRNA.	Mm.64065	bone| bone marrow| brain| embryonic tissue| extraembryonic tissue| eye| heart| kidney| liver| lung| mammary gland| pancreas| pituitary gland| skin| spleen| stomach| testis| thymus| tongue| morula| blastocyst| organogenesis| fetus| neonate| juvenile| adult	--	7.81748	7.67422	7.6438	7.62756	7.70986	7.66524	7.73304	7.77194	7.9097	7.91341	7.82198	7.75809	7.80722	7.77724	7.83976	7.76943	7.63653	7.96453	7.77985	7.75924	7.63559	7.58357	7.41334	7.74749	7.83848	7.74404	7.64877	7.7556	7.68411
10357948	Ppp1r12b	protein phosphatase 1, regulatory (inhibitor) subunit 12B	chr1	136762355	136762537	N	7.43181	7.31688	0.114927	1.08292	0.0110651	0.218568	NM_001081307	1 F	NM_001081307	RefSeq	Mus musculus protein phosphatase 1, regulatory (inhibitor) subunit 12B (Ppp1r12b), mRNA.	Mm.188709	bladder| bone| bone marrow| brain| embryonic tissue| eye| heart| kidney| pancreas| prostate| skin| spinal cord| testis| gastrula| fetus| neonate| adult	--	7.70832	7.33476	7.34225	7.42053	7.3816	7.27597	7.41245	7.43143	7.53483	7.44976	7.55474	7.38741	7.64796	7.32355	7.6014	7.12906	7.35413	7.70586	7.45114	7.189	7.19966	7.21283	7.26977	7.38259	7.49863	7.56813	7.26362	7.37338	7.32127
10351843	Vsig8	V-set and immunoglobulin domain containing 8	chr1	174486069	174493847	N	6.26842	6.40106	-0.132638	0.912162	0.0111847	0.218516	NM_177723	1 H3	NM_177723	RefSeq	Mus musculus V-set and immunoglobulin domain containing 8 (Vsig8), mRNA.	Mm.71940	mammary gland| skin| adult	--	6.21276	6.23915	6.2385	6.349	6.07163	6.33231	6.16074	6.35029	6.22645	5.96931	6.05093	6.45714	6.47187	6.04842	6.39968	6.52103	6.3256	6.10147	6.49266	6.34944	6.28757	6.51977	6.54819	6.37901	6.17216	6.4828	6.29537	6.25842	6.4281
10346074	Wdr75	WD repeat domain 75	chr1	45852311	45880460	N	7.99154	7.86304	0.128506	1.09316	0.0114709	0.220832	NM_028599	1 C1	NM_028599	RefSeq	Mus musculus WD repeat domain 75 (Wdr75), mRNA.	Mm.270376	blood| bone marrow| brain| connective tissue| embryonic tissue| extraembryonic tissue| eye| fertilized ovum| inner ear| kidney| liver| lung| lymph node| mammary gland| ovary| pancreas| pituitary gland| prostate| skin| spleen| stomach| testis| thymus| uterus|oocyte| unfertilized ovum| zygote| cleavage| morula| blastocyst| egg cylinder| gastrula| organogenesis| fetus| neonate| juvenile| adult	--	8.13815	8.00127	8.17828	8.09397	8.10632	7.89782	7.94166	7.89516	8.02947	8.11283	8.1178	8.03285	8.01104	8.05739	7.81018	7.77611	7.8595	8.01705	7.82729	7.92675	7.74849	7.69262	7.53649	7.79277	8.05441	8.05018	7.80647	7.98735	7.91197
10349562	AA986860	expressed sequence AA986860	chr1	132628663	132641199	N	6.81173	6.64129	0.170434	1.1254	0.0115431	0.220864	NM_177604	1 E4	NM_177604	RefSeq	Mus musculus expressed sequence AA986860 (AA986860), mRNA.	Mm.268547	bladder| bone| brain| embryonic tissue| extraembryonic tissue| eye| inner ear| intestine| kidney| lung| mammary gland| pancreas| salivary gland| skin| spleen| stomach| testis| vagina| organogenesis| fetus| neonate| juvenile| adult	--	6.98044	6.89281	6.56604	6.91952	6.67845	6.72958	7.06204	7.15907	7.1909	6.98497	7.13173	6.77219	6.64012	6.43734	6.91127	6.69774	6.50587	6.68881	6.48259	6.80304	6.61121	6.68019	6.5894	6.79856	6.596	6.21526	6.70172	6.75479	6.3322
10347193	Atic	5-aminoimidazole-4-carboxamide ribonucleotide formyltransferase/IMP cyclohydrolase	chr1	71603733	71625978	N	8.97857	8.84307	0.135494	1.09847	0.0116581	0.221539	NM_026195	1 C3	NM_026195	RefSeq	Mus musculus 5-aminoimidazole-4-carboxamide ribonucleotide formyltransferase/IMP cyclohydrolase (Atic), mRNA.	Mm.38010	blood| bone| bone marrow| brain| connective tissue| dorsal root ganglion| embryonic tissue| epididymis| extraembryonic tissue| eye| heart| inner ear| intestine| kidney| liver| lung| mammary gland| oviduct| pituitary gland| skin| spleen| stomach| testis| thymus| uterus| cleavage| morula| blastocyst| gastrula| organogenesis| fetus| neonate| juvenile| adult	--	9.00337	8.8882	9.41847	8.94333	9.25038	9.0634	8.94672	8.89971	9.018	8.9968	8.97009	8.76349	8.89042	9.4252	8.83287	8.92537	8.82015	8.8206	8.85448	8.84032	8.9002	8.73632	8.72943	8.85035	8.71961	8.90174	8.77078	8.88001	8.64315
10345571	Cnga3	cyclic nucleotide gated channel alpha 3	chr1	37276106	37320231	N	4.41791	4.54069	-0.122775	0.918419	0.0116696	0.22159	NM_009918	1 B	NM_009918	RefSeq	Mus musculus cyclic nucleotide gated channel alpha 3 (Cnga3), mRNA.	Mm.214224	embryonic tissue| eye| egg cylinder| fetus	--	4.42372	4.22638	4.36511	4.48131	4.42767	4.67242	4.3515	4.53939	4.48107	4.13867	4.06763	4.3972	4.46323	4.47082	4.41968	4.65124	4.44083	4.50048	4.32326	4.51667	4.48915	4.53368	4.57036	4.47135	4.7729	4.45875	4.42766	4.79179	4.66601
10361156	Rcor3	REST corepressor 3	chr1	193924313	193961912	N	7.71991	7.61415	0.105756	1.07606	0.0120515	0.224581	NM_144814	1 H6	NM_144814	RefSeq	Mus musculus REST corepressor 3 (Rcor3), mRNA.	Mm.207457	adrenal gland| blood| bone| bone marrow| brain| embryonic tissue| eye| heart| inner ear| kidney| liver| lung| mammary gland| ovary| oviduct| pancreas| pituitary gland| prostate| skin| spinal cord| spleen| testis| thymus| vagina|oocyte| organogenesis| fetus| neonate| juvenile| adult	--	7.78641	7.70137	7.38019	7.8937	7.7393	7.67231	7.82094	7.52157	7.71196	7.91277	7.89447	7.67017	7.67189	7.72722	7.84531	7.66234	7.80414	7.67958	7.65098	7.65157	7.67493	7.71743	7.6378	7.68348	7.51593	7.482	7.46095	7.68991	7.79744
10347232	Xrcc5	X-ray repair complementing defective repair in Chinese hamster cells 5	chr1	72354055	72441522	N	9.76749	9.65438	0.113105	1.08155	0.0121718	0.225814	NM_009533	1 E|1 42.0 cM	NM_009533	RefSeq	Mus musculus X-ray repair complementing defective repair in Chinese hamster cells 5 (Xrcc5), mRNA.	Mm.246952	bladder| blood| bone marrow| brain| connective tissue| dorsal root ganglion| embryonic tissue| extraembryonic tissue| eye| fertilized ovum| heart| kidney| liver| lung| lymph node| mammary gland| ovary| prostate| skin| spleen| testis| thymus| thyroid| tongue|oocyte| zygote| blastocyst| egg cylinder| gastrula| organogenesis| fetus| neonate| juvenile| adult	--	9.84749	9.75722	9.21589	9.7397	9.77418	9.81287	9.88193	9.84987	9.85634	10.0092	9.82868	9.788	9.57498	9.64092	9.72283	9.71147	9.75049	9.8007	9.84176	9.94525	9.71027	9.68783	9.69352	9.73549	9.62968	9.4553	9.47953	9.69418	9.66719
10352294	BC031781	cDNA sequence BC031781	chr1	182781282	182798244	N	8.36356	8.27027	0.0932839	1.0668	0.0136922	0.234068	BC031781	1 H4	BC031781	GenBank	Mus musculus cDNA sequence BC031781, mRNA (cDNA clone MGC:30618 IMAGE:3672316), complete cds.	Mm.272625	blood| bone| bone marrow| brain| connective tissue| embryonic tissue| extraembryonic tissue| eye| heart| inner ear| intestine| joint| kidney| liver| lung| lymph node| mammary gland| ovary| pineal gland| skin| spinal cord| spleen| testis| thymus| tongue| vagina|oocyte| cleavage| morula| blastocyst| egg cylinder| gastrula| organogenesis| fetus| neonate| juvenile| adult	--	8.38741	8.31198	8.26446	8.30154	8.44607	8.15873	8.36491	8.31799	8.42497	8.60513	8.33329	8.28015	8.47644	8.24226	8.46482	8.17637	8.39078	8.47315	8.42784	8.42286	8.27319	8.15264	8.25948	8.34531	8.54017	8.36666	8.20746	8.41101	8.29
10353624	ND4L	NADH dehydrogenase subunit 4L	chr1	24619243	24619539	N	11.7225	11.8536	-0.131032	0.913178	0.0140652	0.237044	ENSMUST00000084013	---	ENSMUST00000084013	ENSEMBL Transcript	NADH dehydrogenase subunit 4L gene:ENSMUSG00000065947	---	---	--	11.7001	11.9919	11.9045	12.0388	11.8228	11.6173	11.8225	11.8381	11.4322	11.6752	11.8026	11.8503	11.4005	11.6333	11.683	11.9686	11.5647	11.4696	11.7406	11.4939	11.7594	11.9951	11.7667	11.7146	11.8179	11.8163	11.7675	11.972	11.9348
10498095	Cog6	component of oligomeric golgi complex 6	chr3	52786045	52821138	HIVAN1	9.15675	9.03939	0.117351	1.08474	0.000200842	0.0429613	NM_026225	3 D	NM_026225	RefSeq	Mus musculus component of oligomeric golgi complex 6 (Cog6), mRNA.	Mm.249548	bladder| blood| bone| bone marrow| brain| connective tissue| embryonic tissue| eye| fertilized ovum| heart| inner ear| intestine| kidney| liver| lung| mammary gland| muscle| ovary| pancreas| pituitary gland| prostate| salivary gland| skin| spinal cord| spleen| testis| thymus|oocyte| zygote| blastocyst| gastrula| organogenesis| fetus| neonate| juvenile| adult	--	9.23984	9.177	9.02897	9.12861	9.11152	9.10064	9.08745	9.11268	9.26875	9.32197	9.2984	9.12028	9.07025	8.90504	9.12533	9.08701	9.25454	9.22454	9.26866	9.2034	9.11439	8.96623	9.07003	9.13303	9.17755	9.06018	9.14318	9.0299	8.99055
10359734	Iqwd1	IQ motif and WD repeats 1	chr1	167259821	167390418	N	8.90473	8.8145	0.0902297	1.06454	0.0144056	0.240193	ENSMUST00000027856	1 H2	ENSMUST00000027856	ENSEMBL Transcript	Nuclear receptor interaction protein gene:ENSMUSG00000026571	Mm.227605	bone marrow| brain| embryonic tissue| eye| inner ear| kidney| liver| mammary gland| molar| muscle| ovary| skin| testis| thymus|oocyte| unfertilized ovum| cleavage| fetus| juvenile| adult	--	8.82099	9.00892	8.66738	9.0465	8.73702	8.87759	8.90473	8.78037	9.01799	9.08633	9.08416	8.92024	8.84646	8.8593	8.90874	8.94366	8.77726	9.01368	8.90747	8.88572	8.74907	8.81099	8.82273	8.89011	8.70933	8.69558	8.87191	8.89858	8.85034
10351852	Crp	C-reactive protein, pentraxin-related	chr1	174628187	174630093	N	4.2217	4.36609	-0.144389	0.904762	0.0145514	0.240541	NM_007768	1 H3|1 94.2 cM	NM_007768	RefSeq	Mus musculus C-reactive protein, pentraxin-related (Crp), mRNA.	Mm.28767	bone marrow| embryonic tissue| liver| lung| muscle| testis| thymus| uterus| fetus| neonate| adult	--	4.23305	4.17886	4.37978	4.41187	4.17514	4.2135	4.04129	4.35801	4.06275	4.22126	3.85662	4.41363	4.46618	4.12556	4.45977	4.35293	4.25459	3.80559	4.25628	4.16745	4.23178	4.70612	4.24099	4.4634	4.39631	4.26855	4.39218	4.25892	4.30514
10345895	Gpr45	G protein-coupled receptor 45	chr1	43009717	43092294	N	5.11002	5.21934	-0.10932	0.927025	0.0147785	0.241897	NM_053107	1 C1	NM_053107	RefSeq	Mus musculus G protein-coupled receptor 45 (Gpr45), mRNA.	Mm.444976	brain| eye| oviduct| spinal cord| fetus| adult	--	5.18267	5.13321	5.11279	4.96933	5.13042	5.20179	5.20564	5.21691	5.26011	4.8721	4.91009	5.19646	5.27522	5.01122	4.9702	5.22586	5.15254	5.16616	4.94226	5.06545	5.46485	5.28776	5.05154	5.52128	5.22586	5.35267	5.19489	5.20617	5.2356
10353632	Bai3	brain-specific angiogenesis inhibitor 3	chr1	25124395	25886552	N	4.91198	4.64321	0.268766	1.20478	0.0148394	0.24226	NM_175642	1 A5	NM_175642	RefSeq	Mus musculus brain-specific angiogenesis inhibitor 3 (Bai3), mRNA.	Mm.336569 // Mm.473522	brain| embryonic tissue| eye| fertilized ovum| ovary| pituitary gland| spinal cord|oocyte| zygote| fetus| juvenile| adult // brain| embryonic tissue| eye| pancreas| organogenesis| fetus	--	5.28558	5.12497	5.35062	5.30636	5.4521	5.16572	5.5155	5.06214	4.84301	5.36801	4.66446	4.61537	4.60424	4.51104	4.69879	4.53085	4.50628	4.56177	4.40734	4.66546	4.64494	4.47396	4.25578	4.39075	4.56736	4.64733	4.46311	4.39254	4.46725
10352457	EG433387	predicted gene, EG433387	chr1	186441127	186441609	N	11.665	11.5841	0.0808634	1.05765	0.0148447	0.242189	ENSMUST00000076314	1 H5	ENSMUST00000076314	ENSEMBL Transcript	hypothetical protein gene:ENSMUSG00000059483	---	---	--	11.6862	11.7022	11.7103	11.6595	11.8917	11.6857	11.7115	11.7895	11.7623	11.759	11.7201	11.5245	11.5268	11.7839	11.5467	11.5234	11.6038	11.4588	11.6598	11.5945	11.5584	11.5243	11.4928	11.5972	11.5436	11.4361	11.5138	11.513	11.467
10356345	Nppc	natriuretic peptide precursor type C	chr1	88562866	88567147	N	5.63377	5.74196	-0.108187	0.927753	0.0154337	0.246182	NM_010933	1 D|1 54.0 cM	NM_010933	RefSeq	Mus musculus natriuretic peptide precursor type C (Nppc), mRNA.	Mm.12802	bone| brain| spinal cord| stomach| testis| fetus| juvenile| adult	--	5.61743	5.64421	5.68542	5.56535	5.49559	5.40957	5.80417	5.68293	5.81869	5.57263	5.63497	5.52457	5.75882	5.5852	5.58494	5.75455	5.7253	5.80117	5.47463	5.53535	5.97049	5.86044	5.58137	5.96732	5.65893	5.96242	5.66442	5.6062	5.89123
10349453	Rab3gap1	RAB3 GTPase activating protein subunit 1	chr1	129765363	129840445	N	9.23635	9.15235	0.0840021	1.05995	0.0161485	0.247943	NM_178690	1 E3-E4	NM_178690	RefSeq	Mus musculus RAB3 GTPase activating protein subunit 1 (Rab3gap1), mRNA.	Mm.261037	bladder| blood| bone marrow| brain| embryonic tissue| extraembryonic tissue| eye| fertilized ovum| heart| inner ear| kidney| liver| lung| mammary gland| nasopharynx| ovary| pituitary gland| prostate| skin| spinal cord| stomach| sympathetic ganglion| testis| thymus| zygote| cleavage| blastocyst| gastrula| organogenesis| fetus| neonate| juvenile| adult	--	9.40371	9.36196	9.33306	9.41668	9.19631	9.27272	9.27645	9.10291	9.21234	9.39436	9.33309	9.24621	9.19635	9.08862	9.11916	9.07979	9.22378	9.27262	9.16963	9.02725	8.96806	9.02199	9.07996	9.07438	9.22535	9.11176	9.17431	9.12078	9.07898
10352556	LOC100042375	glyceraldehyde-3-phosphate dehydrogenase pseudogene	chr1	188784387	188785392	N	9.89595	10.0179	-0.121955	0.918942	0.016278	0.249626	XR_033497	1 H5	XR_033497	RefSeq	PREDICTED: Mus musculus similar to glyceraldehyde-3-phosphate dehydrogenase (LOC100042375), misc RNA.	---	---	--	9.73502	10.0623	9.8654	9.96193	9.87575	9.78827	9.90029	10.1312	9.7019	9.70691	9.99806	9.99499	9.73506	9.66127	9.83418	10.2216	9.91787	9.79563	10.0551	9.97633	9.91151	10.2032	9.83125	9.89777	10.0184	10.0294	10.0073	10.227	10.2706
10491615	4932438A13Rik	RIKEN cDNA 4932438A13 gene	chr3	36864764	36864916	HIVAN1	6.57404	6.89237	-0.318328	0.801999	0.00023721	0.0471163	ENSMUST00000057272	3 B	ENSMUST00000057272	ENSEMBL Transcript	Isoform 4 of Uncharacterized protein KIAA1109 gene:ENSMUSG00000037270	Mm.207907	bladder| blood| bone marrow| brain| connective tissue| embryonic tissue| epididymis| extraembryonic tissue| eye| inner ear| intestine| kidney| liver| lung| mammary gland| muscle| nasopharynx| ovary| pancreas| pituitary gland| prostate| skin| spinal cord| spleen| testis| thymus|oocyte| unfertilized ovum| morula| blastocyst| organogenesis| fetus| neonate| juvenile| adult	--	6.78043	6.93211	6.391	6.98109	6.70195	6.2281	6.58288	6.38373	6.41237	6.3647	7.02973	6.80431	6.55194	6.48771	6.33015	6.31452	6.50783	6.26888	6.57309	6.85424	6.57099	6.88014	6.74712	6.60949	7.12578	6.77553	6.83794	6.8626	7.02918
10346303	Hspe1	heat shock protein 1 (chaperonin 10)	chr1	55145161	55148151	N	11.3393	11.4756	-0.136248	0.909882	0.0163493	0.250412	NM_008303	1 C1	NM_008303	RefSeq	Mus musculus heat shock protein 1 (chaperonin 10) (Hspe1), mRNA.	Mm.215667	bone marrow| brain| dorsal root ganglion| embryonic tissue| epididymis| extraembryonic tissue| eye| heart| intestine| joint| kidney| liver| lung| lymph node| mammary gland| molar| muscle| ovary| pancreas| pineal gland| prostate| salivary gland| skin| spinal cord| spleen| stomach| testis| thymus| thyroid| uterus| unfertilized ovum| cleavage| morula| blastocyst| egg cylinder| gastrula| organogenesi…	--	11.2954	11.4072	11.9358	11.3959	11.4411	11.3277	11.3367	11.2829	11.1774	11.1565	11.5032	11.3085	11.1147	11.172	11.2954	11.4613	11.3954	11.022	11.3955	11.362	11.3385	11.4076	11.4916	11.4094	11.6248	11.6531	11.5489	11.4308	11.4448
10359648	BC055324	cDNA sequence BC055324	chr1	165876481	165924912	N	5.66177	5.84088	-0.179108	0.883249	0.0165578	0.251298	BC052855	1 H2.2	BC052855	GenBank	Mus musculus cDNA sequence BC055324, mRNA (cDNA clone MGC:60834 IMAGE:30058659), complete cds.	Mm.28152	bone| bone marrow| brain| dorsal root ganglion| embryonic tissue| extraembryonic tissue| eye| inner ear| kidney| lung| mammary gland| oviduct| pancreas| skin| stomach| testis| thymus| cleavage| morula| gastrula| organogenesis| fetus| neonate| juvenile| adult	--	5.42941	5.5259	5.67974	5.59976	5.60297	5.91333	5.4166	5.81032	5.37707	5.45964	6.0664	5.53339	5.51814	5.72497	5.63023	5.67779	5.50997	5.74688	6.01904	5.99381	6.12462	6.37155	5.95869	6.10432	5.50552	5.743	5.57688	5.65612	5.77462
10352416	Capn8	calpain 8	chr1	184495143	184562483	N	4.79683	4.90472	-0.107891	0.927943	0.0166252	0.251559	NM_130890	1 H4	NM_130890	RefSeq	Mus musculus calpain 8 (Capn8), mRNA.	Mm.189201	heart| pancreas| skin| fetus| adult	--	4.73382	4.80469	4.82765	4.84473	4.75565	4.81755	4.94839	4.87552	4.77602	4.69049	4.44193	4.76863	4.72033	4.66429	4.78744	5.03223	5.01412	4.72543	4.65176	5.05583	4.88735	4.84927	5.08381	4.88733	4.94734	4.89881	4.8846	4.77946	4.94548
10349100	LOC626075	similar to high mobility group nucleosomal binding domain 2	chr1	108336177	108336450	N	7.39679	7.59673	-0.199937	0.870588	0.01691	0.252811	XR_033564	1 E2.1	XR_033564	RefSeq	PREDICTED: Mus musculus similar to high mobility group nucleosomal binding domain 2 (LOC626075), misc RNA.	---	---	--	7.0713	7.31413	7.84954	7.52787	7.49943	7.23972	7.26567	7.40655	6.91332	6.984	7.65006	7.34277	7.33399	7.33865	7.44018	7.8234	7.39295	7.20646	7.68452	7.65137	7.77908	7.76113	7.9596	7.65111	7.21475	7.52937	7.24	7.74323	7.73457
10359428	Aph1a	anterior pharynx defective 1a homolog (C. elegans)	chr1	163655650	163657813	N	10.0711	10.0184	0.052748	1.03724	0.0169561	0.253047	BC057865	3 F2.1	BC057865	GenBank	Mus musculus anterior pharynx defective 1a homolog (C. elegans), mRNA (cDNA clone MGC:68056 IMAGE:5320175), complete cds.	Mm.389471	adrenal gland| bladder| bone| bone marrow| brain| connective tissue| dorsal root ganglion| embryonic tissue| epididymis| extraembryonic tissue| eye| fertilized ovum| heart| intestine| joint| kidney| liver| lung| mammary gland| muscle| ovary| pituitary gland| salivary gland| skin| spinal cord| spleen| stomach| sympathetic ganglion| testis| thymus| tongue| vagina| zygote| morula| blastocyst| gastru…	--	10.0213	10.1961	9.9116	10.1925	10.1631	10.0303	10.0709	10.0384	9.98996	10.0119	10.0655	10.1498	10.0158	9.98968	10.0893	10.0867	10.1027	10.1981	10.0207	10.0776	10.0422	10.0443	10.0451	10.114	10.0202	9.97441	9.95857	9.99128	10.0074
10354085	Rev1	REV1 homolog (S. cerevisiae)	chr1	38109629	38186507	N	8.36015	8.25584	0.104312	1.07498	0.017076	0.253026	NM_019570	1 B	NM_019570	RefSeq	Mus musculus REV1 homolog (S. cerevisiae) (Rev1), mRNA.	Mm.389103	brain| dorsal root ganglion| embryonic tissue| extraembryonic tissue| eye| fertilized ovum| heart| kidney| lung| lymph node| mammary gland| molar| ovary| pancreas| salivary gland| skin| testis| thymus|oocyte| unfertilized ovum| zygote| cleavage| morula| blastocyst| egg cylinder| gastrula| organogenesis| fetus| neonate| juvenile| adult	--	8.38397	8.50566	8.38556	8.49529	8.42466	8.32549	8.24779	8.41233	8.41433	8.57794	8.57555	8.16794	8.26731	8.29842	8.30539	8.20161	8.2588	8.40006	8.32253	8.23236	8.19361	8.298	8.07367	8.25995	8.23145	8.04353	8.31006	8.44103	8.28565
10353135	Ncoa2	nuclear receptor coactivator 2	chr1	13131366	13364145	N	8.79788	8.71353	0.0843495	1.06021	0.0173965	0.254312	NM_008678	1 A3-A5|1 1.0 cM	NM_008678	RefSeq	Mus musculus nuclear receptor coactivator 2 (Ncoa2), transcript variant 1, mRNA.	Mm.2537	bladder| bone| bone marrow| brain| connective tissue| embryonic tissue| epididymis| extraembryonic tissue| eye| fertilized ovum| inner ear| intestine| kidney| liver| lung| mammary gland| ovary| pancreas| prostate| skin| spleen| thymus| tongue| vagina|oocyte| zygote| cleavage| blastocyst| organogenesis| fetus| neonate| juvenile| adult	--	8.97431	8.78178	8.71734	8.72352	8.66372	8.63911	8.66331	8.70925	8.81243	8.78736	8.82296	8.9161	8.84186	8.72868	8.86144	8.70007	8.93048	9.0245	8.86282	8.79661	8.76368	8.6061	8.69876	8.67621	8.98433	8.85704	8.76973	8.82986	8.8504
10352971	4732440D04Rik	RIKEN cDNA 4732440D04 gene	chr1	6204693	6205373	N	7.32932	7.47647	-0.147156	0.903029	0.0181494	0.259112	ENSMUST00000097832	1 A2	ENSMUST00000097832	ENSEMBL Transcript	6 days neonate skin cDNA, RIKEN full-length enriched library, clone:A030014E13 product:hypothetical protein, full insert sequence (Fragment) gene:ENSMUSG00000073741	Mm.441824	brain| embryonic tissue| inner ear| kidney| mammary gland| skin| spinal cord| thymus| tongue| fetus| juvenile| adult	--	7.32616	7.2105	7.27128	7.12657	7.09832	7.3675	7.35127	7.65319	7.48165	7.18917	6.8115	7.27465	7.38189	7.26125	7.33224	7.74707	7.54355	7.5257	7.17115	7.46168	7.57883	7.52023	7.54003	7.4853	7.01445	7.59841	7.42753	7.41359	7.55913
10356406	Ngef	neuronal guanine nucleotide exchange factor	chr1	89373404	89470445	N	9.10198	8.95087	0.151111	1.11042	0.018196	0.25904	NM_001111314	1 D|1 54.0 cM	NM_001111314	RefSeq	Mus musculus neuronal guanine nucleotide exchange factor (Ngef), transcript variant 1, mRNA.	Mm.435439	brain| embryonic tissue| eye| intestine| joint| kidney| liver| lung| mammary gland| ovary| salivary gland| skin| testis| uterus|oocyte| fetus| neonate| juvenile| adult	--	9.07633	9.09544	8.73002	9.10449	8.912	9.25951	9.2441	9.25305	9.10815	9.22236	9.01876	9.21462	9.28842	8.54505	9.31165	9.24612	9.09882	9.37885	9.00616	8.9258	8.86442	8.73602	8.81147	8.9492	8.7726	8.83422	9.18683	9.14273	9.14563
10345930	Tpp2	tripeptidyl peptidase II	chr1	43990847	44059844	N	8.73473	8.67301	0.0617181	1.04371	0.0182049	0.258871	NM_009418	1 C1.1|1 27.0 cM	NM_009418	RefSeq	Mus musculus tripeptidyl peptidase II (Tpp2), mRNA.	Mm.401675	bladder| blood| bone| bone marrow| brain| connective tissue| dorsal root ganglion| embryonic tissue| extraembryonic tissue| eye| fertilized ovum| heart| inner ear| intestine| kidney| liver| lung| mammary gland| molar| nasopharynx| ovary| oviduct| pancreas| pineal gland| pituitary gland| prostate| skin| spleen| stomach| sympathetic ganglion| testis| thymus| uterus|oocyte| zygote| cleavage| morula|…	--	8.78506	8.77662	8.78544	8.80731	8.72162	8.67966	8.74549	8.56948	8.68215	8.75533	8.94266	8.61488	8.63597	8.89808	8.74616	8.65412	8.63755	8.67522	8.781	8.80077	8.67019	8.73243	8.62849	8.67145	8.79101	8.63462	8.63895	8.71135	8.72011
10491474	LOC435727	similar to Ab1-115	chr3	34082231	34083051	HIVAN1	5.89169	6.27046	-0.378776	0.76909	0.000273611	0.0499829	XR_032892	3 A3	XR_032892	RefSeq	PREDICTED: Mus musculus similar to Ab1-115 (LOC435727), misc RNA.	---	---	--	6.0153	5.79568	5.88607	5.51983	5.83569	5.85122	5.97161	6.16817	5.9992	5.5055	5.42861	6.17028	5.56198	6.16208	6.1387	6.38177	5.71524	5.98728	6.05846	5.68105	6.41643	6.22208	6.82517	6.30467	6.15268	6.23055	5.81281	6.37939	6.07184
10344719	EG631906	predicted gene, EG631906	chr1	8846844	8847185	N	5.72433	5.80986	-0.0855299	0.942438	0.0183317	0.259495	ENSMUST00000054760	10 B4	ENSMUST00000054760	ENSEMBL Transcript	similar to zinc RING finger protein SAG gene:ENSMUSG00000048185	---	---	--	5.71518	5.78353	5.78446	5.7275	5.88147	5.65764	5.58194	5.92421	5.65951	5.72679	5.49447	5.8223	5.76182	5.55401	5.75659	5.82909	5.86329	5.59658	5.67834	5.68791	5.82622	5.79653	5.78666	5.84696	5.99608	5.7571	5.91234	5.93164	5.93255
10349378	LOC637749	hypothetical protein LOC637749	chr1	125941400	125942989	N	4.96072	5.0993	-0.138578	0.908414	0.018685	0.261391	AK140652	1 E2.3	AK140652	GenBank HTC	Mus musculus 10 days neonate cerebellum cDNA, RIKEN full-length enriched library, clone:B930070F20 product:hypothetical Serine-rich region profile containing protein, full insert sequence.	---	---	--	4.70647	4.94471	4.91623	4.80614	4.75357	4.94681	4.87133	5.31726	4.89544	4.57376	4.86205	5.06577	5.13468	5.03278	5.11041	5.31536	5.26014	5.05496	4.72992	4.91654	5.05066	5.04027	5.26318	5.11786	5.00947	5.25221	5.06225	4.89027	5.23464
10352242	Parp1	poly (ADP-ribose) polymerase family, member 1	chr1	182499104	182531385	N	8.90242	8.82312	0.0793021	1.05651	0.0203393	0.2699	NM_007415	1 H5|1 98.6 cM	NM_007415	RefSeq	Mus musculus poly (ADP-ribose) polymerase family, member 1 (Parp1), mRNA.	Mm.277779	adrenal gland| bladder| blood| bone| bone marrow| brain| connective tissue| dorsal root ganglion| embryonic tissue| extraembryonic tissue| eye| fertilized ovum| heart| inner ear| intestine| joint| kidney| liver| lung| lymph node| mammary gland| molar| nasopharynx| ovary| oviduct| pancreas| pituitary gland| salivary gland| skin| spinal cord| spleen| stomach| sympathetic ganglion| testis| thymus| v…	--	8.95232	8.86195	9.05758	8.8766	8.99919	8.92407	8.97232	8.97378	9.008	9.02657	9.12032	8.73797	8.81614	8.80007	8.78426	8.72396	8.75577	8.88131	8.92011	8.85607	8.71418	8.81763	8.91373	8.84142	8.79027	8.69605	8.74377	8.77311	8.68859
10350331	Zfp281	zinc finger protein 281	chr1	138521522	138524901	N	8.40385	8.33165	0.072192	1.05131	0.0208043	0.271889	NM_177643	1 E4	NM_177643	RefSeq	Mus musculus zinc finger protein 281 (Zfp281), mRNA.	Mm.62521	bone marrow| brain| connective tissue| embryonic tissue| eye| heart| inner ear| kidney| liver| lung| lymph node| mammary gland| molar| nasopharynx| ovary| pancreas| pituitary gland| skin| spleen| sympathetic ganglion| testis| thymus|oocyte| blastocyst| gastrula| organogenesis| fetus| neonate| juvenile| adult	--	8.39177	8.36655	8.48491	8.39084	8.56934	8.44254	8.44259	8.31874	8.43113	8.48066	8.58946	8.29594	8.45635	8.42995	8.38973	8.23645	8.40597	8.28931	8.32707	8.33762	8.18883	8.26438	8.2279	8.16587	8.42006	8.40552	8.21162	8.41047	8.41797
10355984	Serpine2	serine (or cysteine) peptidase inhibitor, clade E, member 2	chr1	79790772	79855211	N	8.27989	8.03243	0.247459	1.18711	0.0210352	0.272913	NM_009255	1 C4|1 48.6 cM	NM_009255	RefSeq	Mus musculus serine (or cysteine) peptidase inhibitor, clade E, member 2 (Serpine2), mRNA.	Mm.3093	adipose tissue| bladder| blood| bone| bone marrow| brain| connective tissue| dorsal root ganglion| embryonic tissue| extraembryonic tissue| eye| fertilized ovum| inner ear| intestine| joint| kidney| liver| lung| mammary gland| molar| muscle| nasopharynx| olfactory mucosa| ovary| pancreas| pineal gland| pituitary gland| prostate| skin| spinal cord| spleen| stomach| sympathetic ganglion| testis| th…	--	8.19522	8.32615	7.85769	8.12026	8.0858	8.07038	8.17838	7.95668	7.93324	8.15615	8.11475	8.26159	8.58512	9.6287	8.41994	8.14858	8.58948	8.31622	8.42806	8.2254	8.17575	8.0418	8.19251	8.06235	8.3696	7.95764	8.32761	8.43412	7.91575
10491261	Sec62	SEC62 homolog (S. cerevisiae)	chr3	30691798	30720185	HIVAN1	10.8273	10.923	-0.0957452	0.935789	0.000293285	0.051329	NM_027016	3 A3	NM_027016	RefSeq	Mus musculus translocation protein 1 (Tloc1), mRNA.	Mm.26017	bone marrow| brain| connective tissue| dorsal root ganglion| embryonic tissue| extraembryonic tissue| eye| fertilized ovum| heart| inner ear| intestine| joint| kidney| liver| lung| lymph node| mammary gland| molar| muscle| nasopharynx| ovary| pancreas| pituitary gland| prostate| skin| spleen| stomach| testis| thymus| thyroid| uterus|oocyte| zygote| cleavage| blastocyst| egg cylinder| gastrula| or…	--	10.8419	10.8394	10.7617	10.8969	10.751	10.908	10.9079	10.8436	10.9001	10.9519	10.8444	10.827	10.7412	10.6365	10.8549	10.882	10.6824	10.7998	10.8731	10.8024	10.8539	10.9088	10.826	10.8086	10.9554	10.9037	10.9265	11.0124	10.8843
10491406	Ndufb5	NADH dehydrogenase (ubiquinone) 1 beta subcomplex, 5	chr3	32635984	32650486	HIVAN1	10.9161	11.0567	-0.1406	0.907142	0.000299754	0.0520969	NM_025316	3 A3	NM_025316	RefSeq	Mus musculus NADH dehydrogenase (ubiquinone) 1 beta subcomplex, 5 (Ndufb5), nuclear gene encoding mitochondrial protein, mRNA.	Mm.28058	blood| bone marrow| brain| embryonic tissue| extraembryonic tissue| eye| heart| intestine| joint| kidney| liver| lung| lymph node| mammary gland| muscle| nasopharynx| ovary| pancreas| prostate| skin| spleen| stomach| sympathetic ganglion| testis| thymus| thyroid| tongue| uterus|oocyte| cleavage| blastocyst| gastrula| organogenesis| fetus| neonate| juvenile| adult	--	10.9526	11.1354	10.9632	11.084	11.145	10.8651	10.9843	11.0208	10.893	10.9594	11.0118	10.9594	10.8085	10.5636	10.8225	10.8703	10.8377	10.7258	10.879	10.8406	11.066	11.0307	11.0446	11.1023	11.0534	11.0163	11.042	11.075	10.9657
10360909	9630028B13Rik	RIKEN cDNA 9630028B13 gene	chr1	187253236	187265698	N	5.68486	5.78839	-0.103533	0.930751	0.0210371	0.272655	ENSMUST00000053934	1 H5	ENSMUST00000053934	ENSEMBL Transcript	16 days neonate cerebellum cDNA, RIKEN full-length enriched library, clone:9630028B13 product:hypothetical protein, full insert sequence gene:ENSMUSG00000051295	---	---	--	5.55448	5.57974	5.57889	5.63289	5.60659	5.58	5.50804	5.5261	5.7412	5.81575	5.56334	5.8846	5.81431	5.79521	5.63114	6.04046	5.8107	5.81873	5.70814	5.50688	5.79812	5.75786	5.60794	5.91627	5.87568	5.97381	5.73799	5.81345	5.96194
10347921	A530040E14Rik	RIKEN cDNA A530040E14 gene	chr1	85108063	85110600	N	4.88925	5.02744	-0.138183	0.908663	0.021067	0.2729	BC100303	1 C5	BC100303	GenBank	Mus musculus RIKEN cDNA A530040E14 gene, mRNA (cDNA clone IMAGE:30931600).	Mm.436517	blood| embryonic tissue| lymph node| mammary gland| ovary| spleen| thymus|oocyte| unfertilized ovum| cleavage| morula| juvenile| adult	--	4.79602	5.11693	4.90592	4.81963	4.89679	4.99552	4.91418	4.84305	5.17637	4.83945	4.62378	4.88359	4.78083	5.11253	4.8455	5.05652	5.16062	4.43707	4.99641	4.58435	5.09081	5.21719	5.16154	4.86942	4.77883	5.02654	5.18992	5.0169	4.73457
10353522	EG623356	predicted gene, EG623356	chr1	23262826	23263245	N	7.3694	7.53264	-0.16324	0.893017	0.0212423	0.273754	ENSMUST00000097807	1 A5	ENSMUST00000097807	ENSEMBL Transcript	hypothetical protein gene:ENSMUSG00000073729	Mm.387997	testis| adult	--	7.04659	7.06851	7.25537	7.20623	7.29667	7.66975	7.35313	7.64228	7.52774	7.16084	6.9135	7.43309	7.61967	7.14833	7.42966	7.80611	7.65979	7.65989	7.11282	7.37808	7.59595	7.41536	7.32053	7.4652	7.36953	7.7156	7.69994	7.47398	7.70657
10348866	Atg4b	autophagy-related 4B (yeast)	chr1	95651584	95686106	N	8.88107	8.81395	0.0671236	1.04763	0.0214203	0.274353	NM_174874	1 D	NM_174874	RefSeq	Mus musculus autophagy-related 4B (yeast) (Atg4b), mRNA.	Mm.29087	bladder| blood| bone| bone marrow| brain| connective tissue| dorsal root ganglion| embryonic tissue| extraembryonic tissue| eye| heart| inner ear| intestine| joint| kidney| liver| lung| lymph node| mammary gland| muscle| nasopharynx| ovary| pancreas| pituitary gland| prostate| salivary gland| skin| spinal cord| spleen| stomach| sympathetic ganglion| testis| thymus| thyroid|oocyte| cleavage| morul…	--	8.8825	8.89678	8.93501	8.77859	8.914	8.81755	8.88271	8.87888	8.92714	9.07438	8.91416	8.9246	8.89011	8.64771	8.85076	8.75058	8.8094	9.03676	8.91399	8.89582	8.81276	8.88814	8.80056	8.94582	8.86691	8.67054	8.6949	8.91287	8.87081
10352000	Kmo	kynurenine 3-monooxygenase (kynurenine 3-hydroxylase)	chr1	177550565	177592247	N	10.6823	10.4648	0.217517	1.16273	0.0215088	0.274643	NM_133809	1 H4	NM_133809	RefSeq	Mus musculus kynurenine 3-monooxygenase (kynurenine 3-hydroxylase) (Kmo), mRNA.	Mm.27217	inner ear| kidney| liver| lung| mammary gland| muscle| skin| spleen| testis| juvenile| adult	--	10.8567	10.8788	10.5204	10.9824	10.877	10.8598	10.7667	10.8261	10.79	10.847	10.3951	10.8971	10.6122	9.88555	10.6953	10.7769	10.8203	10.7477	10.3323	10.2789	10.1363	10.1313	10.1934	10.2286	10.7287	10.5418	10.6258	10.8176	10.758
10349401	Gpr39	G protein-coupled receptor 39	chr1	127573570	127770439	N	5.69775	5.54722	0.150532	1.10998	0.0215137	0.274566	BC085285	1 E3	BC085285	GenBank	Mus musculus G protein-coupled receptor 39, mRNA (cDNA clone MGC:102647 IMAGE:30745457), complete cds.	Mm.392184 // Mm.424641	pancreas| testis| fetus| adult // bone marrow| pancreas| adult	--	5.75976	6.08473	5.58153	5.72299	5.64702	5.7598	5.83964	6.06846	5.96698	5.7538	5.65344	5.27678	5.64139	5.93063	5.65368	5.45662	5.48079	5.47987	5.47474	5.72244	5.20873	5.39728	5.73538	5.2585	5.62735	5.70512	5.48838	5.55222	5.78378
10357808	Snrpe	small nuclear ribonucleoprotein E	chr1	135500448	135506840	N	10.0952	10.2899	-0.194646	0.873787	0.0217521	0.275083	NM_009227	1 E4	NM_009227	RefSeq	Mus musculus small nuclear ribonucleoprotein E (Snrpe), mRNA.	Mm.249110	bone marrow| brain| embryonic tissue| extraembryonic tissue| eye| heart| inner ear| intestine| kidney| liver| mammary gland| muscle| ovary| pancreas| prostate| spleen| stomach| sympathetic ganglion| testis| thymus| thyroid| tongue|oocyte| cleavage| blastocyst| egg cylinder| gastrula| organogenesis| fetus| neonate| juvenile| adult	--	10.2481	10.1187	10.0477	10.3198	10.1141	10.2267	10.2583	9.68714	9.92902	10.0436	10.2309	10.1299	10.069	10.1207	10.1067	10.1689	9.80067	9.65579	10.2552	10.3738	10.3813	10.5361	10.3299	10.3209	9.89805	9.63259	9.92028	10.3295	10.2424
10345791	Il1rl1	interleukin 1 receptor-like 1	chr1	40486442	40522257	N	4.50693	4.60851	-0.101582	0.93201	0.0219498	0.275496	NM_010743	1 B|1 20.0 cM	NM_010743	RefSeq	Mus musculus interleukin 1 receptor-like 1 (Il1rl1), transcript variant 2, mRNA.	Mm.289824	blood| bone marrow| connective tissue| eye| inner ear| intestine| joint| lung| mammary gland| skin| spleen| adult	--	4.44906	4.41703	4.4437	4.43543	4.35327	4.42504	4.50959	4.65782	4.54879	4.42829	4.34728	4.60974	4.65725	4.77382	4.41679	4.58063	4.43019	4.7036	4.44319	4.50803	4.58925	4.40251	4.77375	4.61322	4.43723	4.50714	4.43078	4.5003	4.62534
10349016	2310035C23Rik	RIKEN cDNA 2310035C23 gene	chr1	107560490	107651697	N	8.41516	8.34337	0.0717897	1.05102	0.0224385	0.278971	NM_173187	1 D	NM_173187	RefSeq	Mus musculus RIKEN cDNA 2310035C23 gene (2310035C23Rik), transcript variant 1, mRNA.	Mm.337339	bladder| blood| bone| bone marrow| brain| dorsal root ganglion| embryonic tissue| epididymis| extraembryonic tissue| eye| fertilized ovum| intestine| kidney| liver| lung| lymph node| mammary gland| nasopharynx| ovary| pancreas| skin| spinal cord| spleen| sympathetic ganglion| testis| thymus| thyroid| tongue| uterus|oocyte| zygote| cleavage| morula| blastocyst| egg cylinder| organogenesis| fetus| …	--	8.46577	8.4221	8.31703	8.52013	8.45691	8.36468	8.48106	8.37334	8.43784	8.5671	8.61454	8.4389	8.26874	8.60219	8.32587	8.24558	8.28713	8.2571	8.43393	8.42334	8.32775	8.31482	8.31869	8.35738	8.43838	8.29207	8.2143	8.38526	8.43438
10345616	Lipt1	lipoyltransferase 1	chr1	37929051	37934232	N	5.65916	5.55552	0.103638	1.07448	0.0228823	0.280174	NM_001037918	1 B	NM_001037918	RefSeq	Mus musculus lipoyltransferase 1 (Lipt1), nuclear gene encoding mitochondrial protein, mRNA.	Mm.389100	bone marrow| brain| connective tissue| embryonic tissue| eye| kidney| lung| mammary gland| muscle| ovary| skin| testis|oocyte| fetus| neonate| adult	--	5.97701	5.73057	5.71317	5.69039	5.62816	5.82957	5.56602	5.77558	5.34341	5.72523	5.53891	5.73947	5.873	5.29681	5.67313	5.70644	5.72647	5.57596	5.66521	5.40863	5.53053	5.37525	5.51822	5.58658	5.65628	5.55446	5.54639	5.7225	5.57022
10356269	A530032D15Rik	RIKEN cDNA A530032D15Rik gene	chr1	85081652	85081719	N	7.37124	7.22237	0.148864	1.1087	0.0229226	0.280393	BC094285	1 C5	BC094285	GenBank	Mus musculus RIKEN cDNA A530032D15Rik gene, mRNA (cDNA clone IMAGE:4978098), complete cds.	Mm.386456	bone marrow| embryonic tissue| mammary gland| cleavage| morula| adult	--	7.6255	7.39996	7.21054	7.5128	7.61303	7.19222	7.48021	7.26826	7.28221	7.54322	7.52879	7.2335	7.17694	7.69938	7.20456	7.19672	7.20932	7.2369	7.62038	7.19031	7.24028	7.58014	7.19507	7.0512	7.56654	6.99653	7.35057	7.43871	7.1522
10356484	Gbx2	gastrulation brain homeobox 2	chr1	91824537	91827751	N	6.21072	6.32018	-0.109458	0.926936	0.0231295	0.281959	NM_010262	1 C5-E1|1 65.0 cM	NM_010262	RefSeq	Mus musculus gastrulation brain homeobox 2 (Gbx2), mRNA.	Mm.204730	bone| bone marrow| dorsal root ganglion| embryonic tissue| lung| ovary|oocyte| gastrula| fetus| adult	--	6.12631	6.07187	6.26918	6.18516	6.15115	6.52951	6.15958	6.41558	6.13061	6.18944	5.96708	6.16707	6.30553	6.4493	6.18362	6.54197	6.23541	6.14646	5.91417	6.07538	6.36843	6.61525	6.35005	6.23033	6.22811	6.29423	6.28652	6.39378	6.45474
10355202	Cryga	crystallin, gamma A	chr1	65146963	65149937	N	6.74077	6.83815	-0.0973767	0.934731	0.0235577	0.284134	NM_007774	1 C2|1 32.0 cM	NM_007774	RefSeq	Mus musculus crystallin, gamma A (Cryga), mRNA.	Mm.26904	embryonic tissue| eye| fetus| neonate| adult	--	6.67137	6.81764	6.41227	6.90415	6.92787	6.59088	6.73894	6.98928	6.66842	6.86156	6.96533	6.70282	6.69566	6.78876	6.65071	6.76858	6.6907	6.55867	6.71379	6.69802	6.76067	6.71503	7.09521	6.89846	6.65115	6.83439	6.72156	6.89545	6.65292
10360942	Spata17	spermatogenesis associated 17	chr1	188872285	189039344	N	5.26356	5.1427	0.120861	1.08738	0.024013	0.285227	NM_028848	1 H5	NM_028848	RefSeq	Mus musculus spermatogenesis associated 17 (Spata17), mRNA.	Mm.250430	embryonic tissue| kidney| testis| organogenesis| adult	--	5.59285	5.41665	4.93954	5.44745	5.33774	5.27399	5.41236	5.39383	5.27173	5.37114	5.26037	4.97372	5.04251	4.99216	5.13806	5.21812	5.1532	5.38524	5.42951	5.22109	5.08418	5.03475	5.07764	5.07739	5.19052	5.28744	5.12106	5.29098	4.92734
10353849	4632411B12Rik	RIKEN cDNA 4632411B12 gene	chr1	36392575	36426026	N	9.41377	9.3423	0.071479	1.05079	0.0241116	0.285585	BC132293	1 B	BC132293	GenBank	Mus musculus RIKEN cDNA 4632411B12 gene, mRNA (cDNA clone MGC:163924 IMAGE:40130570), complete cds.	Mm.24734	adrenal gland| bone| bone marrow| brain| connective tissue| embryonic tissue| extraembryonic tissue| eye| fertilized ovum| heart| inner ear| intestine| kidney| liver| lung| mammary gland| muscle| nasopharynx| ovary| oviduct| pancreas| prostate| salivary gland| skin| spleen| stomach| testis| thymus|oocyte| zygote| cleavage| morula| egg cylinder| organogenesis| fetus| neonate| juvenile| adult	--	9.49723	9.43168	9.54639	9.4885	9.57114	9.44219	9.33844	9.40122	9.51657	9.51514	9.48318	9.32975	9.39189	9.28301	9.34844	9.26616	9.32913	9.49428	9.3218	9.27935	9.29374	9.29413	9.20876	9.19197	9.28022	9.32426	9.23344	9.22816	9.34151
10350749	EG433365	predicted gene, EG433365	chr1	155721475	155724001	N	5.93834	6.16921	-0.230874	0.852119	0.0249937	0.288523	NM_001008426	1 G3	NM_001008426	RefSeq	Mus musculus predicted gene, EG433365 (EG433365), mRNA.	Mm.229362	epididymis| adult	--	5.97261	6.1165	5.88887	5.72176	5.40098	5.90067	5.84067	6.14429	6.01584	5.09834	6.16779	6.05663	5.6932	5.71697	5.92349	6.25178	5.91459	6.40375	6.08343	6.45457	6.18615	5.54468	6.83472	6.27421	5.89707	6.27618	6.25933	6.16485	6.22455
10348917	Tmem157	transmembrane protein 157	chr1	97210200	97231642	N	7.76991	7.68515	0.0847567	1.06051	0.0251562	0.289198	NM_026321	1 D	NM_026321	RefSeq	Mus musculus transmembrane protein 157 (Tmem157), mRNA.	Mm.272705	bladder| bone marrow| brain| embryonic tissue| epididymis| extraembryonic tissue| eye| intestine| kidney| lung| mammary gland| skin| spinal cord| spleen| stomach| sympathetic ganglion| testis| tongue| organogenesis| fetus| neonate| juvenile| adult	--	7.70513	7.84971	7.85967	7.70936	8.0903	7.73349	7.94497	7.8657	7.86407	7.72739	7.93033	7.65936	7.77169	7.7007	7.68649	7.69715	7.668	7.59968	7.68501	7.64998	7.64462	7.66299	7.53396	7.62423	7.72586	7.58925	7.56831	7.69853	7.50527
10354258	Uxs1	UDP-glucuronate decarboxylase 1	chr1	43806132	43884593	N	9.77341	9.63531	0.138102	1.10046	0.0253705	0.289533	NM_026430	1 C1.1	NM_026430	RefSeq	Mus musculus UDP-glucuronate decarboxylase 1 (Uxs1), mRNA.	Mm.387202	bladder| bone| bone marrow| brain| connective tissue| embryonic tissue| extraembryonic tissue| eye| fertilized ovum| joint| kidney| liver| lung| lymph node| mammary gland| ovary| pancreas| skin| spleen| testis| thymus|oocyte| zygote| cleavage| gastrula| organogenesis| fetus| neonate| juvenile| adult	--	9.84354	9.70655	10.0214	9.62523	9.95571	10.0014	9.98842	9.92019	10.0855	10.0012	9.54705	9.51627	9.67805	9.97152	9.61361	9.53227	9.68526	9.56627	9.65437	9.55446	9.47567	9.43754	9.65353	9.47008	9.66428	9.49764	9.61247	9.55885	9.64173
10354384	EG212225	predicted gene, EG212225	chr1	46076917	46087314	N	3.81044	3.93906	-0.12862	0.914706	0.0254622	0.289524	ENSMUST00000051224	1 C1.1|1	ENSMUST00000051224	ENSEMBL Transcript	Sperm motility kinase W gene:ENSMUSG00000044457	---	---	--	4.01221	3.60852	3.81182	3.67727	3.79725	4.28945	3.83528	3.75517	3.98424	3.63028	3.39987	3.73401	3.86975	3.68709	3.45638	3.9366	3.89139	3.82642	3.92448	4.08131	3.93564	3.90173	3.99596	4.06106	3.75198	3.91313	3.5827	4.0618	4.11732
10348906	EG619597	predicted gene, EG619597	chr1	95887086	95908118	N	5.79141	5.95552	-0.164107	0.892481	0.0255294	0.2895	NM_001039219	1 D|1	NM_001039219	RefSeq	Mus musculus predicted gene, EG619597 (EG619597), mRNA.	---	---	--	5.98612	5.56405	5.93904	5.6641	5.7454	5.88333	5.8727	5.47277	5.87134	5.9417	5.54617	5.57846	6.25238	5.72803	5.77023	5.85363	6.14701	5.67417	5.76336	5.57419	6.37139	5.72818	6.05405	5.6502	5.81126	5.97468	5.7818	5.91242	6.18971
10347933	Sp140	Sp140 nuclear body protein	chr1	87497278	87541612	N	6.76763	6.65024	0.117386	1.08477	0.02598	0.291178	NM_001013817	1 C5	NM_001013817	RefSeq	Mus musculus Sp140 nuclear body protein (Sp140), mRNA.	Mm.445821	blood| bone marrow| brain| embryonic tissue| extraembryonic tissue| eye| heart| lung| mammary gland| ovary| spleen| thymus| cleavage| blastocyst| neonate| juvenile| adult	--	6.9436	6.70366	6.59877	6.77159	6.72169	6.73973	6.71707	6.61987	6.9021	6.84063	7.08995	6.67502	6.52288	7.12287	6.69154	6.58357	6.69651	6.64723	6.9451	6.81917	6.656	6.90811	6.87392	6.51158	6.53892	6.37077	6.65631	6.62784	6.52319
10354506	2210010L05Rik	RIKEN cDNA 2210010L05 gene	chr1	52713148	52784162	N	7.73577	7.6375	0.0982677	1.07049	0.0264801	0.292332	NM_133829	1 C1.1	NM_133829	RefSeq	Mus musculus RIKEN cDNA 2210010L05 gene (2210010L05Rik), transcript variant 1, mRNA.	Mm.269793	blood| bone| bone marrow| brain| embryonic tissue| eye| heart| intestine| liver| lung| mammary gland| ovary| pancreas| pituitary gland| salivary gland| skin| spinal cord| spleen| stomach| sympathetic ganglion| thymus| thyroid| turbinate|oocyte| fetus| neonate| juvenile| adult	--	7.82495	7.86073	7.69586	7.73305	7.63909	7.73235	7.92026	7.77794	7.97333	7.91768	7.82513	7.56439	7.70954	7.85423	7.67611	7.47529	7.78591	7.64643	7.69235	7.41082	7.56947	7.49188	7.37809	7.68377	7.72729	7.54619	7.61226	7.63929	7.55521
10345509	Zap70	zeta-chain (TCR) associated protein kinase	chr1	36818670	36839663	N	5.58656	5.68143	-0.0948678	0.936358	0.0267107	0.293842	NM_009539	1 A4-C1|1 20.5 cM	NM_009539	RefSeq	Mus musculus zeta-chain (TCR) associated protein kinase (Zap70), mRNA.	Mm.8038	blood| brain| eye| inner ear| mammary gland| salivary gland| spinal cord| spleen| thymus| fetus| neonate| juvenile| adult	--	5.78174	5.59447	5.51791	5.61609	5.46287	5.52501	5.5381	5.54279	5.65925	5.41621	5.28524	5.77353	5.75779	5.4961	5.57717	5.84775	5.53202	5.50951	5.72763	5.57003	5.87782	5.54985	5.521	5.78346	5.64432	5.90546	5.64422	5.78147	5.75816
10350777	Acbd6	acyl-Coenzyme A binding domain containing 6	chr1	157405249	157534362	N	7.96867	7.90141	0.0672587	1.04772	0.0274669	0.297969	NM_028250	1 G3	NM_028250	RefSeq	Mus musculus acyl-Coenzyme A binding domain containing 6 (Acbd6), mRNA.	Mm.288249	bone| bone marrow| brain| embryonic tissue| eye| heart| inner ear| intestine| kidney| liver| lung| mammary gland| muscle| pancreas| pineal gland| skin| spinal cord| spleen| stomach| testis| thymus| thyroid| gastrula| organogenesis| fetus| juvenile| adult	--	7.8956	7.90655	7.98141	8.00757	8.0664	7.95484	8.15919	7.82616	7.99326	7.99161	8.14792	7.83146	7.92204	8.00482	7.84786	8.02117	7.94606	8.06315	7.91195	7.89439	7.91083	7.72156	7.9138	7.9522	8.0311	7.96998	7.98852	7.91286	7.86273
10351473	Sh2d1b2	SH2 domain protein 1B2	chr1	172163002	172181718	N	3.42239	3.5489	-0.126517	0.916041	0.0275194	0.298022	NM_001033499	1 H3	NM_001033499	RefSeq	Mus musculus SH2 domain protein 1B2 (Sh2d1b2), mRNA.	Mm.379942	adult	--	3.46653	3.49803	3.4051	3.01084	3.42359	3.28198	3.36457	3.54715	3.30017	3.55524	3.36967	3.30248	3.36372	3.39792	3.6565	3.74577	3.44382	3.51063	3.36908	3.43497	3.40952	3.26892	3.52716	3.82831	3.65953	3.48262	3.42892	3.76649	3.86836
10354504	LOC546736	glyceraldehyde-3-phosphate dehydrogenase pseudogene	chr1	52560077	52561072	N	5.59921	5.77466	-0.17545	0.885491	0.027993	0.299906	XR_031113	1 C1.1	XR_031113	RefSeq	PREDICTED: Mus musculus similar to Glyceraldehyde-3-phosphate dehydrogenase (GAPDH) (LOC546736), misc RNA.	---	---	--	5.60691	5.58955	5.31305	5.24959	5.59193	5.47064	5.49849	5.83283	5.64686	5.44547	5.22621	6.03842	5.47053	5.33776	5.43785	6.01264	5.95812	5.88988	5.34888	6.01865	5.57355	5.99804	5.40573	5.91896	5.42043	5.73588	5.59281	5.70533	5.94374
10352110	EG545391	predicted gene, EG545391	chr1	179921642	179978422	N	7.42445	7.18272	0.241728	1.18241	0.0281198	0.300364	NM_001034899	1 H4	NM_001034899	RefSeq	Mus musculus predicted gene, EG545391 (EG545391), mRNA.	Mm.442974	brain| muscle| testis| juvenile| adult	--	7.81002	7.93281	7.59281	8.0111	7.89035	7.2612	7.40833	6.9694	7.44662	7.85608	7.47903	7.4993	7.41052	7.09818	7.56231	7.50063	7.13336	6.83012	6.94466	6.85222	6.73702	6.64484	6.76846	6.9093	7.54968	6.84835	7.09403	7.21765	7.38943
10347481	Cyp27a1	cytochrome P450, family 27, subfamily a, polypeptide 1	chr1	74760148	74784466	N	9.3364	9.03794	0.298452	1.22982	0.0281771	0.300463	NM_024264	1 C3|1 43.1 cM	NM_024264	RefSeq	Mus musculus cytochrome P450, family 27, subfamily a, polypeptide 1 (Cyp27a1), nuclear gene encoding mitochondrial protein, mRNA.	Mm.85083	bone| embryonic tissue| eye| inner ear| intestine| kidney| liver| lung| mammary gland| muscle| salivary gland| spinal cord| thyroid| tongue| gastrula| organogenesis| fetus| juvenile| adult	--	9.44565	9.48812	8.98259	9.67245	9.35694	9.43834	9.28802	9.30653	9.33464	9.39415	8.57244	9.55701	9.82757	9.50886	9.60299	9.81317	9.49767	9.69842	8.56723	8.37515	8.61386	8.58729	8.76785	8.6732	9.5262	9.52124	9.50802	9.48807	9.62575
10347036	Mtap2	microtubule-associated protein 2	chr1	66221903	66489157	N	5.82432	5.68592	0.138396	1.10068	0.0281836	0.300405	NM_001039934	1 C3|1 33.7 cM	NM_001039934	RefSeq	Mus musculus microtubule-associated protein 2 (Mtap2), transcript variant 1, mRNA.	Mm.256966	brain| dorsal root ganglion| embryonic tissue| eye| heart| inner ear| intestine| kidney| lung| mammary gland| pancreas| pituitary gland| skin| spinal cord| sympathetic ganglion| testis| organogenesis| fetus| neonate| juvenile| adult	--	5.75869	5.82297	6.09376	5.80146	5.83772	6.03655	5.68793	5.80495	5.81829	5.92501	6.31493	5.72167	5.85222	5.85496	5.53285	5.68563	5.49332	5.65311	5.7073	6.08302	5.8674	5.82456	5.63927	5.56253	5.58601	5.20346	5.49222	5.81331	5.41007
10346235	Hibch	3-hydroxyisobutyryl-Coenzyme A hydrolase	chr1	52901890	52977830	N	9.1504	9.04116	0.109232	1.07865	0.0291514	0.305005	NM_146108	1 C1.1	NM_146108	RefSeq	Mus musculus 3-hydroxyisobutyryl-Coenzyme A hydrolase (Hibch), mRNA.	Mm.222063	blood| bone marrow| brain| embryonic tissue| extraembryonic tissue| eye| heart| inner ear| intestine| kidney| liver| lung| mammary gland| muscle| nasopharynx| pancreas| pituitary gland| prostate| skin| spinal cord| spleen| stomach| testis| thyroid| blastocyst| organogenesis| fetus| neonate| juvenile| adult	--	9.09978	9.51674	9.09198	9.22218	9.23216	9.14056	9.04377	9.1502	9.29234	9.12205	9.06779	9.34966	9.20563	8.69777	9.24277	9.13674	9.16172	9.17794	9.07231	8.98381	8.99103	9.02271	8.82055	9.01856	9.12998	9.09856	9.30684	9.25003	9.18161
10356379	Ecel1	endothelin converting enzyme-like 1	chr1	89044230	89052931	N	6.3339	6.43754	-0.103639	0.930682	0.0300777	0.308886	NM_021306	1 D	NM_021306	RefSeq	Mus musculus endothelin converting enzyme-like 1 (Ecel1), mRNA.	Mm.140765	bone| brain| dorsal root ganglion| eye| heart| pancreas| pituitary gland| spinal cord| sympathetic ganglion| fetus| neonate| juvenile| adult	--	6.37699	6.18814	6.26847	6.26201	6.18726	6.30921	6.11316	6.55814	6.53782	6.15817	6.17901	6.49012	6.57269	6.16069	6.3785	6.61004	6.34308	6.39858	6.23482	6.35111	6.41638	6.3893	6.52528	6.44643	6.20723	6.59162	6.61103	6.32463	6.40976
10346365	Sgol2	shugoshin-like 2 (S. pombe)	chr1	58052910	58082741	N	5.27448	5.54607	-0.271585	0.828409	0.0301614	0.308859	NM_199007	1 C1.3|1 30.1 cM	NM_199007	RefSeq	Mus musculus shugoshin-like 2 (S. pombe) (Sgol2), mRNA.	Mm.32800	bone marrow| brain| dorsal root ganglion| embryonic tissue| extraembryonic tissue| eye| inner ear| liver| lung| mammary gland| muscle| prostate| skin| spinal cord| testis| thymus| cleavage| morula| blastocyst| gastrula| organogenesis| fetus| neonate| juvenile| adult	--	5.23972	5.1904	5.53557	5.03261	5.11071	5.20116	4.98419	5.16533	5.13619	5.01909	5.55575	5.05799	4.97127	5.78122	4.86914	5.08002	5.38314	4.99292	6.06307	6.12014	5.59104	6.29359	6.26077	6.12567	4.96748	5.30012	5.34061	5.39876	5.25388
10354079	Txndc9	thioredoxin domain containing 9	chr1	38040712	38054053	N	8.99633	8.92775	0.0685767	1.04868	0.0308535	0.310233	NM_172054	1 B	NM_172054	RefSeq	Mus musculus thioredoxin domain containing 9 (Txndc9), mRNA.	Mm.28438	bone marrow| brain| connective tissue| embryonic tissue| extraembryonic tissue| eye| intestine| kidney| liver| lung| lymph node| mammary gland| muscle| ovary| pancreas| pineal gland| prostate| skin| spinal cord| spleen| testis| thymus| tongue|oocyte| cleavage| blastocyst| gastrula| organogenesis| fetus| neonate| juvenile| adult	--	8.97692	9.08029	8.97607	9.0719	9.08904	9.22978	9.03177	8.98649	8.88929	9.09327	8.95166	8.94445	9.02198	8.98108	8.98813	8.916	8.8796	8.81949	8.99193	9.00749	8.82078	8.88922	8.8961	8.81056	9.09091	8.72584	8.98614	8.93325	8.94951
10353296	Tceb1	transcription elongation factor B (SIII), polypeptide 1	chr1	16631917	16647098	N	9.36869	9.43132	-0.0626303	0.957517	0.031287	0.31196	NM_026456	1 A3	NM_026456	RefSeq	Mus musculus transcription elongation factor B (SIII), polypeptide 1 (Tceb1), mRNA.	Mm.289248	blood| bone marrow| brain| connective tissue| embryonic tissue| epididymis| extraembryonic tissue| eye| fertilized ovum| heart| inner ear| intestine| kidney| liver| lung| lymph node| mammary gland| muscle| nasopharynx| ovary| pancreas| prostate| skin| spinal cord| spleen| testis| thymus| uterus|oocyte| zygote| cleavage| morula| blastocyst| gastrula| organogenesis| fetus| neonate| juvenile| adult	--	9.35445	9.43059	9.44363	9.47344	9.48722	9.35844	9.3609	9.35005	9.36405	9.36664	9.49676	9.39818	9.12791	9.36213	9.31676	9.30914	9.3323	9.2406	9.39744	9.40314	9.31456	9.45371	9.24906	9.33855	9.43668	9.38047	9.46972	9.42788	9.36879
10352690	Angel2	angel homolog 2 (Drosophila)	chr1	192752424	192770372	N	9.06838	9.0015	0.0668793	1.04745	0.0325567	0.317412	NM_021421	1 H6|1 103.4 cM	NM_021421	RefSeq	Mus musculus angel homolog 2 (Drosophila) (Angel2), mRNA.	Mm.289914	bladder| blood| bone| bone marrow| brain| embryonic tissue| epididymis| extraembryonic tissue| eye| fertilized ovum| heart| inner ear| intestine| kidney| liver| lung| lymph node| mammary gland| muscle| nasopharynx| ovary| oviduct| pancreas| pituitary gland| skin| spinal cord| spleen| testis| thymus| uterus|oocyte| unfertilized ovum| zygote| cleavage| gastrula| organogenesis| fetus| neonate| juven…	--	9.07813	9.07721	9.07161	9.1714	9.14851	9.12141	9.07007	9.06591	9.20339	9.25015	9.20684	8.94574	8.90869	8.95735	9.06316	8.9757	9.00266	9.07907	9.012	8.95854	8.96861	8.81361	8.90797	9.05685	8.88563	8.91019	9.06951	9.04133	8.9998
10357261	Marco	macrophage receptor with collagenous structure	chr1	122371115	122401661	N	5.35129	5.47223	-0.12094	0.919588	0.0326145	0.317604	NM_010766	1 E4-F	NM_010766	RefSeq	Mus musculus macrophage receptor with collagenous structure (Marco), mRNA.	Mm.1856	bone| bone marrow| embryonic tissue| joint| lung| lymph node| pancreas| spleen| stomach| fetus| juvenile| adult	--	5.27313	5.47888	5.23386	5.38896	5.15451	5.6297	5.40496	5.37224	5.69583	5.38717	5.06759	5.37349	5.40539	5.27	5.35163	5.47886	5.42497	5.30147	5.14136	5.19174	5.53601	5.33482	5.56277	5.46214	5.40949	5.88899	5.61852	5.23506	5.74915
10348489	Prlh	prolactin releasing hormone	chr1	92849682	92850589	N	6.63514	6.74328	-0.108141	0.927783	0.0330337	0.318834	NM_001101647	1 D	NM_001101647	RefSeq	Mus musculus prolactin releasing hormone (Prlh), mRNA.	Mm.471593	---	--	6.57704	6.68582	6.48415	6.39723	6.47771	6.94068	6.63092	6.59528	6.73392	6.46502	6.4271	6.94557	6.74319	6.52844	6.72415	6.84086	6.55126	6.79784	6.4862	6.67035	6.73355	6.77327	6.79996	6.465	6.72243	6.92266	6.68593	6.68021	6.83495
10349431	Acmsd	amino carboxymuconate semialdehyde decarboxylase	chr1	129625990	129664141	N	10.7725	10.9662	-0.193772	0.874317	0.0335468	0.320571	NM_001033041	1 E3	NM_001033041	RefSeq	Mus musculus amino carboxymuconate semialdehyde decarboxylase (Acmsd), mRNA.	Mm.25735	kidney| spleen| neonate| juvenile| adult	--	11.0224	10.7943	10.0791	10.5467	10.4892	11.0843	11.0057	10.7979	10.8736	10.7764	10.8815	10.7527	10.6588	10.0403	10.7008	10.8387	10.8554	10.8183	11.3463	11.0869	11.0699	11.0637	11.1422	11.1538	11.3701	11.2509	10.9757	10.6873	10.8872
10347888	Ccl20	chemokine (C-C motif) ligand 20	chr1	83113357	83123252	N	5.71852	5.57725	0.141268	1.10287	0.033557	0.320424	NM_016960	1 C5|1 52.0 cM	NM_016960	RefSeq	Mus musculus chemokine (C-C motif) ligand 20 (Ccl20), mRNA.	Mm.116739	mammary gland| testis| thymus| juvenile	--	5.82136	5.86328	5.7392	5.64879	5.62012	5.59983	5.63219	5.40679	5.72398	5.69808	5.81869	5.67316	5.75213	6.5035	5.92606	5.66906	5.40435	5.75855	5.60959	5.50162	5.51502	5.41059	5.61597	5.44358	5.49552	5.3773	5.48636	5.71684	5.77811
10360761	EG433384	predicted gene, EG433384	chr1	183781705	183783320	N	4.37487	4.27501	0.0998607	1.07167	0.0338566	0.321445	ENSMUST00000070987	1 H5|1	ENSMUST00000070987	ENSEMBL Transcript	0 day neonate thymus cDNA, RIKEN full-length enriched library, clone:A430083F12 product:hypothetical protein, full insert sequence gene:ENSMUSG00000056699	---	---	--	4.371	4.30604	4.23361	4.33251	4.40805	4.62822	4.26703	4.26793	4.59274	4.14267	4.29482	4.45938	4.42157	4.40623	4.18126	4.43481	4.4193	4.49718	4.53306	4.29997	4.05624	4.07836	4.25323	4.19001	4.32991	4.25454	4.12989	4.68875	4.13934
10359181	Tor3a	torsin family 3, member A	chr1	158583751	158604456	N	7.0161	6.85636	0.159742	1.11709	0.0349895	0.325896	NM_023141	1 H1	NM_023141	RefSeq	Mus musculus torsin family 3, member A (Tor3a), mRNA.	Mm.206737	bone| bone marrow| brain| connective tissue| embryonic tissue| extraembryonic tissue| eye| inner ear| intestine| lung| mammary gland| muscle| pancreas| pineal gland| pituitary gland| skin| spleen| testis| thymus| thyroid| tongue| morula| egg cylinder| gastrula| organogenesis| fetus| neonate| juvenile| adult	--	6.94783	7.13899	7.29288	7.06868	7.10545	6.92255	7.04216	7.03735	7.07803	7.14698	7.06267	6.92394	6.84652	7.83364	6.90022	6.68669	6.77129	6.82618	6.68861	7.00136	6.63541	6.79919	6.7231	6.58058	6.8819	6.46799	6.54709	6.80646	6.64953
10349913	Kiss1	KiSS-1 metastasis-suppressor	chr1	135206404	135226478	N	6.63799	6.73492	-0.0969296	0.935021	0.0353958	0.328214	NM_178260	1 E4	NM_178260	RefSeq	Mus musculus KiSS-1 metastasis-suppressor (Kiss1), mRNA.	Mm.458301	extraembryonic tissue| adult	--	6.50039	6.60986	6.70516	6.62159	6.47297	6.84566	6.68533	6.6394	6.71871	6.24553	6.54957	6.69241	6.68958	6.50422	6.57014	6.87604	6.90211	6.47596	6.57578	6.87931	6.90401	6.6825	6.71839	6.72882	6.64845	6.91011	6.70309	6.7039	6.8352
10346764	Abi2	abl-interactor 2	chr1	60466539	60538002	N	8.09635	7.99682	0.0995265	1.07142	0.0359829	0.330232	NM_198127	1 C2	NM_198127	RefSeq	Mus musculus abl-interactor 2 (Abi2), mRNA.	Mm.212066	bladder| bone marrow| brain| dorsal root ganglion| embryonic tissue| extraembryonic tissue| eye| heart| kidney| liver| lung| mammary gland| molar| muscle| pancreas| pineal gland| skin| stomach| sympathetic ganglion| testis| thymus| blastocyst| gastrula| organogenesis| fetus| neonate| juvenile| adult	--	7.99263	8.12523	7.91326	8.21742	8.17013	8.20211	8.28253	8.04757	8.25891	8.36505	8.32664	7.97143	8.03513	8.03088	8.16177	7.839	8.01223	7.88053	8.09726	7.99722	7.88405	7.86369	7.86711	7.92329	7.98885	7.76413	7.93113	8.04307	7.94124
10345556	LOC100046859	hypothetical protein LOC100046859	chr1	37199756	37199912	N	6.05556	6.16558	-0.110021	0.926575	0.0364992	0.331567	XR_032810	---	XR_032810	RefSeq	PREDICTED: Mus musculus hypothetical protein LOC100046859 (LOC100046859), misc RNA.	---	---	--	5.83613	6.18679	5.89543	6.12108	5.94888	6.428	6.16678	6.39276	6.10476	5.96178	5.87493	6.131	6.22834	5.98579	6.01595	6.21294	5.74856	5.88621	5.90179	6.08326	6.27491	6.32362	6.30906	6.26723	6.14554	6.36024	6.17161	6.20834	6.21568
10356489	Asb18	ankyrin repeat and SOCS box-containing 18	chr1	91849253	91911152	N	5.73014	5.82295	-0.0928085	0.937696	0.0369083	0.333347	NM_139152	1 D	NM_139152	RefSeq	Mus musculus ankyrin repeat and SOCS box-containing 18 (Asb18), mRNA.	Mm.215164	---	--	5.73697	5.82897	5.55323	5.65528	5.7995	5.65643	5.93722	5.80642	5.81773	5.68847	5.52214	5.80379	5.96741	5.48342	5.72542	5.93666	5.716	5.44297	5.70463	5.82007	5.81867	5.95113	5.73291	5.80222	5.67476	6.04282	5.84449	5.71924	5.81053
10357535	Pfkfb2	6-phosphofructo-2-kinase/fructose-2,6-biphosphatase 2	chr1	132585759	132612391	N	8.7677	8.67921	0.0884944	1.06326	0.0374231	0.335094	NM_008825	1 E4	NM_008825	RefSeq	Mus musculus 6-phosphofructo-2-kinase/fructose-2,6-biphosphatase 2 (Pfkfb2), mRNA.	Mm.249861	blood| brain| embryonic tissue| extraembryonic tissue| eye| kidney| lymph node| mammary gland| oviduct| pancreas| pituitary gland| skin| spinal cord| spleen| stomach| testis| thymus| vagina| blastocyst| organogenesis| fetus| neonate| juvenile| adult	--	8.93111	8.87454	8.80382	8.94335	8.88874	8.73318	8.74767	8.74959	8.85339	8.89409	8.96249	8.74266	8.63036	8.55398	8.70405	8.60687	8.65596	8.67349	8.68401	8.72072	8.54722	8.42731	8.59225	8.53496	8.72747	8.49498	8.57696	8.58133	8.80478
10356403	Kcnj13	potassium inwardly-rectifying channel, subfamily J, member 13	chr1	89283001	89285954	N	5.95995	5.78742	0.172527	1.12703	0.0374396	0.335002	NM_001110227	1 D	NM_001110227	RefSeq	Mus musculus potassium inwardly-rectifying channel, subfamily J, member 13 (Kcnj13), mRNA.	Mm.443539	brain| embryonic tissue| extraembryonic tissue| eye| inner ear| pineal gland| skin| morula| fetus| juvenile| adult	--	6.29222	6.38858	5.42667	6.08361	5.763	6.1457	5.99345	6.12604	6.19188	6.25096	5.91811	5.77506	5.68491	5.64762	6.15983	5.68125	6.31898	5.91369	5.71341	5.72403	5.5662	5.78669	5.78518	5.54408	5.59759	5.96499	6.02852	5.3007	5.98272
10346523	Bzw1	basic leucine zipper and W2 domains 1	chr1	58449971	58463397	N	11.0661	11.0256	0.0405151	1.02848	0.0382906	0.338741	NM_025824	1 C2	NM_025824	RefSeq	Mus musculus basic leucine zipper and W2 domains 1 (Bzw1), mRNA.	Mm.21848	adrenal gland| bladder| blood| bone| bone marrow| brain| connective tissue| dorsal root ganglion| embryonic tissue| extraembryonic tissue| eye| fertilized ovum| heart| inner ear| intestine| joint| kidney| liver| lung| lymph node| mammary gland| molar| muscle| nasopharynx| olfactory mucosa| ovary| pancreas| pituitary gland| prostate| salivary gland| skin| spinal cord| spleen| stomach| sympathetic …	--	11.149	11.0934	11.029	11.0305	10.9626	11.0855	10.991	11.0434	11.1114	11.0979	11.1194	11.0268	11.0951	11.2174	10.9985	10.9574	11.0899	11.0624	11.1294	11.0319	10.9381	10.9908	11.0327	11.0093	11.17	11.0631	11.0318	10.9843	11.0266
10497646	Phc3	polyhomeotic-like 3 (Drosophila)	chr3	30798934	30799236	HIVAN1	7.69583	7.97235	-0.276524	0.825577	0.000488375	0.0633293	BC050266	3 A3	BC050266	GenBank	Mus musculus polyhomeotic-like 3 (Drosophila), mRNA (cDNA clone IMAGE:5362875).	Mm.440057	blood| bone| bone marrow| brain| embryonic tissue| eye| inner ear| intestine| kidney| lung| lymph node| mammary gland| ovary| pancreas| pituitary gland| skin| spinal cord| spleen| stomach| testis| thymus| vagina|oocyte| organogenesis| fetus| neonate| juvenile| adult	--	7.81097	7.93732	7.86757	8.10366	8.06197	7.52533	7.80375	7.46419	7.54118	7.76616	7.95732	7.85885	7.54581	7.64823	7.6654	7.43723	7.17532	7.60801	7.76026	7.37803	7.88071	7.91969	7.93406	7.50103	8.16752	7.96421	7.93183	7.93449	8.21586
10355141	Klf7	Kruppel-like factor 7 (ubiquitous)	chr1	64082235	64167992	N	7.77689	7.674	0.102889	1.07392	0.0383317	0.338387	NM_033563	1 C1-C3	NM_033563	RefSeq	Mus musculus Kruppel-like factor 7 (ubiquitous) (Klf7), mRNA.	Mm.29466	bone| brain| dorsal root ganglion| embryonic tissue| eye| heart| kidney| lung| mammary gland| ovary| prostate| spinal cord| spleen| testis| thymus| unfertilized ovum| gastrula| fetus| neonate| juvenile| adult	--	8.00835	7.822	7.63955	7.56455	7.84294	7.76138	7.88209	7.5521	7.78804	7.89905	7.97468	7.78656	7.60141	7.95081	7.80084	7.54421	7.75021	7.85466	7.82285	7.69157	7.794	7.7654	7.83588	7.69855	7.65431	7.33328	7.51588	7.68165	7.27128
10348070	Ncl	nucleolin	chr1	88255651	88256536	N	6.85127	6.9486	-0.0973313	0.93476	0.0383798	0.338573	NM_010880	1 D|1 48.4 cM	NM_010880	RefSeq	Mus musculus nucleolin (Ncl), mRNA.	Mm.154378	bladder| blood| bone| bone marrow| brain| connective tissue| dorsal root ganglion| embryonic tissue| extraembryonic tissue| eye| fertilized ovum| heart| inner ear| intestine| joint| kidney| liver| lung| lymph node| mammary gland| molar| muscle| nasopharynx| ovary| pancreas| pituitary gland| prostate| salivary gland| skin| spinal cord| spleen| stomach| sympathetic ganglion| testis| thymus| tongue|…	--	6.51245	6.84812	6.92025	6.75571	6.80562	6.85656	6.70638	6.95507	6.72228	6.85124	6.70071	6.7465	7.01074	6.7248	6.76344	6.96809	7.18588	7.16869	6.83912	6.98366	6.85253	7.04787	6.89686	7.03398	6.89486	7.04711	6.88925	6.81457	6.86847
10355264	LOC100043192 // LOC100046869	similar to ribosomal protein L31 // similar to ribosomal protein L31	chr1	66995137	66995514	N	7.27034	7.46729	-0.196944	0.872397	0.0384162	0.338774	ENSMUST00000076473 // ENSMUST00000076473	1 C3 // ---	ENSMUST00000076473	ENSEMBL Transcript	hypothetical protein gene:ENSMUSG00000059999	---	---	--	7.78254	7.5465	7.16481	7.62495	7.35738	7.22072	7.33768	7.79094	7.32942	6.73373	6.90908	7.33686	7.05181	7.35378	7.15617	7.633	7.35417	6.58843	6.96853	7.1664	7.51986	7.59341	7.25601	7.19993	7.09556	7.52057	7.69183	7.87001	7.54409
10350516	Ptgs2	prostaglandin-endoperoxide synthase 2	chr1	151947230	151955147	N	5.44797	5.29863	0.149339	1.10906	0.0384725	0.338913	NM_011198	1 H1|1 76.2 cM	NM_011198	RefSeq	Mus musculus prostaglandin-endoperoxide synthase 2 (Ptgs2), mRNA.	Mm.292547	bladder| bone| bone marrow| brain| connective tissue| embryonic tissue| epididymis| extraembryonic tissue| lung| mammary gland| pancreas| skin| spleen| thymus| vagina| organogenesis| juvenile| adult	--	5.12882	5.75443	5.58505	5.31493	5.44887	5.31278	5.14949	5.40935	5.59912	5.75971	5.52093	5.3799	5.39416	6.11751	5.67726	5.20653	5.20261	5.30041	4.97246	5.72511	5.25266	5.16436	5.13432	5.18271	5.17841	5.28452	5.15664	5.10567	5.25592
10345141	Lmbrd1	LMBR1 domain containing 1	chr1	24593456	24823142	N	9.35147	9.27205	0.0794198	1.05659	0.0386325	0.339129	NM_026719	1 A5	NM_026719	RefSeq	Mus musculus LMBR1 domain containing 1 (Lmbrd1), mRNA.	Mm.336563	blood| bone| bone marrow| brain| connective tissue| embryonic tissue| extraembryonic tissue| eye| heart| inner ear| intestine| kidney| liver| lung| lymph node| mammary gland| muscle| nasopharynx| ovary| pancreas| pituitary gland| salivary gland| skin| spinal cord| spleen| testis| thymus| thyroid|oocyte| morula| blastocyst| gastrula| organogenesis| fetus| neonate| juvenile| adult	--	9.44209	9.37359	9.4248	9.48261	9.492	9.34703	9.47341	9.41844	9.38577	9.47851	9.47851	9.337	9.16681	9.28879	9.34609	9.2991	9.18608	9.20038	9.21698	9.19151	9.0747	9.15083	9.08877	9.23611	9.30101	9.14589	9.18948	9.32053	9.16619
10491970	Lhfp	lipoma HMGIC fusion partner	chr3	52845469	53065601	HIVAN1	7.40369	7.71795	-0.314267	0.80426	0.000513504	0.0645802	NM_175386	3 C	NM_175386	RefSeq	Mus musculus lipoma HMGIC fusion partner (Lhfp), mRNA.	Mm.118617	bladder| bone| bone marrow| brain| connective tissue| dorsal root ganglion| embryonic tissue| extraembryonic tissue| eye| heart| inner ear| intestine| joint| kidney| liver| lymph node| mammary gland| molar| nasopharynx| ovary| pituitary gland| prostate| salivary gland| skin| spinal cord| spleen| testis| thymus| thyroid|oocyte| organogenesis| fetus| neonate| juvenile| adult	--	7.27979	7.15198	7.13715	7.34061	7.24976	7.44405	7.44792	7.30823	7.38946	7.47204	7.8278	7.18375	7.26599	8.37268	7.26887	7.16395	7.42952	7.30747	7.41087	7.62184	8.0384	7.74072	7.78683	7.6563	7.69159	7.52179	7.77454	7.68877	7.06543
10352920	Xkr4	X Kell blood group precursor related family member 4	chr1	3204563	3662335	N	5.78831	5.90743	-0.119123	0.920747	0.038641	0.339085	NM_001011874	1 A1	NM_001011874	RefSeq	Mus musculus X Kell blood group precursor related family member 4 (Xkr4), mRNA.	Mm.169928 // Mm.454496	brain| embryonic tissue| eye| ovary| fetus| neonate| juvenile| adult // brain| adult	--	5.66361	5.84578	5.95888	5.88476	5.55315	5.80812	5.86761	5.92472	5.6375	5.62406	5.49707	5.92749	5.99561	5.90562	5.80191	5.9789	5.7389	5.54567	5.4626	6.14417	6.21034	6.04012	5.81259	6.17689	5.84848	6.09103	5.98236	5.82371	5.91018
10360840	Mosc1	MOCO sulphurase C-terminal domain containing 1	chr1	186611164	186635076	N	6.27533	6.12889	0.146435	1.10683	0.0393694	0.341524	NM_001081361	---	NM_001081361	RefSeq	Mus musculus MOCO sulphurase C-terminal domain containing 1 (Mosc1), mRNA.	Mm.272457	bone marrow| embryonic tissue| extraembryonic tissue| liver| lung| lymph node| mammary gland| organogenesis| fetus| juvenile| adult	--	6.10242	6.60516	6.56002	6.52169	6.35616	6.32656	5.95316	6.23729	6.2446	6.19048	5.9974	6.16574	6.60695	6.04554	6.41444	6.40203	6.40564	6.41044	5.93936	6.02151	6.15329	5.99009	6.04556	6.03066	6.00419	6.37643	6.40254	6.35566	6.21826
10351525	Mpz	myelin protein zero	chr1	173080844	173091254	N	6.203	6.30764	-0.104642	0.930036	0.0393938	0.341263	NM_008623	1 H3|1 92.4 cM	NM_008623	RefSeq	Mus musculus myelin protein zero (Mpz), mRNA.	Mm.9986	brain| embryonic tissue| extraembryonic tissue| eye| inner ear| joint| lung| mammary gland| pancreas| pineal gland| skin| sympathetic ganglion| thyroid| fetus| neonate| juvenile| adult	--	6.17345	6.38882	6.08501	6.11917	5.99508	6.39504	6.20655	6.06719	6.1597	5.987	6.57607	6.30299	6.20726	6.04441	6.25515	6.36107	6.21833	6.22977	6.14094	6.14696	6.32876	6.26419	6.51952	6.20158	6.06943	6.32721	6.3091	6.21473	6.51065
10355134	4933402D24Rik	RIKEN cDNA 4933402D24 gene	chr1	63801481	63815841	N	4.59779	4.69103	-0.0932406	0.937415	0.0397819	0.34202	ENSMUST00000027102	1 C2	ENSMUST00000027102	ENSEMBL Transcript	Adult male testis cDNA, RIKEN full-length enriched library, clone:4933402D24 product:hypothetical protein, full insert sequence gene:ENSMUSG00000025961	Mm.159197	testis| adult	--	4.53331	4.53795	4.66662	4.40885	4.32369	4.61886	4.52149	4.79512	4.58186	4.72828	4.70801	4.65355	4.75716	4.77909	4.59744	4.53142	4.49104	4.65057	4.44006	4.63149	5.0552	4.89889	4.59449	4.61883	4.56799	4.7851	4.73093	4.56362	4.5352
10349993	Myog	myogenin	chr1	136186566	136189125	N	5.35551	5.47952	-0.12401	0.917634	0.0401946	0.342393	NM_031189	1 E4|1 72.3 cM	NM_031189	RefSeq	Mus musculus myogenin (Myog), mRNA.	Mm.16528	embryonic tissue| muscle| organogenesis| fetus| neonate| juvenile	--	5.44367	4.9735	5.26684	5.23212	5.23011	5.44087	5.41976	5.60448	5.4229	4.98633	5.18002	5.15221	5.52637	5.1562	5.4083	5.61749	5.57453	5.65961	5.60182	5.21306	5.68502	5.31247	5.43194	5.46734	5.18915	5.60766	5.50865	5.43051	5.73577
10360764	Enah	enabled homolog (Drosophila)	chr1	183833685	183949788	N	8.33076	8.17278	0.157989	1.11573	0.0406249	0.343139	NM_010135	1 H5|1 98.7 cM	NM_010135	RefSeq	Mus musculus enabled homolog (Drosophila) (Enah), transcript variant 1, mRNA.	Mm.389224	bladder| brain| embryonic tissue| extraembryonic tissue| eye| fertilized ovum| heart| inner ear| intestine| kidney| liver| lung| lymph node| mammary gland| molar| muscle| nasopharynx| ovary| pancreas| pineal gland| pituitary gland| prostate| salivary gland| spinal cord| spleen| sympathetic ganglion| testis| thyroid| uterus|oocyte| zygote| cleavage| morula| blastocyst| organogenesis| fetus| neonat…	--	8.4682	8.43685	8.28711	8.4817	8.44331	8.48622	8.33811	8.43994	8.64791	8.76799	8.64972	7.88498	8.11119	8.24781	8.23403	7.99977	8.04033	8.0645	8.29005	8.29557	8.06098	8.03486	8.05969	8.23179	8.00613	7.59285	8.12561	8.04491	7.73678
10357698	Tmcc2	transmembrane and coiled-coil domains 2	chr1	134252892	134287858	N	6.23436	6.33311	-0.0987534	0.93384	0.0408145	0.343696	NM_178874	1 E4	NM_178874	RefSeq	Mus musculus transmembrane and coiled-coil domains 2 (Tmcc2), mRNA.	Mm.273785	bone| bone marrow| brain| dorsal root ganglion| embryonic tissue| eye| fertilized ovum| heart| inner ear| joint| kidney| liver| lung| lymph node| mammary gland| nasopharynx| olfactory mucosa| ovary| pancreas| pineal gland| skin| spinal cord| spleen| thymus| thyroid|oocyte| unfertilized ovum| zygote| organogenesis| fetus| neonate| juvenile| adult	--	6.3124	6.19547	6.3624	6.39131	6.21265	6.47311	6.24154	6.39715	6.13591	6.05768	5.9557	6.3423	6.27499	5.8955	6.25353	6.22628	6.2477	6.27424	6.13382	6.30349	6.51637	6.45688	6.24506	6.3624	6.2394	6.39233	6.23688	6.08633	6.17655
10349580	Pigr	polymeric immunoglobulin receptor	chr1	132723328	132935042	N	9.60765	8.98149	0.626154	1.54345	0.040967	0.343823	NM_011082	1 E3|1 68.2 cM	NM_011082	RefSeq	Mus musculus polymeric immunoglobulin receptor (Pigr), mRNA.	Mm.276414	intestine| kidney| liver| lung| mammary gland| muscle| prostate| salivary gland| stomach| juvenile| adult	--	10.3299	9.45128	8.82498	9.74779	9.42429	9.28162	9.37436	9.34674	9.39929	9.37913	8.57375	10.5119	10.4819	10.1209	10.3014	9.7226	10.3619	10.5777	8.54962	8.39185	8.13305	7.93079	8.18518	7.96331	10.5114	10.2778	10.0446	10.446	10.4892
10348301	Sag	retinal S-antigen	chr1	89700255	89741733	N	5.31374	5.40451	-0.0907743	0.939019	0.0410357	0.344169	NM_009118	1 D|1 53.6 cM	NM_009118	RefSeq	Mus musculus retinal S-antigen (Sag), mRNA.	Mm.1276	brain| eye| pineal gland| neonate| juvenile| adult	--	5.43309	5.31017	5.33004	5.1116	5.0738	5.40445	5.2561	5.40712	5.47586	5.07437	5.14232	5.52967	5.40037	5.28539	5.33771	5.31309	5.60328	5.41631	5.16886	5.20121	5.53137	5.30835	5.54425	5.19166	5.17296	5.43048	5.50771	5.41329	5.604
10354739	Atp5l	ATP synthase, H+ transporting, mitochondrial F0 complex, subunit g	chr1	55217584	55217895	N	10.451	10.5425	-0.0915463	0.938516	0.0414232	0.344761	NM_013795	9 A5.2	NM_013795	RefSeq	Mus musculus ATP synthase, H+ transporting, mitochondrial F0 complex, subunit g (Atp5l), nuclear gene encoding mitochondrial protein, mRNA.	Mm.14663	blood| bone marrow| brain| connective tissue| dorsal root ganglion| embryonic tissue| epididymis| extraembryonic tissue| eye| heart| inner ear| intestine| joint| kidney| liver| lung| lymph node| mammary gland| molar| muscle| ovary| pancreas| prostate| spleen| stomach| testis| thymus| thyroid| tongue| turbinate| uterus| vesicular gland|oocyte| cleavage| morula| blastocyst| egg cylinder| gastrula| …	--	10.5451	10.7843	10.4447	10.86	10.6302	10.342	10.4196	10.4702	10.1942	10.3894	10.3422	10.4832	10.368	10.3279	10.4594	10.586	10.3308	10.1726	10.4	10.4697	10.4914	10.7133	10.4198	10.5709	10.6086	10.4381	10.5511	10.5722	10.4657
10351574	Dedd	death effector domain-containing	chr1	173261384	173271749	N	8.7718	8.6889	0.0828913	1.05914	0.0417514	0.34554	NM_011615	1 H2|1 90.0 cM	NM_011615	RefSeq	Mus musculus death effector domain-containing (Dedd), mRNA.	Mm.270139	adrenal gland| bladder| blood| bone marrow| brain| connective tissue| embryonic tissue| extraembryonic tissue| eye| fertilized ovum| inner ear| intestine| joint| kidney| liver| lung| lymph node| mammary gland| nasopharynx| ovary| pituitary gland| prostate| skin| spinal cord| spleen| stomach| sympathetic ganglion| testis| thymus| tongue|oocyte| zygote| cleavage| blastocyst| gastrula| organogenesis…	--	8.80375	8.74307	8.7125	8.67634	8.73418	8.61488	8.77942	8.75091	8.69542	8.76975	8.65311	8.85392	8.85369	8.76684	8.82499	8.73957	9.01864	8.97091	8.71909	8.75494	8.70825	8.7666	8.69103	8.90038	8.89875	8.78944	8.88799	8.75822	8.82971
10352781	3322402L07Rik	RIKEN cDNA 3322402L07 gene	chr1	193801254	193812163	N	5.16327	5.26634	-0.103068	0.931051	0.0419198	0.345904	BC103778	1 H6	BC103778	GenBank	Mus musculus RIKEN cDNA 3322402L07 gene, mRNA (cDNA clone MGC:117971 IMAGE:6493935), complete cds.	Mm.274393	brain| embryonic tissue| extraembryonic tissue| eye| nasopharynx| olfactory mucosa| prostate| skin| testis| fetus| neonate| juvenile| adult	--	5.44417	5.07151	4.9825	4.87674	4.8459	5.26141	5.05797	5.26371	5.25838	5.00156	4.9565	5.15696	5.35019	5.06274	5.25967	5.38544	5.31999	5.45988	5.13153	5.11862	5.45799	5.20461	5.12289	5.33651	5.14226	5.40708	5.43452	5.3391	5.40695
10348062	B3gnt7	UDP-GlcNAc:betaGal beta-1,3-N-acetylglucosaminyltransferase 7	chr1	88199819	88203880	N	6.49468	6.60032	-0.105645	0.92939	0.0420674	0.345187	NM_145222	1 D	NM_145222	RefSeq	Mus musculus UDP-GlcNAc:betaGal beta-1,3-N-acetylglucosaminyltransferase 7 (B3gnt7), mRNA.	Mm.86467	brain| embryonic tissue| inner ear| intestine| kidney| lung| skin| spinal cord| cleavage| blastocyst| organogenesis| fetus| neonate| juvenile| adult	--	6.50112	6.40652	6.32896	6.43321	6.13403	6.6611	6.51711	6.77154	6.62267	6.21448	6.3927	6.35413	6.53274	6.5328	6.54141	6.56508	6.74055	6.33917	6.62371	6.68058	6.62362	6.55099	6.53118	6.79474	6.32292	6.53247	6.51976	6.37666	6.61631
10358991	BC034090	cDNA sequence BC034090	chr1	157059603	157079870	N	8.90465	8.81886	0.085797	1.06127	0.0421511	0.344969	ENSMUST00000035914	1 G3	ENSMUST00000035914	ENSEMBL Transcript	similar to mKIAA1614 protein isoform 1 gene:ENSMUSG00000033722	Mm.29270	bone| bone marrow| brain| embryonic tissue| extraembryonic tissue| eye| heart| kidney| liver| lung| muscle| ovary| pituitary gland| spleen| testis| thymus| blastocyst| organogenesis| fetus| neonate| juvenile| adult	--	9.1165	8.84472	8.53314	8.81541	8.79323	8.78589	9.07759	9.04118	8.97912	9.05811	8.85973	8.81782	8.94567	8.82203	9.13578	8.86151	8.93189	9.06338	8.82067	8.78972	8.73805	8.64749	8.71621	8.87621	8.90989	8.81625	8.77983	8.92088	8.79919
10345445	Arid5a	AT rich interactive domain 5A (Mrf1 like)	chr1	36364599	36380874	N	6.47317	6.56101	-0.0878423	0.940929	0.0430684	0.347926	NM_145996	1 B	NM_145996	RefSeq	Mus musculus AT rich interactive domain 5A (Mrf1 like) (Arid5a), mRNA.	Mm.34316	bladder| blood| bone marrow| brain| embryonic tissue| eye| heart| inner ear| joint| kidney| lung| lymph node| mammary gland| pancreas| salivary gland| skin| spinal cord| spleen| thymus| fetus| juvenile| adult	--	6.57725	6.40449	6.61626	6.37356	6.49395	6.58368	6.36581	6.31134	6.56932	6.27502	6.27742	6.47389	6.48256	6.83291	6.35809	6.69938	6.5074	6.2492	6.4966	6.51528	6.46008	6.55258	6.48667	6.60464	6.37768	6.52123	6.55411	6.51262	6.70769
10359713	Sft2d2	SFT2 domain containing 2	chr1	167104628	167124451	N	9.90249	9.83229	0.0702078	1.04987	0.0432861	0.348223	NM_145512	1 H2.3	NM_145512	RefSeq	Mus musculus SFT2 domain containing 2 (Sft2d2), mRNA.	Mm.288369	adrenal gland| blood| bone| bone marrow| brain| connective tissue| embryonic tissue| extraembryonic tissue| eye| fertilized ovum| heart| inner ear| intestine| kidney| liver| lung| mammary gland| muscle| nasopharynx| ovary| pancreas| pineal gland| prostate| salivary gland| skin| spleen| testis| thymus| thyroid| uterus| zygote| blastocyst| gastrula| organogenesis| fetus| neonate| juvenile| adult	--	9.92644	9.98696	9.97211	9.95242	9.95367	9.82952	9.87839	10.0887	9.88722	9.863	9.80381	9.93228	9.92642	10.0204	9.96727	9.99797	9.91482	9.84534	9.65192	9.65125	9.73213	9.72929	9.54892	9.81195	9.80821	9.82647	9.95261	9.87473	9.85414
10347970	Cab39	calcium binding protein 39	chr1	87690360	87746940	N	10.3189	10.2634	0.0554887	1.03921	0.0440316	0.350725	NM_133781	1 C5	NM_133781	RefSeq	Mus musculus calcium binding protein 39 (Cab39), mRNA.	Mm.26135	adrenal gland| bladder| blood| bone marrow| brain| dorsal root ganglion| embryonic tissue| extraembryonic tissue| eye| fertilized ovum| heart| inner ear| intestine| kidney| liver| lung| lymph node| mammary gland| molar| nasopharynx| ovary| pancreas| pituitary gland| salivary gland| skin| spinal cord| spleen| sympathetic ganglion| testis| thymus| thyroid| tongue| uterus|oocyte| zygote| cleavage| m…	--	10.3794	10.3006	10.4429	10.364	10.4409	10.3293	10.3123	10.4677	10.3459	10.4228	10.377	10.1451	10.2771	10.2626	10.2194	10.1568	10.3165	10.2936	10.2784	10.2459	10.1095	10.3381	10.1595	10.1474	10.2864	10.2378	10.2816	10.2879	10.2884
10348000	2810459M11Rik	RIKEN cDNA 2810459M11 gene	chr1	87942843	87952030	N	5.04118	5.13813	-0.0969562	0.935004	0.0441943	0.351127	ENSMUST00000027429	1 C5	ENSMUST00000027429	ENSEMBL Transcript	hypothetical protein LOC72792 gene:ENSMUSG00000026227	Mm.54981	brain| embryonic tissue| intestine| liver| mammary gland| skin| uterus| organogenesis| fetus| juvenile| adult	--	4.93098	5.22095	4.97863	5.1662	4.85734	4.9189	5.26468	5.12635	4.88137	4.85805	4.93841	5.13633	4.91096	5.2495	5.13976	5.24979	5.1039	4.85904	4.89886	5.13352	5.1013	5.12502	4.99774	5.27808	5.01229	5.14438	4.89184	5.27208	5.45868
10360912	LOC677785	similar to CDK105	chr1	187701963	187702764	N	4.72118	4.79768	-0.0764979	0.948357	0.0445137	0.3521	XR_033455	1 H5	XR_033455	RefSeq	PREDICTED: Mus musculus similar to CDK105 (LOC677785), misc RNA.	---	---	--	4.69003	4.89116	4.77871	4.6309	4.66387	4.7226	4.81843	4.84445	4.64819	4.7085	4.69071	4.89514	4.4812	4.7397	4.76297	4.92267	4.57192	4.59575	4.72414	4.64254	4.63835	4.82789	4.83769	5.04902	4.74873	4.91155	4.84262	4.68575	4.8165
10351400	C030014K22Rik	RIKEN cDNA C030014K22 gene	chr1	168931606	169021144	N	5.41478	5.20913	0.205652	1.15321	0.0451271	0.35371	BC132161	1 H2.3	BC132161	GenBank	Mus musculus RIKEN cDNA C030014K22 gene, mRNA (cDNA clone MGC:163792 IMAGE:40130438), complete cds.	Mm.389217	blood| brain| embryonic tissue| epididymis| eye| lung| mammary gland| ovary| pancreas| fetus| juvenile| adult	--	5.35112	5.32376	6.58884	5.38207	5.41559	5.29214	5.26726	5.61796	5.5545	5.84506	5.12836	5.0968	5.46748	4.8808	5.18225	5.56991	5.63431	5.31485	4.90798	5.47451	5.39224	5.32881	5.31288	5.10651	4.94748	5.29274	5.41982	4.83207	4.79378
10353330	EG574082	predicted gene, EG574082	chr1	18200134	18213645	N	4.02243	3.90592	0.116501	1.0841	0.0462863	0.357865	NR_002879	1 A3|1	NR_002879	RefSeq	Mus musculus predicted gene, EG574082 (EG574082) on chromosome 1.	Mm.383637	---	--	3.91149	3.98591	4.18062	3.7698	4.05301	3.99686	4.11906	3.84933	4.08772	3.89575	4.50616	3.89349	3.91595	3.88288	3.90177	3.87061	3.91182	4.54228	4.15985	4.01416	3.7671	3.70506	4.25532	3.96119	3.88192	3.84665	3.95671	3.7563	3.85428
10358603	Hmcn1	hemicentin 1	chr1	152547567	152547690	N	5.69129	5.8285	-0.137214	0.909273	0.0464466	0.358329	NM_001024720	1 G1	NM_001024720	RefSeq	Mus musculus hemicentin 1 (Hmcn1), mRNA.	Mm.379425	bone marrow| brain| embryonic tissue| eye| inner ear| kidney| liver| lymph node| mammary gland| muscle| ovary| pituitary gland| spleen| testis| thymus| organogenesis| fetus| neonate| juvenile| adult	--	5.76153	5.54677	5.49604	5.59981	5.28773	5.16771	5.90643	5.82914	5.70566	5.48357	5.80329	5.74604	5.74959	6.1278	5.76166	5.62322	5.81418	5.42804	5.96827	6.01932	5.79373	5.93008	6.00261	5.80521	5.914	5.79304	5.88346	5.6513	5.94253
10345065	Gsta3	glutathione S-transferase, alpha 3	chr1	21230670	21255640	N	9.87717	9.54508	0.332093	1.25884	0.0464773	0.358235	NM_001077353	1 A4|1 15.0 cM	NM_001077353	RefSeq	Mus musculus glutathione S-transferase, alpha 3 (Gsta3), transcript variant 1, mRNA.	Mm.394593	brain| embryonic tissue| eye| kidney| liver| lung| lymph node| mammary gland| muscle| pancreas| pineal gland| testis| thymus| thyroid| blastocyst| fetus| juvenile| adult	--	10.323	10.5802	10.3393	10.3541	10.4554	10.1372	10.2284	10.3695	10.2034	10.3475	10.0755	9.59756	9.32897	9.38432	9.19982	9.32665	9.52055	9.25549	9.24456	9.27187	8.87504	8.96338	8.84122	8.92138	9.40674	9.2708	9.423	9.33612	9.57236
10356498	Iqca	IQ motif containing with AAA domain	chr1	91939201	91986125	N	4.93952	5.04762	-0.108108	0.927804	0.0467071	0.35868	ENSMUST00000092611	1 D	ENSMUST00000092611	ENSEMBL Transcript	similar to IQ and AAA domain-containing protein gene:ENSMUSG00000026301	Mm.317517	embryonic tissue| fertilized ovum| ovary| testis|oocyte| zygote| cleavage| adult	--	4.88694	4.91316	4.88048	4.79338	4.91267	4.98891	5.03218	5.33852	5.0469	4.80099	4.89457	4.99222	5.12761	4.83316	4.7358	5.06857	4.91291	4.81237	4.83606	4.98293	5.09232	5.04563	4.73797	4.9666	5.02347	5.06999	5.25295	5.07355	5.27345
10357043	Bcl2	B-cell leukemia/lymphoma 2	chr1	108434770	108610879	N	7.64534	7.56004	0.0853018	1.06091	0.0468278	0.359056	NM_009741	1 E2.1|1 59.8 cM	NM_009741	RefSeq	Mus musculus B-cell leukemia/lymphoma 2 (Bcl2), transcript variant 1, mRNA.	Mm.257460	bone marrow| brain| embryonic tissue| extraembryonic tissue| eye| heart| inner ear| kidney| lung| lymph node| mammary gland| muscle| nasopharynx| pineal gland| skin| spleen| sympathetic ganglion| testis| thymus| vagina| gastrula| organogenesis| fetus| neonate| juvenile| adult	--	7.82848	7.61357	7.50654	7.63432	7.5971	7.58261	7.73709	7.62311	7.70807	7.76245	7.85649	7.62584	7.55129	7.67541	7.81124	7.56252	7.47795	7.60695	7.59947	7.54632	7.63885	7.39753	7.72255	7.62166	7.72618	7.64918	7.46388	7.53077	7.53376
10355628	Rnf25	ring finger protein 25	chr1	74640326	74647971	N	7.94602	7.86312	0.0829086	1.05915	0.046974	0.359187	NM_021313	1 C3	NM_021313	RefSeq	Mus musculus ring finger protein 25 (Rnf25), mRNA.	Mm.280920	bladder| bone marrow| brain| connective tissue| embryonic tissue| extraembryonic tissue| eye| fertilized ovum| heart| inner ear| intestine| joint| kidney| liver| lung| mammary gland| ovary| pancreas| skin| spleen| stomach| testis| thymus| thyroid|oocyte| zygote| blastocyst| gastrula| organogenesis| fetus| neonate| juvenile| adult	--	7.93346	7.94529	7.923	8.02443	8.1299	7.84012	7.87355	8.01738	7.99858	8.1336	8.0566	7.937	7.94114	7.72096	7.87417	7.89363	7.91104	7.92045	8.02733	7.81885	7.78217	7.92303	7.63895	7.88799	8.01094	7.81243	7.91668	8.14967	7.94044
10359480	Dnm3	dynamin 3	chr1	163912584	164408161	N	7.2566	7.07955	0.177051	1.13057	0.0474126	0.359465	NM_001038619	1 H2.1	NM_001038619	RefSeq	Mus musculus dynamin 3 (Dnm3), mRNA.	Mm.441620	blood| brain| connective tissue| embryonic tissue| eye| heart| inner ear| intestine| kidney| lung| mammary gland| ovary| spinal cord| testis|oocyte| organogenesis| fetus| neonate| juvenile| adult	--	7.345	7.34902	7.19296	7.18901	7.13058	7.23306	7.59451	7.25864	7.60576	7.98483	7.69195	6.89095	6.9557	6.88338	7.36971	6.87138	7.21011	7.00417	7.14848	7.22285	7.08591	7.02019	6.76418	7.08629	6.87767	6.61809	7.16001	7.20886	6.78867
10349968	Chi3l1	chitinase 3-like 1	chr1	136079041	136086608	N	5.38254	5.47407	-0.091533	0.938525	0.0475403	0.359888	NM_007695	1 E4|1 72.3 cM	NM_007695	RefSeq	Mus musculus chitinase 3-like 1 (Chi3l1), mRNA.	Mm.38274	bone marrow| brain| dorsal root ganglion| embryonic tissue| eye| inner ear| liver| lung| mammary gland| prostate| stomach| thymus| fetus| neonate| juvenile| adult	--	5.23322	5.52674	5.45242	5.19041	5.28524	5.49089	5.16828	5.56226	5.45493	5.13593	5.19785	5.50008	5.58881	5.54731	5.3298	5.67929	5.44835	5.28871	5.33824	5.23206	5.4398	5.61268	5.52091	5.56696	5.60831	5.53506	5.4457	5.55392	5.68284
10349559	Yod1	YOD1 OTU deubiquitinating enzyme 1 homologue (S. cerevisiae)	chr1	132613904	132618597	N	7.10368	7.1958	-0.0921239	0.938141	0.0488117	0.3639	NM_178691	1 E4	NM_178691	RefSeq	Mus musculus YOD1 OTU deubiquitinating enzyme 1 homologue (S. cerevisiae) (Yod1), mRNA.	Mm.106553	brain| connective tissue| dorsal root ganglion| embryonic tissue| eye| heart| kidney| lung| ovary| oviduct| pancreas| skin| spleen| testis| thymus| vagina| fetus| neonate| juvenile| adult	--	7.10545	7.16444	7.07785	7.1623	7.03552	7.07698	7.23261	7.17223	6.7774	7.12901	6.90126	7.20402	7.24424	6.83302	7.0949	7.25958	7.14771	7.35479	7.04608	7.05415	7.35574	7.08118	7.32304	6.96176	7.38863	7.09874	7.13513	7.14649	7.36708
10352104	EG545391	predicted gene, EG545391	chr1	179738691	180084678	N	8.41184	8.17512	0.236721	1.17831	0.048886	0.364236	AK029617	1 H4	AK029617	GenBank HTC	Mus musculus adult male testis cDNA, RIKEN full-length enriched library, clone:4930414L09 product:hypothetical protein, full insert sequence.	Mm.442974	brain| muscle| testis| juvenile| adult	--	9.0389	8.72614	8.69034	8.88146	8.88724	8.5652	8.76201	8.27988	8.51961	8.85886	8.30454	8.6383	8.3123	7.52239	8.17157	8.28057	8.0348	8.09612	7.86564	7.80096	7.74827	7.67444	7.8586	7.9256	8.18272	7.96371	8.42023	8.36288	8.39758
10349793	Ripk5	receptor interacting protein kinase 5	chr1	134314145	134363537	N	8.49061	8.41539	0.0752136	1.05352	0.0491102	0.36428	NM_172516	1 E4	NM_172516	RefSeq	Mus musculus receptor interacting protein kinase 5 (Ripk5), mRNA.	Mm.257120	blood| bone marrow| brain| embryonic tissue| eye| fertilized ovum| heart| inner ear| kidney| liver| lung| lymph node| mammary gland| muscle| ovary| pancreas| prostate| skin| spinal cord| spleen| testis| thymus| thyroid| vagina|oocyte| unfertilized ovum| zygote| cleavage| morula| gastrula| organogenesis| fetus| neonate| juvenile| adult	--	8.67951	8.52828	8.32793	8.5232	8.45971	8.43824	8.62382	8.46319	8.54654	8.7912	8.68264	8.39485	8.30839	8.40209	8.38948	8.16547	8.60924	8.53087	8.48144	8.46604	8.29167	8.48712	8.42691	8.46114	8.39546	8.38456	8.44793	8.34182	8.26894
10345926	LOC666676	similar to ADP-ribosylation factor	chr1	43944898	43945440	N	7.76735	7.8433	-0.0759441	0.948721	0.0492052	0.364337	XR_030655	1 C1.1	XR_030655	RefSeq	PREDICTED: Mus musculus similar to ADP-ribosylation factor (LOC666676), misc RNA.	---	---	--	7.72352	7.64564	7.56733	7.7617	7.81997	7.86935	7.80855	7.83627	7.77492	7.58289	7.73315	7.7509	7.73421	7.75985	7.85774	7.98321	7.85858	7.77288	7.83386	7.67255	7.88459	7.97692	7.79431	7.81421	8.13023	7.88955	7.8006	8.0595	7.87927
10361007	Smyd2	SET and MYND domain containing 2	chr1	191704371	191746167	N	8.36868	8.27135	0.0973264	1.06979	0.0499614	0.366145	NM_026796	1 H6	NM_026796	RefSeq	Mus musculus SET and MYND domain containing 2 (Smyd2), mRNA.	Mm.156895	adrenal gland| bone marrow| brain| embryonic tissue| eye| heart| inner ear| intestine| kidney| liver| lung| lymph node| mammary gland| molar| muscle| ovary| oviduct| pancreas| pineal gland| salivary gland| skin| spinal cord| spleen| stomach| testis| thymus| blastocyst| gastrula| organogenesis| fetus| neonate| juvenile| adult	--	8.48496	8.31836	8.68516	8.35705	8.65267	8.50738	8.51879	8.4144	8.44994	8.53409	8.54926	8.23018	8.16291	8.1364	8.22629	8.17765	8.21524	8.38168	8.29009	8.08101	8.20087	8.23091	8.1687	8.25878	8.2322	8.05626	8.25588	8.11241	8.26312
10598126	Hhipl2	hedgehog interacting protein-like 2	chr1_random	391870	410156	N	5.78639	5.912	-0.125615	0.916613	0.0209483	0.272632	BC034362	---	BC034362	GenBank	Mus musculus RIKEN cDNA 4930507C10 gene, mRNA (cDNA clone MGC:27771 IMAGE:3154701), complete cds.	Mm.459373	eye| liver| lung| mammary gland| testis| adult	--	5.75854	5.87946	5.70564	5.71649	5.60866	5.63034	5.74525	5.8705	5.93379	5.60211	5.65861	5.84081	5.81071	5.6598	5.86918	6.06994	5.9309	5.82421	5.6141	5.9987	5.86643	5.57624	6.21127	5.85325	5.72092	6.00981	5.85938	5.99548	6.15792
10598107	Taf1a	TATA box binding protein (Tbp)-associated factor, RNA polymerase I, A	chr1_random	364269	371244	N	8.3413	8.23547	0.10583	1.07611	0.0288107	0.303982	NM_021466	---	NM_021466	RefSeq	Mus musculus TATA box binding protein (Tbp)-associated factor, RNA polymerase I, A (Taf1a), mRNA.	Mm.383556	brain| embryonic tissue| extraembryonic tissue| eye| fertilized ovum| heart| lung| mammary gland| ovary| pancreas| pituitary gland| prostate| testis| thymus| unfertilized ovum| zygote| cleavage| morula| blastocyst| egg cylinder| fetus| neonate| juvenile| adult	--	8.4955	8.41881	8.53417	8.31711	8.36642	8.27351	8.44127	8.0139	8.43923	8.56244	8.40732	8.27118	8.3653	8.28388	8.32008	8.14531	8.26421	8.28863	8.34597	8.27183	8.16244	8.06517	8.10302	8.04222	8.50857	8.3055	8.35736	8.23664	8.20663
10366653	Wif1	Wnt inhibitory factor 1	chr10	120471060	120537699	N	5.89645	6.12247	-0.226024	0.854988	1.75161e-05	0.00894643	NM_011915	10 D2	NM_011915	RefSeq	Mus musculus Wnt inhibitory factor 1 (Wif1), mRNA.	Mm.32831	bladder| bone| brain| dorsal root ganglion| embryonic tissue| eye| heart| inner ear| joint| lung| mammary gland| skin| stomach| testis| thymus| fetus| neonate| juvenile| adult	--	5.93796	5.73961	5.75707	5.83775	5.95109	6.10608	5.70615	6.08573	6.05273	5.78267	5.8446	5.94048	5.95938	5.62312	6.11154	5.95158	5.78334	5.94371	5.82093	5.99343	6.03096	6.13868	6.05838	6.09248	5.96455	6.06593	6.02784	5.86468	5.94871
10369232	ENSMUSG00000053739	predicted gene, ENSMUSG00000053739	chr10	57716717	57717016	N	4.92101	5.12728	-0.206268	0.866776	3.90544e-05	0.016852	ENSMUST00000066340	---	ENSMUST00000066340	ENSEMBL Transcript	Adult male spinal cord cDNA, RIKEN full-length enriched library, clone:A330004N04 product:hypothetical protein, full insert sequence gene:ENSMUSG00000053739	---	---	--	5.02183	5.00048	5.08705	4.97205	5.01814	5.03283	4.97954	4.96595	4.83748	4.64358	4.95316	4.98936	4.81485	4.85193	5.07589	4.98758	4.93417	4.87336	4.65348	4.72753	4.9653	4.98896	5.2415	4.90351	5.07863	5.02717	5.216	5.10397	5.32672
10371379	Nuak1	NUAK family, SNF1-like kinase, 1	chr10	83834049	83903216	N	7.21766	6.98365	0.234018	1.17611	0.000155196	0.0384562	NM_001004363	10 C1	NM_001004363	RefSeq	Mus musculus NUAK family, SNF1-like kinase, 1 (Nuak1), mRNA.	Mm.25874	brain| connective tissue| embryonic tissue| epididymis| extraembryonic tissue| eye| lung| mammary gland| salivary gland| skin| spleen| testis| thymus| cleavage| organogenesis| fetus| juvenile| adult	--	7.13579	7.3926	7.35038	7.41625	7.17718	7.15709	7.13761	7.00104	7.17321	7.2411	7.50344	7.14204	7.23293	7.49616	7.17118	7.05026	7.38067	7.13428	7.19616	6.86389	7.09612	6.9562	7.23677	6.7655	6.87976	6.72624	7.01819	7.12202	6.79316
10372005	Vezt	vezatin, adherens junctions transmembrane protein	chr10	93430845	93498493	N	7.25639	7.12889	0.127502	1.0924	0.000168826	0.0406269	NM_172538	10 C2	NM_172538	RefSeq	Mus musculus vezatin, adherens junctions transmembrane protein (Vezt), mRNA.	Mm.256845	bone| bone marrow| brain| embryonic tissue| extraembryonic tissue| eye| heart| inner ear| lung| mammary gland| pancreas| pituitary gland| skin| spinal cord| testis| thymus| organogenesis| fetus| neonate| juvenile| adult	--	7.18327	7.17947	7.02587	7.16202	7.19257	7.23206	7.23127	7.34019	7.38613	7.31824	7.27572	7.29335	7.26059	7.47716	7.27542	7.03688	7.27855	7.32813	7.37298	7.27797	7.13144	6.98555	7.24648	7.16629	7.22731	7.16451	7.28034	7.06037	7.17876
10365242	Hcfc2	host cell factor C2	chr10	82161889	82202219	N	8.29504	8.16228	0.132768	1.0964	0.000218661	0.0452266	NM_001081218	10 C1	NM_001081218	RefSeq	Mus musculus host cell factor C2 (Hcfc2), mRNA.	Mm.127405	bone marrow| brain| connective tissue| embryonic tissue| extraembryonic tissue| eye| fertilized ovum| intestine| liver| lung| lymph node| mammary gland| muscle| ovary| oviduct| pancreas| pituitary gland| skin| spinal cord| spleen| stomach| testis| thymus| zygote| cleavage| morula| gastrula| organogenesis| fetus| neonate| juvenile| adult	--	8.42799	8.36047	8.27552	8.35172	8.212	8.26494	8.35516	8.18941	8.20766	8.40767	8.35822	8.29778	8.33936	8.20892	8.25191	8.13316	8.29024	8.27573	8.33711	8.35591	8.30259	8.06566	8.0371	8.21007	8.43118	8.21078	8.34984	8.1164	8.13662
10368782	Fig4	FIG4 homolog (S. cerevisiae)	chr10	40907978	41023047	N	8.80935	8.72316	0.0861861	1.06156	0.000247239	0.0475974	NM_133999	10 B1	NM_133999	RefSeq	Mus musculus FIG4 homolog (S. cerevisiae) (Fig4), mRNA.	Mm.277242	blood| bone marrow| brain| embryonic tissue| eye| inner ear| intestine| kidney| liver| lung| lymph node| mammary gland| pituitary gland| skin| spleen| testis| thymus| uterus| morula| blastocyst| fetus| juvenile| adult	--	8.82719	8.66792	8.7574	8.79021	8.88877	8.75055	8.79434	8.79964	8.71051	8.95766	8.90383	8.82441	8.8469	8.68248	8.76508	8.76281	8.838	8.92452	8.86101	8.83377	8.72367	8.66293	8.73634	8.77884	8.73491	8.67249	8.68009	8.78096	8.66079
10363481	Nodal	nodal	chr10	60881036	60888085	N	5.38794	5.50667	-0.118739	0.920992	0.00046846	0.0640664	NM_013611	10 B4|10 31.5 cM	NM_013611	RefSeq	Mus musculus nodal (Nodal), mRNA.	Mm.57195	embryonic tissue| testis| fetus	--	5.30269	5.3203	5.39002	5.44708	5.34641	5.32656	5.35764	5.4514	5.47611	5.2334	5.20745	5.34681	5.40628	5.39268	5.60254	5.50441	5.39823	5.48227	5.31977	5.44666	5.57811	5.53249	5.56067	5.58305	5.39572	5.58436	5.47863	5.41535	5.77809
10368577	Rnf217	ring finger protein 217	chr10	31222504	31254708	N	7.58495	7.45028	0.134663	1.09784	0.000722623	0.0756698	ENSMUST00000081989	10 A4	ENSMUST00000081989	ENSEMBL Transcript	similar to IBR domain containing 1 gene:ENSMUSG00000063760	Mm.295212	adipose tissue| adrenal gland| bladder| blood| bone| brain| connective tissue| embryonic tissue| extraembryonic tissue| eye| intestine| liver| lung| mammary gland| molar| muscle| ovary| pancreas| skin| thymus| thyroid| cleavage| organogenesis| fetus| neonate| juvenile| adult	--	7.61864	7.73116	7.77833	7.69363	7.74441	7.45204	7.66339	7.50775	7.63548	7.68493	7.7088	7.55979	7.3974	7.51008	7.42503	7.34316	7.60358	7.60843	7.55262	7.48031	7.30055	7.35626	7.42015	7.37141	7.48025	7.36878	7.39177	7.61081	7.44216
10362823	Snx3	sorting nexin 3	chr10	42221835	42255173	N	10.5345	10.632	-0.0974668	0.934673	0.000759026	0.0762897	NM_017472	10 B2|10 25.5 cM	NM_017472	RefSeq	Mus musculus sorting nexin 3 (Snx3), mRNA.	Mm.277870	bone| bone marrow| brain| embryonic tissue| extraembryonic tissue| eye| heart| inner ear| intestine| kidney| liver| lung| lymph node| mammary gland| muscle| ovary| pancreas| pituitary gland| prostate| skin| spinal cord| spleen| stomach| testis| thymus| thyroid|oocyte| cleavage| blastocyst| egg cylinder| gastrula| organogenesis| fetus| neonate| juvenile| adult	--	10.4511	10.5914	10.6089	10.5183	10.6425	10.5337	10.5744	10.5604	10.3899	10.4129	10.6156	10.5064	10.4503	10.4667	10.4487	10.5579	10.5854	10.4255	10.6959	10.6546	10.6346	10.6864	10.6379	10.6561	10.7789	10.76	10.6989	10.6302	10.5498
10364009	Bcr	breakpoint cluster region homolog	chr10	74523771	74523908	N	8.70824	8.8551	-0.146861	0.903213	0.000831725	0.0800599	NM_001081412	10 B5.3-C1|10 40.5 cM	NM_001081412	RefSeq	Mus musculus breakpoint cluster region homolog (Bcr), mRNA.	Mm.333722	blood| bone marrow| brain| embryonic tissue| extraembryonic tissue| eye| inner ear| joint| kidney| liver| lung| mammary gland| muscle| ovary| pancreas| pituitary gland| skin| spleen| testis| thyroid| uterus|oocyte| cleavage| blastocyst| egg cylinder| gastrula| organogenesis| fetus| neonate| juvenile| adult	--	8.69425	8.71893	8.75585	8.84866	8.55111	8.91336	8.57375	8.89902	8.67816	8.52218	8.52037	8.56224	8.75488	8.64199	8.74903	8.95209	8.74064	8.65165	8.61894	8.8177	8.78579	9.00982	8.85636	8.79685	8.86127	8.86213	8.93957	8.82055	8.92357
10372457	Tbc1d15	TBC1 domain family, member 15	chr10	114635514	114688523	N	8.68794	8.59778	0.090159	1.06449	0.000978083	0.0861918	NM_025706	10 D2	NM_025706	RefSeq	Mus musculus TBC1 domain family, member 15 (Tbc1d15), mRNA.	Mm.22252	adrenal gland| bladder| blood| bone marrow| brain| connective tissue| embryonic tissue| epididymis| extraembryonic tissue| eye| fertilized ovum| heart| inner ear| intestine| kidney| liver| lung| mammary gland| molar| muscle| nasopharynx| ovary| oviduct| pancreas| pituitary gland| prostate| salivary gland| skin| spinal cord| spleen| testis| thymus|oocyte| unfertilized ovum| zygote| cleavage| morul…	--	8.59252	8.56433	8.74266	8.69496	8.64784	8.69752	8.68824	8.66786	8.83828	8.77887	8.76014	8.67244	8.52051	8.78559	8.73851	8.64244	8.66058	8.70114	8.67838	8.68599	8.51612	8.57248	8.54513	8.5607	8.62363	8.49845	8.52136	8.74424	8.52171
10368136	EG237300	predicted gene, EG237300	chr10	18499531	18506599	N	4.09152	4.27915	-0.187622	0.878052	0.00100297	0.0877672	BC125502	10 A3|10	BC125502	GenBank	Mus musculus predicted gene, EG237300, mRNA (cDNA clone MGC:159205 IMAGE:40130017), complete cds.	Mm.444821	testis| adult	--	4.14927	3.99588	4.01146	3.86488	3.99995	3.8729	3.96404	4.25298	4.25741	3.89588	3.91542	4.22682	4.36006	4.04484	3.94236	4.3052	4.18469	4.34785	4.23742	4.00115	4.4394	4.14821	4.41469	4.33357	4.56247	4.4795	4.12162	4.10813	4.44663
10366938	Stac3	SH3 and cysteine rich domain 3	chr10	126938745	126945879	N	5.36448	5.49353	-0.129052	0.914432	0.00118636	0.0951636	NM_177707	10 D3	NM_177707	RefSeq	Mus musculus SH3 and cysteine rich domain 3 (Stac3), mRNA.	Mm.32087	bone| embryonic tissue| eye| joint| liver| muscle| fetus| adult	--	5.46768	5.33324	5.12029	5.34671	5.14774	5.40688	5.3844	5.32249	5.5357	5.24238	5.21711	5.34309	5.49561	5.29293	5.39852	5.53705	5.50849	5.4554	5.26098	5.47283	5.57817	5.44111	5.33452	5.54789	5.36652	5.63796	5.43053	5.5393	5.45651
10366517	4933400F03Rik	RIKEN cDNA 4933400F03 gene	chr10	115910220	115911443	N	5.52638	5.73356	-0.207176	0.866231	0.00120764	0.0950424	AK016591	---	AK016591	GenBank HTC	Mus musculus adult male testis cDNA, RIKEN full-length enriched library, clone:4933400F03 product:hypothetical Arginine-rich region containing protein, full insert sequence.	---	---	--	5.3389	5.43193	5.30337	5.5153	5.20631	5.75829	5.53199	5.96756	5.43206	5.27423	5.27824	5.62613	5.57656	5.52457	5.62684	5.57217	5.91659	5.62571	5.4567	5.56413	5.65534	5.67299	5.73834	6.03488	5.77986	5.91659	6.01978	5.90101	5.83181
10366544	Kifc5c	kinesin family member C5C	chr10	117031241	117031988	N	6.83998	7.01773	-0.177755	0.884078	0.00129205	0.0985861	AF221104	10 D2	AF221104	GenBank	Mus musculus kinesin-related protein KIFC5C mRNA, partial cds.	Mm.261544	ovary|oocyte	--	6.80413	6.86648	6.64103	6.67589	6.83006	6.91801	6.80788	6.97063	7.02836	6.38922	6.63943	6.91745	6.81789	6.97764	7.06029	6.97363	6.66387	6.8196	6.98058	7.01747	7.02759	7.16731	7.15964	6.59636	6.75475	7.02942	6.96741	6.9209	7.14095
10371464	ENSMUSG00000055288	predicted gene, ENSMUSG00000055288	chr10	85484525	85485070	N	7.6537	7.86039	-0.206687	0.866525	0.00132379	0.0994908	AK038758	---	AK038758	GenBank HTC	Mus musculus adult male hypothalamus cDNA, RIKEN full-length enriched library, clone:A230060F14 product:hypothetical protein, full insert sequence.	---	---	--	7.64415	7.59435	7.73673	7.70443	7.47757	7.7431	7.80516	7.78616	7.61087	7.29148	7.29074	7.65759	7.7538	7.41491	7.67163	8.01271	7.76243	7.73897	7.54481	7.83243	7.80537	7.8261	8.10535	7.68851	7.62278	7.98755	7.6964	7.83956	8.0798
10361705	Sash1	SAM and SH3 domain containing 1	chr10	8604392	8606678	N	4.81872	5.0053	-0.186577	0.878688	0.00164067	0.111579	AK010852	10 A1	AK010852	GenBank HTC	Mus musculus 13 days embryo liver cDNA, RIKEN full-length enriched library, clone:2500002E12 product:hypothetical protein, full insert sequence.	Mm.338275	bone marrow| brain| connective tissue| dorsal root ganglion| embryonic tissue| extraembryonic tissue| eye| heart| kidney| liver| lung| mammary gland| muscle| nasopharynx| prostate| skin| spinal cord| spleen| testis| thyroid| gastrula| organogenesis| fetus| neonate| juvenile| adult	--	4.82648	4.61823	4.66965	4.72861	4.79614	4.78938	4.76275	5.07285	4.86214	4.51248	4.49671	5.09916	4.77621	4.80627	4.8998	4.98055	5.08648	4.76749	4.9343	4.8887	5.0406	5.05648	5.05973	5.42469	4.99588	4.92953	5.00287	4.8618	5.13239
10367413	Dnajc14	DnaJ (Hsp40) homolog, subfamily C, member 14	chr10	128242636	128256502	N	9.35584	9.26213	0.0937105	1.06711	0.00172719	0.113753	NM_028873	10 D3	NM_028873	RefSeq	Mus musculus DnaJ (Hsp40) homolog, subfamily C, member 14 (Dnajc14), mRNA.	Mm.296915	bone| bone marrow| brain| connective tissue| dorsal root ganglion| embryonic tissue| extraembryonic tissue| eye| inner ear| intestine| joint| kidney| liver| lung| mammary gland| muscle| ovary| pancreas| prostate| salivary gland| skin| spleen| testis| thymus| thyroid| vagina|oocyte| unfertilized ovum| cleavage| blastocyst| egg cylinder| gastrula| organogenesis| fetus| neonate| juvenile| adult	--	9.31457	9.30267	9.38148	9.2815	9.33016	9.52147	9.4749	9.40464	9.51336	9.4623	9.34275	9.28892	9.32526	9.38316	9.28775	9.31206	9.29315	9.29891	9.29949	9.2982	9.11547	9.10493	9.06978	9.25105	9.33623	9.29104	9.34026	9.26766	9.20613
10369413	Sgpl1	sphingosine phosphate lyase 1	chr10	60561390	60610347	N	9.92044	9.81039	0.110056	1.07927	0.00178189	0.114055	NM_009163	10 B4|10 32.0 cM	NM_009163	RefSeq	Mus musculus sphingosine phosphate lyase 1 (Sgpl1), mRNA.	Mm.412319	bladder| bone| bone marrow| brain| connective tissue| dorsal root ganglion| embryonic tissue| extraembryonic tissue| eye| heart| intestine| joint| kidney| liver| lung| mammary gland| muscle| nasopharynx| olfactory mucosa| ovary| oviduct| pancreas| prostate| salivary gland| skin| spinal cord| spleen| stomach| testis| thymus| thyroid| uterus| vagina| morula| blastocyst| gastrula| organogenesis| fet…	--	9.93049	10.061	9.95189	9.87033	9.82782	10.0442	9.90463	10.1062	10.0128	10.0709	9.92705	9.81694	9.82046	10.1764	9.88589	9.79425	9.78143	9.82307	9.79054	9.81266	9.77578	9.68706	9.72803	9.76304	9.74932	9.72585	9.82865	9.83688	9.73505
10491629	4932438A13Rik	RIKEN cDNA 4932438A13 gene	chr3	36885891	36951938	HIVAN1	9.0092	9.27058	-0.261384	0.834287	0.000792453	0.0780816	BC079623	3 B	BC079623	GenBank	Mus musculus RIKEN cDNA 4932438A13 gene, mRNA (cDNA clone IMAGE:30536256), complete cds.	Mm.207907	bladder| blood| bone marrow| brain| connective tissue| embryonic tissue| epididymis| extraembryonic tissue| eye| inner ear| intestine| kidney| liver| lung| mammary gland| muscle| nasopharynx| ovary| pancreas| pituitary gland| prostate| skin| spinal cord| spleen| testis| thymus|oocyte| unfertilized ovum| morula| blastocyst| organogenesis| fetus| neonate| juvenile| adult	--	9.09761	9.14546	8.55404	9.0435	8.81131	8.63897	8.93583	8.70301	8.76832	8.87992	9.16624	9.26549	9.19759	8.95195	9.27572	8.93253	9.21669	9.08076	9.31268	9.20629	9.52488	9.47456	9.61224	9.44469	9.3774	9.37131	9.30084	9.16904	9.57289
10363639	Atoh7	atonal homolog 7 (Drosophila)	chr10	62562904	62563353	N	8.13318	8.28243	-0.149248	0.90172	0.001905	0.117429	NM_016864	10 B4|10 30.0 cM	NM_016864	RefSeq	Mus musculus atonal homolog 7 (Drosophila) (Atoh7), mRNA.	Mm.228661	brain| embryonic tissue| eye| organogenesis| fetus| juvenile| adult	--	8.1907	8.17816	8.26353	8.29001	7.93356	8.22449	8.12947	8.383	7.94311	7.85903	7.86963	8.1177	8.21161	7.96366	8.0694	8.43313	8.26277	8.22009	8.01024	8.11034	8.21402	8.28242	8.09773	8.1661	8.21421	8.3667	8.28865	8.40309	8.40241
10362672	EG666342	predicted gene, EG666342	chr10	39731672	39732679	N	8.71862	8.92549	-0.206875	0.866412	0.00197848	0.118458	XM_986164	10 B1	XM_986164	RefSeq	PREDICTED: Mus musculus predicted gene, EG666342 (EG666342), mRNA.	---	---	--	8.43521	8.92055	8.70354	8.73478	8.55321	8.65769	8.81184	8.97696	8.89354	8.47746	8.52524	8.89948	8.62123	8.56026	8.6231	9.25145	8.67235	8.63493	8.68441	8.73508	9.07296	9.27856	8.79405	8.81893	8.46027	9.16704	8.78804	9.06731	9.11052
10367349	Smarcc2	SWI/SNF related, matrix associated, actin dependent regulator of chromatin, subfamily c, member 2	chr10	127896350	127927230	N	9.78985	9.69517	0.0946846	1.06783	0.0022857	0.126001	NM_001114097	10 D3	NM_001114097	RefSeq	Mus musculus SWI/SNF related, matrix associated, actin dependent regulator of chromatin, subfamily c, member 2 (Smarcc2), transcript variant 1, mRNA.	Mm.417338	adrenal gland| bone| bone marrow| brain| embryonic tissue| extraembryonic tissue| eye| heart| inner ear| intestine| kidney| liver| lung| lymph node| mammary gland| muscle| pancreas| pituitary gland| salivary gland| skin| spinal cord| spleen| testis| thymus| thyroid| morula| gastrula| organogenesis| fetus| neonate| juvenile| adult	--	9.95872	9.75028	9.6421	9.69249	9.77051	9.90716	9.879	9.75301	9.98102	9.95966	9.78382	9.69571	9.6984	9.81349	9.77026	9.67075	9.77013	9.91549	9.71794	9.66715	9.68544	9.66304	9.62559	9.58077	9.64123	9.74284	9.76091	9.80414	9.79894
10365887	Ndufa12	NADH dehydrogenase (ubiquinone) 1 alpha subcomplex, 12	chr10	93661749	93683694	N	9.26521	9.41467	-0.14946	0.901588	0.00235908	0.127794	NM_025551	10 F	NM_025551	RefSeq	Mus musculus NADH dehydrogenase (ubiquinone) 1 alpha subcomplex, 12 (Ndufa12), mRNA.	Mm.27886	blood| bone marrow| brain| embryonic tissue| extraembryonic tissue| eye| heart| intestine| joint| kidney| liver| lymph node| mammary gland| muscle| olfactory mucosa| pancreas| prostate| skin| spinal cord| spleen| stomach| testis| thymus| thyroid| tongue| blastocyst| organogenesis| fetus| neonate| juvenile| adult	--	9.33361	9.47284	9.28103	9.53158	9.41455	9.33962	9.36735	9.44457	9.16762	9.24643	9.15392	9.3842	9.1369	8.97294	9.09715	9.50514	9.10067	9.04062	9.15993	9.1535	9.19649	9.47426	9.39038	9.39493	9.27726	9.32461	9.34291	9.52725	9.48194
10371134	Gipc3	GIPC PDZ domain containing family, member 3	chr10	80800507	80806011	N	7.10069	7.24912	-0.148427	0.902233	0.00267508	0.134436	NM_148951	10 C1	NM_148951	RefSeq	Mus musculus GIPC PDZ domain containing family, member 3 (Gipc3), mRNA.	Mm.218755	---	--	7.0203	7.11956	7.03213	7.00961	6.99326	7.05664	7.38703	7.31089	7.03661	7.01687	6.8591	7.06207	7.14952	6.89955	6.92461	7.3239	7.2154	7.16534	7.16901	7.26244	7.27963	7.32606	7.33299	7.42292	6.95958	7.14316	7.29154	7.18756	7.39133
10368596	Nkain2	Na+/K+ transporting ATPase interacting 2	chr10	32609711	32610268	N	5.96843	6.14971	-0.181283	0.881918	0.00273247	0.134089	ENSMUST00000092602	10 A4	ENSMUST00000092602	ENSEMBL Transcript	0 day neonate head cDNA, RIKEN full-length enriched library, clone:4831431F01 product:hypothetical protein, full insert sequence (Fragment) gene:ENSMUSG00000069670	Mm.49665	brain| dorsal root ganglion| embryonic tissue| fetus| neonate| juvenile| adult	--	6.07815	5.73015	5.87233	5.81581	5.71324	5.96666	5.98183	5.96506	6.10497	5.51194	5.88395	6.0194	6.23891	5.89967	6.01124	6.36065	5.95214	6.24197	5.82142	6.19916	6.33341	6.00885	6.20555	6.14046	6.14611	6.37934	6.30325	6.07941	6.26977
10363000	Gpx4	glutathione peroxidase 4	chr10	45595096	45595893	N	12.1132	12.0428	0.0703781	1.04999	0.00283282	0.136079	AF045769	10 C1|10 43.0 cM	AF045769	GenBank	Mus musculus myocardium phospholipid hydroperoxide glutathione peroxidase (Gpx4) mRNA, complete cds.	Mm.359573	adipose tissue| bladder| blood| bone marrow| brain| connective tissue| embryonic tissue| extraembryonic tissue| eye| heart| inner ear| intestine| joint| kidney| liver| lung| lymph node| mammary gland| muscle| pancreas| prostate| skin| spleen| testis| thymus| tongue| uterus| cleavage| blastocyst| egg cylinder| gastrula| organogenesis| fetus| neonate| juvenile| adult	--	12.1167	12.1697	12.0808	12.0798	12.1776	12.0434	12.0773	12.2536	12.1388	12.0672	12.0335	12.143	12.1828	12.011	12.137	12.1424	12.175	12.2366	12.0371	11.9613	12.0711	12.0089	12.1039	12.1336	12.0716	12.0382	12.0921	12.0849	12.0974
10363905	Zwint	ZW10 interactor	chr10	72117637	72137923	N	9.51867	9.42149	0.0971875	1.06969	0.00309248	0.140719	NM_025635	10 B5.3|10 38.0 cM	NM_025635	RefSeq	Mus musculus ZW10 interactor (Zwint), mRNA.	Mm.62876	adipose tissue| adrenal gland| bladder| blood| bone| bone marrow| brain| connective tissue| dorsal root ganglion| embryonic tissue| extraembryonic tissue| eye| heart| inner ear| intestine| kidney| liver| lung| lymph node| mammary gland| molar| muscle| nasopharynx| ovary| pancreas| pineal gland| pituitary gland| prostate| skin| spinal cord| spleen| stomach| sympathetic ganglion| testis| thymus| th…	--	9.40271	9.44695	9.7479	9.47794	9.62174	9.52782	9.52464	9.42932	9.69825	9.63218	9.5388	9.3741	9.51127	9.54852	9.47552	9.35035	9.57801	9.51759	9.57166	9.39818	9.38772	9.31152	9.41729	9.45456	9.39739	9.42837	9.37358	9.32241	9.33947
10367691	Iyd	iodotyrosine deiodinase	chr10	6791661	6806285	N	9.54818	9.30901	0.239169	1.18031	0.0033789	0.145299	NM_027391	10 A1	NM_027391	RefSeq	Mus musculus iodotyrosine deiodinase (Iyd), mRNA.	Mm.24153	embryonic tissue| intestine| kidney| liver| skin| stomach| thyroid| fetus| juvenile| adult	--	9.85046	9.7638	9.1458	9.90323	9.70432	9.72402	9.69296	9.72909	9.81147	9.77497	9.38613	9.60922	9.45942	8.78052	9.43633	9.37153	9.44051	9.64636	9.47614	9.25723	9.16079	9.0972	9.15536	9.18438	9.36515	9.29635	9.28918	9.24905	9.33754
10362064	1700020N01Rik	RIKEN cDNA 1700020N01 gene	chr10	21312958	21342181	N	5.54949	5.67223	-0.122742	0.918441	0.00375852	0.149784	BC099546	10 A3	BC099546	GenBank	Mus musculus RIKEN cDNA 1700020N01 gene, mRNA (cDNA clone MGC:118229 IMAGE:30920524), complete cds.	Mm.54306	testis| adult	--	5.58755	5.43536	5.54822	5.57898	5.32427	5.56869	5.72687	5.55907	5.63914	5.20395	5.45263	5.59066	5.64639	5.45695	5.58705	5.75211	5.61427	5.51243	5.57993	5.62527	5.58464	5.60741	5.62128	5.68037	5.40871	5.80283	5.60511	5.55315	5.63859
10364338	1810043G02Rik	RIKEN cDNA 1810043G02 gene	chr10	77441387	77448182	N	8.07565	7.98047	0.0951791	1.0682	0.00386174	0.151486	NM_026431	10 C1|10 41.6 cM	NM_026431	RefSeq	Mus musculus RIKEN cDNA 1810043G02 gene (1810043G02Rik), mRNA.	Mm.297512	bladder| blood| bone| bone marrow| brain| connective tissue| embryonic tissue| eye| intestine| joint| lung| mammary gland| muscle| nasopharynx| ovary| pancreas| pituitary gland| skin| spinal cord| spleen| testis| thymus| thyroid|oocyte| organogenesis| fetus| neonate| juvenile| adult	--	8.04944	7.93099	8.06278	8.03233	8.16494	8.2321	8.00391	8.23516	8.19212	8.24029	8.09344	8.08604	8.06614	7.83742	8.09186	8.16758	7.97308	8.07662	7.90311	8.07369	7.94013	7.89046	7.92924	8.0731	7.91923	7.85578	7.97807	8.12236	7.98522
10369485	Col13a1	collagen, type XIII, alpha 1	chr10	61300984	61441856	N	6.57977	6.70559	-0.125822	0.916482	0.00396665	0.151562	NM_007731	10 B4|10 31.5 cM	NM_007731	RefSeq	Mus musculus collagen, type XIII, alpha 1 (Col13a1), mRNA.	Mm.300931	adrenal gland| brain| embryonic tissue| eye| fertilized ovum| kidney| lung| mammary gland| ovary| skin| testis|oocyte| zygote| gastrula| organogenesis| fetus| neonate| juvenile| adult	--	6.64146	6.4665	6.75286	6.61008	6.546	6.55209	6.39568	6.94249	6.62589	6.37857	6.27954	6.55441	6.62093	6.52964	6.57411	6.82488	6.59982	6.70284	6.38013	6.61749	6.67918	6.84556	6.82059	6.72874	6.58027	6.81263	6.6879	6.69141	6.78887
10367708	Pcmt1	protein-L-isoaspartate (D-aspartate) O-methyltransferase 1	chr10	7349989	7383071	N	9.65137	9.57142	0.0799481	1.05698	0.00424144	0.155646	NM_008786	10 A1|10 7.0 cM	NM_008786	RefSeq	Mus musculus protein-L-isoaspartate (D-aspartate) O-methyltransferase 1 (Pcmt1), mRNA.	Mm.258431	bladder| blood| bone| bone marrow| brain| connective tissue| dorsal root ganglion| embryonic tissue| extraembryonic tissue| eye| heart| inner ear| intestine| joint| kidney| liver| lung| lymph node| mammary gland| muscle| nasopharynx| ovary| pancreas| pituitary gland| prostate| skin| spinal cord| spleen| sympathetic ganglion| testis| thymus| thyroid| uterus|oocyte| cleavage| blastocyst| gastrula| …	--	9.7061	9.74399	9.68196	9.77708	9.80987	9.54879	9.60818	9.59115	9.51535	9.68386	9.59783	9.75502	9.66667	9.50534	9.65289	9.55087	9.68767	9.71314	9.68062	9.55101	9.55994	9.57962	9.56036	9.61755	9.74459	9.60074	9.64487	9.5965	9.63102
10363195	Hsf2	heat shock factor 2	chr10	57206269	57232941	N	7.83176	7.68819	0.143571	1.10464	0.00438633	0.159096	NM_008297	10 B3-B4	NM_008297	RefSeq	Mus musculus heat shock factor 2 (Hsf2), mRNA.	Mm.261395	adrenal gland| brain| embryonic tissue| heart| lung| lymph node| mammary gland| oviduct| pancreas| testis| fetus| juvenile| adult	--	7.71877	7.97019	7.73947	7.90682	8.03857	7.83327	7.68214	7.76877	7.99048	8.13178	8.02931	7.77871	7.63509	7.81569	7.77009	7.73296	7.80978	7.66003	7.81747	7.80587	7.54774	7.7483	7.68017	7.7366	8.07276	7.9085	7.61358	7.81584	7.79424
10372597	LOC544741 // LOC544741	similar to ribosomal protein S15 // similar to ribosomal protein S15	chr10	116409769	116410270	N	6.46774	6.65093	-0.183191	0.880753	0.00477806	0.161595	XR_033859 // XR_033859	10 D2 // 10 D2	XR_033859	RefSeq	PREDICTED: Mus musculus similar to ribosomal protein S15 (LOC544741), misc RNA.	---	---	--	6.3292	6.66052	6.85381	6.3543	6.06464	6.81247	6.48213	6.93295	6.18625	6.5411	6.3638	6.27313	6.40514	6.5109	6.27851	6.45437	6.46198	6.25888	6.60456	6.52616	6.42013	6.76722	6.69517	6.96215	6.50895	6.5818	6.64255	6.54798	6.74238
10370991	Jsrp1	junctional sarcoplasmic reticulum protein 1	chr10	80271246	80276240	N	7.22489	7.36281	-0.137916	0.908831	0.0047802	0.161449	NM_028001	10 C1	NM_028001	RefSeq	Mus musculus junctional sarcoplasmic reticulum protein 1 (Jsrp1), mRNA.	Mm.45137	bladder| brain| embryonic tissue| joint| mammary gland| muscle| skin| testis| tongue| fetus| juvenile| adult	--	7.15077	7.2512	7.44682	7.19908	7.0751	7.10632	7.14833	7.42396	7.25694	7.00422	6.9383	7.30349	7.39748	7.22635	7.2439	7.55794	7.25541	7.26464	6.9338	7.31374	7.37226	7.43191	7.37915	7.27839	7.24347	7.55473	7.44561	7.27737	7.64515
10370483	Rrp1	ribosomal RNA processing 1 homolog (S. cerevisiae)	chr10	77863107	77875788	N	9.7963	9.71914	0.0771542	1.05494	0.00586729	0.17481	NM_010925	10 C1|10 42.0 cM	NM_010925	RefSeq	Mus musculus ribosomal RNA processing 1 homolog (S. cerevisiae) (Rrp1), mRNA.	Mm.38344	adipose tissue| bladder| blood| bone| bone marrow| brain| connective tissue| dorsal root ganglion| embryonic tissue| extraembryonic tissue| eye| heart| inner ear| intestine| joint| kidney| liver| lung| lymph node| mammary gland| muscle| nasopharynx| olfactory mucosa| ovary| pancreas| salivary gland| skin| spleen| stomach| sympathetic ganglion| testis| thymus| thyroid| tongue| cleavage| morula| bl…	--	9.64829	9.72504	9.95819	9.75351	9.86856	9.62646	9.81484	9.73924	9.82396	9.81009	9.87369	9.78022	9.74295	9.90654	9.79461	9.76617	9.78731	9.85286	9.88703	9.76636	9.79186	9.7712	9.84626	9.76515	9.68497	9.5475	9.73728	9.78057	9.68423
10364675	Gpx4	glutathione peroxidase 4	chr10	79516233	79519184	N	11.5713	11.5026	0.0687041	1.04877	0.00643198	0.183132	NM_008162	10 C1|10 43.0 cM	NM_008162	RefSeq	Mus musculus glutathione peroxidase 4 (Gpx4), transcript variant 2, mRNA.	Mm.359573	adipose tissue| bladder| blood| bone marrow| brain| connective tissue| embryonic tissue| extraembryonic tissue| eye| heart| inner ear| intestine| joint| kidney| liver| lung| lymph node| mammary gland| muscle| pancreas| prostate| skin| spleen| testis| thymus| tongue| uterus| cleavage| blastocyst| egg cylinder| gastrula| organogenesis| fetus| neonate| juvenile| adult	--	11.5803	11.6098	11.5373	11.5454	11.6064	11.5339	11.5396	11.7502	11.5813	11.4951	11.4782	11.6113	11.6107	11.4866	11.5873	11.5882	11.6295	11.7499	11.4943	11.4113	11.5468	11.4636	11.5681	11.6197	11.5219	11.5057	11.5516	11.5284	11.5508
10368566	Tpd52l1	tumor protein D52-like 1	chr10	31052186	31165727	N	6.95619	6.83181	0.124378	1.09004	0.00648343	0.183553	NM_009413	10 A4-B2	NM_009413	RefSeq	Mus musculus tumor protein D52-like 1 (Tpd52l1), mRNA.	Mm.439966	brain| connective tissue| embryonic tissue| fertilized ovum| inner ear| kidney| lung| mammary gland| pancreas| pituitary gland| prostate| skin| testis| tongue| uterus| zygote| organogenesis| fetus| neonate| juvenile| adult	--	6.86509	7.1784	6.94551	6.99691	7.17736	6.89051	6.88688	6.94402	7.08956	6.92837	6.77166	7.11787	7.07881	6.87296	6.99157	6.9306	7.08144	6.95039	6.65442	6.77143	6.78916	6.80083	6.69029	6.72786	6.73281	6.82592	6.88978	7.07492	6.91038
10370665	Med16	mediator complex subunit 16	chr10	79357454	79371637	N	8.48931	8.40303	0.0862757	1.06163	0.00652908	0.18422	NM_198107	10 C1	NM_198107	RefSeq	Mus musculus mediator complex subunit 16 (Med16), mRNA.	Mm.260089	bone marrow| brain| embryonic tissue| extraembryonic tissue| eye| inner ear| intestine| joint| kidney| liver| lung| mammary gland| nasopharynx| pancreas| salivary gland| skin| spleen| testis| thymus| gastrula| organogenesis| fetus| neonate| juvenile| adult	--	8.39147	8.41944	8.42768	8.39327	8.51959	8.45394	8.57384	8.615	8.4856	8.50282	8.51531	8.46639	8.54302	8.33065	8.46166	8.39968	8.48809	8.6999	8.58992	8.50893	8.37266	8.52581	8.43746	8.56154	8.29043	8.11038	8.39936	8.43937	8.40293
10365037	Matk	megakaryocyte-associated tyrosine kinase	chr10	80715680	80725727	N	6.26657	6.39872	-0.132148	0.912472	0.00658995	0.183456	NM_010768	10 C1|10 43.0 cM	NM_010768	RefSeq	Mus musculus megakaryocyte-associated tyrosine kinase (Matk), mRNA.	Mm.2918	bone marrow| brain| extraembryonic tissue| eye| inner ear| joint| skin| spleen| thymus| vagina| fetus| neonate| juvenile| adult	--	6.39713	6.02996	6.38274	6.02858	6.16072	6.44261	6.21091	6.36847	6.23584	6.15097	6.10192	6.29084	6.47019	6.46358	6.23541	6.50284	6.32778	6.25809	6.05405	6.21885	6.49148	6.52562	6.34484	6.55749	6.26216	6.35234	6.63773	6.3462	6.28164
10361651	Nup43	nucleoporin 43	chr10	7387311	7398676	N	7.43997	7.31678	0.123189	1.08914	0.00675001	0.184626	NM_145706	10 A1	NM_145706	RefSeq	Mus musculus nucleoporin 43 (Nup43), mRNA.	Mm.299887	adipose tissue| bone marrow| brain| connective tissue| embryonic tissue| eye| fertilized ovum| intestine| liver| lung| mammary gland| molar| ovary| pancreas| prostate| skin| spleen| testis| thymus|oocyte| unfertilized ovum| zygote| cleavage| morula| blastocyst| gastrula| organogenesis| fetus| neonate| juvenile| adult	--	7.35422	7.39113	7.17961	7.31025	7.5196	7.24969	7.45841	7.54178	7.468	7.42553	7.70408	7.31698	7.37111	7.36189	7.34913	7.37739	7.48624	7.61096	7.80634	7.51705	7.2693	7.44882	7.20925	7.51148	7.52413	7.29808	7.41043	7.32592	7.38729
10364093	Derl3	Der1-like domain family, member 3	chr10	75356143	75358686	N	5.90223	6.06646	-0.164228	0.892406	0.00684602	0.185227	NM_024440	10 C1	NM_024440	RefSeq	Mus musculus Der1-like domain family, member 3 (Derl3), mRNA.	Mm.275878	bladder| brain| embryonic tissue| extraembryonic tissue| fertilized ovum| intestine| liver| lung| mammary gland| ovary| pancreas| salivary gland| spleen| testis| thyroid|oocyte| zygote| cleavage| egg cylinder| organogenesis| fetus| neonate| juvenile| adult	--	5.88209	5.71106	5.96586	5.95924	5.76386	6.12763	5.986	6.04906	5.89294	5.84005	5.63922	5.9424	6.08912	5.93749	6.01466	6.10559	5.96568	5.6811	5.48186	6.00978	6.13397	6.01408	5.77716	5.84393	6.23555	6.40418	6.23907	6.0336	5.93752
10361754	Epm2a	epilepsy, progressive myoclonic epilepsy, type 2 gene alpha	chr10	11063202	11179078	N	6.98968	6.86593	0.123754	1.08957	0.00687576	0.185431	NM_010146	10:00:00	NM_010146	RefSeq	Mus musculus epilepsy, progressive myoclonic epilepsy, type 2 gene alpha (Epm2a), mRNA.	Mm.89946	brain| connective tissue| embryonic tissue| eye| heart| pituitary gland| spinal cord| thymus| organogenesis| fetus| neonate| juvenile| adult	--	6.91022	6.88949	7.11451	7.25973	7.08432	7.08984	7.04047	7.066	7.1082	7.09012	6.89579	7.03964	6.83582	6.69329	6.97089	7.10605	6.86555	7.03476	6.90535	6.79353	6.62079	6.70452	6.84756	6.88873	6.74608	6.89843	6.76208	6.92973	6.82823
10365601	Gnptab	N-acetylglucosamine-1-phosphate transferase, alpha and beta subunits	chr10	87841877	87910074	N	8.36028	8.25967	0.100608	1.07223	0.00766101	0.194652	NM_001004164	10 C1	NM_001004164	RefSeq	Mus musculus N-acetylglucosamine-1-phosphate transferase, alpha and beta subunits (Gnptab), mRNA.	Mm.335190	blood| bone marrow| brain| embryonic tissue| extraembryonic tissue| eye| fertilized ovum| heart| inner ear| intestine| kidney| liver| lung| mammary gland| molar| muscle| pancreas| skin| spinal cord| spleen| stomach| thymus| thyroid| vagina| zygote| morula| blastocyst| organogenesis| fetus| neonate| juvenile| adult	--	8.41902	8.46704	8.36456	8.3481	8.33896	8.35544	8.45414	8.27457	8.49269	8.60059	8.60645	8.29656	8.19648	8.43344	8.17794	8.17097	8.20344	8.31736	8.4177	8.27018	8.2553	8.2223	8.32674	8.29422	8.14353	8.14422	8.03735	8.27547	8.13626
10367511	Olfr799	olfactory receptor 799	chr10	129084186	129085121	N	3.50045	3.40105	0.0993957	1.07132	0.00873992	0.202719	NM_146927	---	NM_146927	RefSeq	Mus musculus olfactory receptor 799 (Olfr799), mRNA.	Mm.377752	---	--	3.66033	3.48986	3.50056	3.22861	3.26833	3.56938	3.44265	3.47501	3.52251	3.56281	3.68826	3.63675	3.55265	3.42082	3.65596	3.38876	3.62147	3.52658	3.40801	3.38962	3.50388	3.38984	3.35779	3.24252	3.29611	3.39458	3.35523	3.37413	3.28907
10371154	4930404N11Rik	RIKEN cDNA 4930404N11 gene	chr10	80826794	80828535	N	6.47581	6.6014	-0.125588	0.916631	0.00876712	0.202974	NM_001014836	10 C1	NM_001014836	RefSeq	Mus musculus RIKEN cDNA 4930404N11 gene (4930404N11Rik), mRNA.	Mm.440450	brain| eye| lung| lymph node| oviduct| stomach| testis| juvenile| adult	--	6.4988	6.39897	6.46505	6.50873	6.39599	6.66586	6.42448	6.59058	6.51892	6.32945	6.1039	6.44933	6.43827	6.54232	6.41584	6.67558	6.53846	6.57826	6.2773	6.70017	6.84209	6.62835	6.75822	6.75777	6.44408	6.37267	6.67638	6.61245	6.59763
10365127	2210404O07Rik	RIKEN cDNA 2210404O07 gene	chr10	80855809	80857824	N	10.1951	10.0595	0.135562	1.09852	0.00886088	0.203451	BC117023	10 C1	BC117023	GenBank	Mus musculus RIKEN cDNA 2210404O07 gene, mRNA (cDNA clone MGC:151400 IMAGE:40126342), complete cds.	Mm.253147	brain| embryonic tissue| eye| intestine| kidney| pancreas| spleen| stomach| testis| thymus| fetus| juvenile| adult	--	10.2375	10.3624	9.97526	10.3975	10.5866	10.2855	10.1667	10.4366	10.398	10.3066	10.033	10.206	10.0888	9.80161	10.0912	10.1726	9.99294	10.1306	10.116	10.1163	10.0741	10.1112	9.97948	10.1686	9.96539	10.0032	9.87102	9.88223	10.0088
10370708	Polr2e	polymerase (RNA) II (DNA directed) polypeptide E	chr10	79498694	79502455	N	9.36847	9.28937	0.0791057	1.05636	0.00889723	0.203352	NM_025554	10 C1	NM_025554	RefSeq	Mus musculus polymerase (RNA) II (DNA directed) polypeptide E (Polr2e), mRNA.	Mm.18579	bladder| blood| bone| bone marrow| brain| connective tissue| dorsal root ganglion| embryonic tissue| extraembryonic tissue| eye| heart| intestine| joint| kidney| liver| lung| lymph node| mammary gland| muscle| ovary| oviduct| pancreas| pituitary gland| prostate| skin| spinal cord| spleen| stomach| testis| thymus| thyroid| tongue| vagina| cleavage| morula| blastocyst| gastrula| organogenesis| fetu…	--	9.33283	9.28904	9.42823	9.38642	9.26332	9.43449	9.45397	9.55384	9.48683	9.49432	9.42634	9.28125	9.31018	9.27279	9.27052	9.16832	9.30657	9.47674	9.35506	9.37837	9.28243	9.37228	9.40034	9.3921	9.33405	9.1719	9.24624	9.2813	9.19792
10373334	Hsd17b6	hydroxysteroid (17-beta) dehydrogenase 6	chr10	127427989	127444564	N	4.31297	4.45892	-0.145946	0.903787	0.00925333	0.205669	NM_013786	10 D3	NM_013786	RefSeq	Mus musculus hydroxysteroid (17-beta) dehydrogenase 6 (Hsd17b6), mRNA.	Mm.26719	embryonic tissue| intestine| liver| lung| muscle| blastocyst| adult	--	4.10612	4.51077	4.254	4.30875	4.08723	4.19251	4.25075	4.48163	4.30521	4.35349	3.9848	4.41935	4.61475	4.3637	4.42989	4.54089	4.40177	4.26681	4.27192	4.1151	4.34178	4.1676	4.83355	4.36981	4.22344	4.45957	4.43641	4.50417	4.66987
10371230	Gna11	guanine nucleotide binding protein, alpha 11	chr10	80991477	81007791	N	10.1584	10.0753	0.0831247	1.05931	0.00953479	0.207502	NM_010301	10 C1|10 43.0 cM	NM_010301	RefSeq	Mus musculus guanine nucleotide binding protein, alpha 11 (Gna11), mRNA.	Mm.260925	bone marrow| brain| embryonic tissue| extraembryonic tissue| eye| intestine| liver| lung| mammary gland| muscle| nasopharynx| pancreas| pineal gland| salivary gland| skin| spleen| testis| thymus| blastocyst| gastrula| organogenesis| fetus| neonate| juvenile| adult	--	10.1731	10.1427	10.3246	10.1455	10.2341	10.1883	10.1764	10.1656	10.3116	10.3092	10.1754	10.124	10.1782	9.89609	10.1046	9.98912	10.1096	10.28	10.1138	10.0261	10.1674	10.0997	9.94329	10.2036	10.1338	10.13	10.113	10.1022	10.0528
10366866	Dctn2	dynactin 2	chr10	126703455	126718863	N	9.89917	9.82136	0.0778055	1.05541	0.00988858	0.20973	NM_027151	10 D3	NM_027151	RefSeq	Mus musculus dynactin 2 (Dctn2), mRNA.	Mm.167537	blood| bone| bone marrow| brain| connective tissue| embryonic tissue| extraembryonic tissue| eye| fertilized ovum| heart| inner ear| intestine| kidney| liver| lung| lymph node| mammary gland| muscle| nasopharynx| ovary| pancreas| pituitary gland| salivary gland| skin| spinal cord| spleen| stomach| testis| thyroid| tongue| uterus| zygote| blastocyst| egg cylinder| gastrula| organogenesis| fetus| n…	--	9.83163	9.79396	9.843	9.80398	9.98314	9.81274	9.83013	9.98184	9.8264	9.83894	9.9157	9.93084	9.96373	10.0301	9.92778	9.88841	9.89409	10.0703	9.93285	9.88373	10.0213	9.77239	9.8804	9.88828	9.94196	9.83357	9.92696	9.84306	9.88356
10362751	LOC633979	similar to hCG2030702	chr10	41142863	41153094	N	5.29643	5.41537	-0.118935	0.920867	0.010015	0.210449	XR_032514	10 B1	XR_032514	RefSeq	PREDICTED: Mus musculus similar to hCG2030702 (LOC633979), misc RNA.	---	---	--	5.19499	5.11537	5.25986	5.06112	5.31573	5.36929	5.34792	5.24408	5.27529	5.34672	5.04775	5.2716	5.49478	5.34214	5.22376	5.43228	5.44967	5.44233	5.2868	5.40719	5.50256	5.27903	5.24034	5.37457	5.20383	5.44038	5.43812	5.27955	5.44018
10367641	Mthfd1l	methylenetetrahydrofolate dehydrogenase (NADP+ dependent) 1-like	chr10	6190430	6373423	N	6.85988	6.72639	0.13349	1.09694	0.0105644	0.214433	NM_172308	10 A1	NM_172308	RefSeq	Mus musculus methylenetetrahydrofolate dehydrogenase (NADP+ dependent) 1-like (Mthfd1l), mRNA.	Mm.184752	bladder| blood| bone| bone marrow| brain| connective tissue| embryonic tissue| extraembryonic tissue| eye| heart| inner ear| intestine| kidney| liver| lung| mammary gland| nasopharynx| ovary| pancreas| pituitary gland| prostate| salivary gland| skin| spleen| stomach| testis| thymus| uterus| vagina| blastocyst| gastrula| organogenesis| fetus| neonate| juvenile| adult	--	6.75078	6.70344	6.70434	7.03222	6.73969	6.92009	6.75775	6.9368	6.89754	6.61977	6.80271	6.83776	6.79091	7.3754	6.91115	7.03359	6.82593	6.84919	6.84115	6.86737	6.95834	6.65932	6.8358	6.78091	6.54837	6.58121	6.66474	6.61895	6.78801
10370180	Col6a2	collagen, type VI, alpha 2	chr10	76058507	76086072	N	7.50327	7.75657	-0.253291	0.838981	0.0106565	0.215603	NM_146007	10 41.1 cM	NM_146007	RefSeq	Mus musculus collagen, type VI, alpha 2 (Col6a2), mRNA.	Mm.1949	adipose tissue| bladder| bone| bone marrow| brain| connective tissue| embryonic tissue| extraembryonic tissue| eye| heart| inner ear| intestine| joint| kidney| liver| lung| lymph node| mammary gland| molar| nasopharynx| ovary| pancreas| pineal gland| prostate| salivary gland| skin| spleen| stomach| testis| thymus| thyroid| organogenesis| fetus| neonate| juvenile| adult	--	7.33495	7.37621	7.20871	7.03741	7.31022	7.7071	7.62921	7.73315	7.61599	7.66139	7.9299	7.01893	7.52832	7.70668	7.16464	7.4846	7.53613	7.26249	7.81021	8.00929	7.86294	7.96056	8.03246	7.52324	7.23764	7.72535	7.57164	7.18136	7.39063
10366667	Gns	glucosamine (N-acetyl)-6-sulfatase	chr10	120802146	120834305	N	10.9009	10.8443	0.0565712	1.03999	0.0122678	0.22642	NM_029364	10 D2	NM_029364	RefSeq	Mus musculus glucosamine (N-acetyl)-6-sulfatase (Gns), mRNA.	Mm.207683	adipose tissue| bladder| blood| bone| bone marrow| brain| dorsal root ganglion| embryonic tissue| epididymis| extraembryonic tissue| eye| fertilized ovum| heart| inner ear| intestine| joint| kidney| liver| lung| mammary gland| muscle| nasopharynx| ovary| oviduct| pancreas| pituitary gland| salivary gland| skin| spinal cord| spleen| stomach| testis| thymus| thyroid| vagina| zygote| cleavage| morul…	--	10.8242	10.8139	10.7753	10.8833	10.9298	10.8568	10.8867	10.8906	10.8297	10.908	10.8871	10.9494	10.945	11.057	10.9483	10.9798	10.9345	11.0691	10.8865	10.7626	10.7626	10.8347	10.8196	10.8267	10.8642	10.8393	10.8403	10.8457	10.8585
10367973	Aig1	androgen-induced 1	chr10	13366860	13588786	N	8.48676	8.40163	0.0851334	1.06079	0.0123861	0.227096	NM_025446	10 A2	NM_025446	RefSeq	Mus musculus androgen-induced 1 (Aig1), mRNA.	Mm.45755	bladder| bone| brain| embryonic tissue| eye| heart| inner ear| intestine| kidney| lung| mammary gland| ovary| prostate| salivary gland| skin| sympathetic ganglion| tongue| uterus|oocyte| fetus| neonate| juvenile| adult	--	8.43231	8.31056	8.26295	8.52601	8.56461	8.54313	8.63223	8.37268	8.45526	8.52092	8.44852	8.39612	8.57808	8.55774	8.54553	8.48966	8.4546	8.56618	8.53772	8.54041	8.36071	8.27606	8.27695	8.51677	8.45379	8.33158	8.53398	8.59881	8.28155
10363460	1700021K02Rik	RIKEN cDNA 1700021K02 gene	chr10	60634734	60651589	N	4.66561	4.77314	-0.107532	0.928175	0.0125347	0.227984	NM_001017433	10 B4	NM_001017433	RefSeq	Mus musculus RIKEN cDNA 1700021K02 gene (1700021K02Rik), transcript variant 1, mRNA.	Mm.30227	testis| thymus| neonate| juvenile| adult	--	4.70073	4.71412	4.78275	4.54273	4.38309	4.67513	4.75391	4.91503	4.55338	4.48211	4.51754	4.60801	4.75671	4.6139	4.66172	4.81912	4.60906	4.6813	4.71137	4.8305	4.77875	4.74161	5.08169	4.78683	4.62434	4.86326	4.75146	4.50439	4.92044
10372928	Mon2	MON2 homolog (yeast)	chr10	122432219	122513561	N	10.009	9.94359	0.0654595	1.04642	0.0125772	0.227107	NM_153395	10 D2	NM_153395	RefSeq	Mus musculus MON2 homolog (yeast) (Mon2), mRNA.	Mm.169924	adrenal gland| bladder| blood| bone| brain| embryonic tissue| eye| heart| inner ear| intestine| kidney| liver| lung| mammary gland| ovary| pancreas| pituitary gland| prostate| salivary gland| skin| spinal cord| testis| thymus| thyroid| uterus|oocyte| morula| blastocyst| egg cylinder| organogenesis| fetus| neonate| juvenile| adult	--	10.1209	10.1359	10.0613	10.0281	9.93553	9.96328	9.9984	9.91558	9.94735	10.1519	10.0534	9.95989	10.1197	10.0237	10.0227	9.83311	10.0014	10.0502	9.93866	9.92	9.88322	9.83318	9.86695	9.88108	10.0208	10.1097	9.94756	9.98576	9.99533
10371176	Nfic	nuclear factor I/C	chr10	80858936	80889918	N	9.47387	9.37916	0.0947076	1.06785	0.0126732	0.227526	NM_008688	10 C1|10 43.0 cM	NM_008688	RefSeq	Mus musculus nuclear factor I/C (Nfic), transcript variant 1, mRNA.	Mm.426936	bone| bone marrow| brain| embryonic tissue| eye| heart| inner ear| intestine| joint| kidney| liver| lung| mammary gland| muscle| ovary| pancreas| salivary gland| skin| spinal cord| spleen| testis| thymus| organogenesis| fetus| neonate| juvenile| adult	--	9.35528	9.26631	9.25889	9.48735	9.48722	9.50526	9.65518	9.55391	9.44709	9.51576	9.40636	9.55253	9.56146	9.37456	9.59959	9.5185	9.58564	9.7234	9.34232	9.28074	9.47891	9.41335	9.51219	9.42829	9.32336	9.41174	9.45447	9.43235	9.53175
10373036	Os9	amplified in osteosarcoma	chr10	126532706	126558187	N	10.6734	10.5836	0.0898258	1.06424	0.0128259	0.228791	NM_177614	10 D3	NM_177614	RefSeq	Mus musculus amplified in osteosarcoma (Os9), mRNA.	Mm.295246	blood| bone| bone marrow| brain| embryonic tissue| eye| fertilized ovum| heart| inner ear| intestine| joint| kidney| liver| lung| mammary gland| nasopharynx| ovary| pancreas| pituitary gland| salivary gland| skin| spleen| stomach| sympathetic ganglion| thymus| vagina|oocyte| unfertilized ovum| zygote| cleavage| egg cylinder| organogenesis| fetus| neonate| juvenile| adult	--	10.7079	10.6434	10.7637	10.6491	10.8147	10.6486	10.6842	10.6552	10.7071	10.7768	10.5975	10.6856	10.7068	10.6226	10.6804	10.7309	10.6704	10.7971	10.5745	10.3517	10.4791	10.3852	10.4398	10.5458	10.7192	10.7027	10.702	10.6726	10.6594
10370824	Mbd3	methyl-CpG binding domain protein 3	chr10	79855284	79862224	N	9.75789	9.81987	-0.0619814	0.957948	0.0128778	0.22939	NM_013595	10 C1|10 43.0 cM	NM_013595	RefSeq	Mus musculus methyl-CpG binding domain protein 3 (Mbd3), mRNA.	Mm.7142	bone| bone marrow| brain| connective tissue| embryonic tissue| extraembryonic tissue| eye| heart| inner ear| intestine| joint| kidney| liver| lung| mammary gland| muscle| ovary| pancreas| pineal gland| pituitary gland| salivary gland| skin| testis| thymus| thyroid| uterus|oocyte| morula| blastocyst| gastrula| organogenesis| fetus| neonate| juvenile| adult	--	9.77483	9.80288	9.75938	9.73534	9.69104	9.7402	9.8175	9.83516	9.73056	9.75642	9.71603	9.79463	9.80233	9.64535	9.76623	9.81018	9.72171	9.8466	9.74465	9.66674	9.83505	9.86695	9.94922	9.90913	9.90168	9.85728	9.84495	9.76495	9.7896
10370510	Syde1	synapse defective 1, Rho GTPase, homolog 1 (C. elegans)	chr10	78047253	78054691	N	7.81762	7.67345	0.144176	1.1051	0.0129786	0.229876	ENSMUST00000040580	10 C1	ENSMUST00000040580	ENSEMBL Transcript	Rho GTPase-activating protein SYDE1 gene:ENSMUSG00000032714	Mm.86439	bone| bone marrow| brain| embryonic tissue| extraembryonic tissue| eye| inner ear| intestine| kidney| lung| mammary gland| muscle| pancreas| skin| spinal cord| spleen| stomach| testis| thymus| organogenesis| fetus| neonate| juvenile| adult	--	7.97588	7.8031	7.93116	7.90197	7.76673	7.99141	7.91127	7.97603	7.97827	8.155	7.95137	7.4929	7.71874	7.62401	7.76358	7.64845	7.89955	7.67417	7.73863	7.45028	7.46818	7.58957	7.6007	7.64662	7.6296	7.35789	7.65493	7.74839	7.39573
10365355	Polr3b	polymerase (RNA) III (DNA directed) polypeptide B	chr10	84085182	84189923	N	8.62528	8.54342	0.0818573	1.05838	0.01457	0.240371	NM_027423	10 C1	NM_027423	RefSeq	Mus musculus polymerase (RNA) III (DNA directed) polypeptide B (Polr3b), mRNA.	Mm.335007	brain| embryonic tissue| eye| fertilized ovum| inner ear| kidney| liver| lung| mammary gland| ovary| pancreas| spinal cord| spleen| sympathetic ganglion| thymus| zygote| blastocyst| gastrula| organogenesis| fetus| neonate| juvenile| adult	--	8.7093	8.76526	8.772	8.70688	8.68134	8.64028	8.67559	8.53499	8.52716	8.72389	8.74335	8.51288	8.48673	8.63855	8.58275	8.36564	8.51181	8.69864	8.67637	8.55209	8.41869	8.45867	8.57491	8.46363	8.6158	8.62911	8.62077	8.65469	8.63055
10492078	Alg5	asparagine-linked glycosylation 5 homolog (yeast, dolichyl-phosphate beta-glucosyltransferase)	chr3	54539461	54553717	HIVAN1	8.46274	8.35183	0.110909	1.07991	0.00110749	0.0926995	NM_025442	3 D	NM_025442	RefSeq	Mus musculus asparagine-linked glycosylation 5 homolog (yeast, dolichyl-phosphate beta-glucosyltransferase) (Alg5), mRNA.	Mm.144218	bladder| bone marrow| brain| connective tissue| embryonic tissue| extraembryonic tissue| eye| heart| joint| kidney| liver| lung| mammary gland| molar| muscle| pancreas| pineal gland| pituitary gland| skin| stomach| testis| thymus| thyroid| tongue| uterus| blastocyst| gastrula| organogenesis| fetus| neonate| juvenile| adult	--	8.38374	8.38326	8.56161	8.63764	8.68908	8.37846	8.49381	8.40434	8.54138	8.63537	8.47254	8.43585	8.42705	8.41031	8.36835	8.40705	8.42913	8.35599	8.40368	8.43608	8.30302	8.24859	8.14083	8.36686	8.4533	8.33656	8.47181	8.41457	8.25572
10366705	LOC668275	similar to glyceraldehyde-3-phosphate dehydrogenase	chr10	121606429	121607419	N	10.2777	10.4518	-0.174059	0.886346	0.0151343	0.24405	XR_034838	10 D2	XR_034838	RefSeq	PREDICTED: Mus musculus similar to glyceraldehyde-3-phosphate dehydrogenase (LOC668275), misc RNA.	---	---	--	9.91715	10.5852	10.3892	10.6459	10.0741	10.1683	10.2293	10.639	10.0224	10.2161	10.263	10.6436	10.0531	10.1597	10.1716	10.6626	10.0493	9.94426	10.3469	10.3734	10.1693	10.7087	10.3036	10.3942	10.4829	10.457	10.4163	10.6734	10.6347
10362154	Taar4	trace amine-associated receptor 4	chr10	23680300	23681343	N	4.44787	4.57851	-0.13064	0.913426	0.0153716	0.245975	NM_001008499	10 A4	NM_001008499	RefSeq	Mus musculus trace amine-associated receptor 4 (Taar4), mRNA.	Mm.300612	---	--	4.2515	4.75321	4.32639	4.22918	4.53932	4.69179	4.35178	4.3279	4.20413	4.21793	4.29916	4.48245	4.8024	4.62196	4.48225	4.5076	4.3866	4.7481	4.48987	4.24377	4.57197	4.50096	4.51964	4.67816	4.35175	4.69573	4.52927	4.53186	4.76055
10371025	Gng7	guanine nucleotide binding protein (G protein), gamma 7	chr10	80411369	80477670	N	6.1743	6.27276	-0.0984651	0.934026	0.0159652	0.248021	NM_001038655	10 C1|10 43.0 cM	NM_001038655	RefSeq	Mus musculus guanine nucleotide binding protein (G protein), gamma 7 (Gng7), transcript variant 1, mRNA.	Mm.222496	brain| embryonic tissue| eye| inner ear| mammary gland| ovary| skin| spinal cord| organogenesis| fetus| juvenile| adult	--	6.25138	6.21089	6.39624	6.24217	6.02577	6.15767	6.17432	6.24642	6.13136	5.96507	6.15858	6.17396	6.11613	6.14485	6.35061	6.2135	6.21862	6.11626	5.99757	6.19454	6.16605	6.36881	6.20895	6.12855	6.08952	6.17401	6.24996	6.31977	6.30278
10373542	Dgka	diacylglycerol kinase, alpha	chr10	128157190	128181112	N	8.99675	8.8965	0.100251	1.07196	0.0160831	0.247699	NM_016811	10 D3|10 71.0 cM	NM_016811	RefSeq	Mus musculus diacylglycerol kinase, alpha (Dgka), mRNA.	Mm.291235	bone marrow| brain| connective tissue| dorsal root ganglion| embryonic tissue| eye| inner ear| intestine| lung| lymph node| mammary gland| molar| muscle| nasopharynx| pancreas| pituitary gland| prostate| salivary gland| skin| spinal cord| spleen| testis| thymus| thyroid| uterus| blastocyst| gastrula| fetus| neonate| juvenile| adult	--	8.8814	8.78965	8.77594	9.04772	8.96137	8.98744	8.97431	8.88032	9.12247	9.0463	9.01555	8.85502	9.0341	9.10628	9.08428	9.02154	9.02234	9.24401	9.03766	9.0473	8.88184	8.80815	8.98519	9.08831	8.74714	8.76919	8.78164	8.98575	8.87001
10365572	Tyms-ps // Tyms-ps // Tyms-ps	thymidylate synthase, pseudogene // thymidylate synthase, pseudogene // thymidylate synthase, pseudogene	chr10	87429416	87430762	N	4.93651	5.08167	-0.145161	0.904278	0.0170276	0.253209	NR_000040 // NR_000040 // NR_000040	10 C1 // 10 C1 // 10 C1	NR_000040	RefSeq	Mus musculus thymidylate synthase, pseudogene (Tyms-ps) on chromosome 10.	Mm.391420 // Mm.391420 // Mm.391420	--- // --- // ---	--	4.82633	5.00791	4.88041	5.15395	4.9074	5.03506	5.03774	5.09032	5.09147	4.80155	5.13819	4.93846	4.82332	4.7657	4.87263	4.93766	4.75882	4.65049	5.06451	4.94827	4.89931	4.88401	5.61192	5.37424	4.83594	4.92814	4.99313	4.80764	5.02299
10368877	Armc2	armadillo repeat containing 2	chr10	41719616	41738186	N	5.57817	5.70014	-0.121975	0.918929	0.017893	0.258849	NM_001034858	10 B2	NM_001034858	RefSeq	Mus musculus armadillo repeat containing 2 (Armc2), mRNA.	Mm.211320	brain| embryonic tissue| pancreas| skin| spleen| testis| organogenesis| fetus| neonate| juvenile| adult	--	5.50829	5.73221	5.41351	5.64558	5.43512	5.76917	5.34002	5.93011	5.54994	5.44539	5.42739	5.72169	5.61221	5.56695	5.46303	5.81041	5.49186	5.61654	5.62112	5.46281	5.6541	5.86922	5.64615	5.50869	5.64835	5.9032	5.94282	5.46941	5.49974
10367393	Wibg	within bgcn homolog (Drosophila)	chr10	128184945	128203619	N	7.53736	7.64787	-0.110516	0.926257	0.0179038	0.258557	NM_030100	10 D3	NM_030100	RefSeq	Mus musculus within bgcn homolog (Drosophila) (Wibg), mRNA.	Mm.27358	bone marrow| brain| embryonic tissue| eye| heart| intestine| kidney| lung| mammary gland| skin| spleen| testis| thymus| organogenesis| fetus| neonate| juvenile| adult	--	7.61528	7.27341	7.49464	7.35777	7.39711	7.59933	7.48081	7.69845	7.52101	7.21875	7.34643	7.61895	7.6385	7.65147	7.54497	7.64115	7.66657	7.74483	7.60171	7.636	7.81352	7.77963	7.88064	7.7608	7.4999	7.73738	7.56391	7.57205	7.66217
10365658	Uhrf1bp1l	UHRF1 (ICBP90) binding protein 1-like	chr10	89207771	89281145	N	9.19152	9.08269	0.108826	1.07835	0.0179172	0.258601	NM_029166	10 C2	NM_029166	RefSeq	Mus musculus UHRF1 (ICBP90) binding protein 1-like (Uhrf1bp1l), mRNA.	Mm.268922	adipose tissue| bladder| blood| bone| bone marrow| brain| dorsal root ganglion| embryonic tissue| epididymis| extraembryonic tissue| eye| fertilized ovum| intestine| kidney| liver| lung| mammary gland| muscle| nasopharynx| ovary| pancreas| prostate| skin| spleen| sympathetic ganglion| testis| thymus| uterus|oocyte| zygote| cleavage| morula| blastocyst| egg cylinder| gastrula| organogenesis| fetus…	--	9.11354	9.01566	9.12658	9.18955	9.14168	8.97931	9.01618	9.03517	9.10867	9.15037	9.19373	9.32543	9.40808	9.18383	9.40051	9.28398	9.32801	9.34941	9.29278	9.1879	9.1315	9.15353	9.16131	9.11104	9.24291	9.11793	9.17772	9.39321	9.35145
10363492	Npffr1	neuropeptide FF receptor 1	chr10	61076713	61089123	N	5.90277	6.03099	-0.128217	0.914961	0.0180906	0.258864	ENSMUST00000020287	10 B4	ENSMUST00000020287	ENSEMBL Transcript	similar to RFamide-related peptide receptor gene:ENSMUSG00000020090	Mm.131297	---	--	5.69414	5.60435	5.9577	5.81409	5.7126	6.09162	5.81668	5.92666	5.6365	5.76025	5.73859	5.98704	6.22692	5.77247	6.04112	6.12317	6.01281	6.01018	6.08894	6.03958	6.02013	6.07215	5.72817	6.16292	6.20551	5.90361	6.23468	5.94395	6.26325
10365469	Ascl4	achaete-scute complex homolog 4 (Drosophila)	chr10	85391209	85391670	N	5.85826	6	-0.14174	0.906426	0.018714	0.261359	ENSMUST00000116049	10 C1	ENSMUST00000116049	ENSEMBL Transcript	achaete-scute complex homolog 4 gene:ENSMUSG00000079932	Mm.452783	adult	--	5.88193	5.66229	5.64468	6.08284	6.04261	6.11324	5.9594	6.12327	6.11352	5.62024	5.58796	5.85059	5.95736	5.811	5.79033	5.87949	6.06191	5.69878	5.52418	5.75962	5.9051	6.0027	5.81654	6.26707	5.99227	6.06273	6.1714	5.95173	6.09366
10371589	ENSMUSG00000074809	predicted gene, ENSMUSG00000074809	chr10	87502117	87502305	N	4.07355	3.93803	0.135518	1.09849	0.0188008	0.261549	ENSMUST00000099388	---	ENSMUST00000099388	ENSEMBL Transcript	In vitro fertilized eggs cDNA, RIKEN full-length enriched library, clone:7420422B15 product:hypothetical protein, full insert sequence gene:ENSMUSG00000074809	---	---	--	4.05712	4.15402	3.83043	4.10039	4.08407	4.19532	4.04439	3.99769	4.4143	3.79273	3.7481	3.99545	4.12373	4.10287	3.83599	3.98198	4.21047	4.43737	3.9391	4.42542	4.27432	3.97959	3.84129	4.06378	4.10367	4.06983	3.7877	3.82303	4.04173
10370999	BC072620	cDNA sequence BC072620	chr10	80295546	80306775	N	7.65472	7.77172	-0.117005	0.9221	0.0195055	0.265306	BC072620	10 C1	BC072620	GenBank	Mus musculus cDNA sequence BC072620, mRNA (cDNA clone MGC:99885 IMAGE:6815693), complete cds.	Mm.40213	brain| eye| skin| fetus| juvenile| adult	--	7.65314	7.5445	7.78674	7.64781	7.60351	7.81677	7.53132	7.77517	7.71843	7.45326	7.39384	7.73765	7.77156	7.49334	7.5303	7.79587	7.93985	7.60869	7.5024	7.79024	7.92693	7.86697	7.63824	7.81441	7.38467	7.78154	7.88253	7.51907	7.754
10363112	Vgll2	vestigial like 2 homolog (Drosophila)	chr10	51742337	51748924	N	6.71832	6.85584	-0.137523	0.909079	0.0195687	0.266021	NM_153786	10 B3	NM_153786	RefSeq	Mus musculus vestigial like 2 homolog (Drosophila) (Vgll2), mRNA.	Mm.87237	embryonic tissue| muscle| thymus| fetus| adult	--	6.66299	6.59351	6.62935	6.50948	6.35694	6.84851	6.73681	6.96942	6.67492	6.52862	6.38622	6.64518	6.92302	6.6467	6.63447	7.07058	6.98337	6.95399	6.65176	6.96053	7.00984	6.68702	6.83117	6.85133	6.67148	7.16638	6.87609	6.72816	7.08886
10366649	4921513I03Rik	RIKEN cDNA 4921513I03 gene	chr10	120202830	120215942	N	4.53969	4.6641	-0.124415	0.917376	0.0200596	0.267893	AK076916	10 D2	AK076916	GenBank HTC	Mus musculus adult male testis cDNA, RIKEN full-length enriched library, clone:4930553B03 product:unclassifiable, full insert sequence.	---	---	--	4.53923	4.63806	4.3922	4.59733	4.68741	4.41682	4.5143	4.49631	4.49642	4.50911	4.56716	4.59953	4.36488	4.59598	4.45801	4.67481	4.59791	4.74693	4.70067	4.20071	4.40599	4.58511	4.5989	4.84261	4.68772	4.44156	4.96068	4.72082	4.9068
10361995	2610016C23Rik	RIKEN cDNA 2610016C23 gene	chr10	20067630	20081125	N	4.79308	4.97461	-0.181525	0.88177	0.0206251	0.271248	NM_027930	10 A3	NM_027930	RefSeq	Mus musculus RIKEN cDNA 2610016C23 gene (2610016C23Rik), mRNA.	Mm.262151	bone marrow| connective tissue| dorsal root ganglion| embryonic tissue| extraembryonic tissue| fertilized ovum| heart| inner ear| lung| lymph node| mammary gland| ovary| testis| thymus|oocyte| zygote| morula| blastocyst| gastrula| organogenesis| fetus| juvenile| adult	--	4.59802	4.48374	4.8461	4.78603	4.55316	4.57964	4.47587	4.84579	4.84406	4.48452	5.11378	4.8348	4.96503	5.01895	4.53069	4.81766	4.74994	4.75727	5.29642	5.2802	5.23307	5.18869	5.20654	4.98703	4.82675	4.91064	4.90414	4.44501	5.01149
10365845	Fgd6	FYVE, RhoGEF and PH domain containing 6	chr10	93498746	93608083	N	6.58221	6.4742	0.108005	1.07774	0.0206467	0.270962	NM_053072	10 C3	NM_053072	RefSeq	Mus musculus FYVE, RhoGEF and PH domain containing 6 (Fgd6), mRNA.	Mm.269596	bone| brain| embryonic tissue| extraembryonic tissue| eye| fertilized ovum| heart| liver| lung| lymph node| mammary gland| ovary| pancreas| pituitary gland| salivary gland| skin| spleen| testis| uterus|oocyte| unfertilized ovum| zygote| cleavage| blastocyst| egg cylinder| gastrula| organogenesis| fetus| neonate| juvenile| adult	--	6.65335	6.78432	6.51557	6.36906	6.56163	6.63678	6.63843	6.63288	6.51358	6.79925	6.69502	6.44754	6.65546	6.78032	6.60292	6.51634	6.56745	6.43855	6.5054	6.33026	6.18295	6.3026	6.33927	6.39979	6.70156	6.58842	6.56279	6.39411	6.37763
10370950	Ap3d1	adaptor-related protein complex 3, delta 1 subunit	chr10	80169701	80204972	N	10.1745	10.1155	0.0589907	1.04174	0.0209247	0.272751	NM_007460	10 C1|10 43.0 cM	NM_007460	RefSeq	Mus musculus adaptor-related protein complex 3, delta 1 subunit (Ap3d1), mRNA.	Mm.209294	bone marrow| brain| embryonic tissue| extraembryonic tissue| eye| heart| intestine| kidney| liver| lung| lymph node| mammary gland| molar| muscle| nasopharynx| ovary| pancreas| pineal gland| pituitary gland| prostate| salivary gland| skin| spinal cord| spleen| testis| thymus| thyroid| turbinate| uterus|oocyte| morula| blastocyst| gastrula| organogenesis| fetus| neonate| juvenile| adult	--	10.2354	10.1546	10.2434	10.0982	10.1267	10.1536	10.0927	10.0946	10.2567	10.129	10.1882	10.2149	10.2395	10.214	10.1027	10.0578	10.1934	10.2972	10.2602	10.1374	10.1613	10.1206	10.1327	10.2018	10.2324	10.2009	10.1808	10.0711	10.1965
10362669	4930547M16Rik	RIKEN cDNA 4930547M16 gene	chr10	39619135	39626850	N	7.30882	7.37858	-0.0697652	0.952793	0.0212003	0.273495	ENSMUST00000099957	10 B1	ENSMUST00000099957	ENSEMBL Transcript	Mammary gland RCB-0527 Jyg-MC(B) cDNA, RIKEN full-length enriched library, clone:G930015F23 product:hypothetical protein, full insert sequence gene:ENSMUSG00000075243	Mm.444752	bone| brain| mammary gland| testis| adult	--	7.28856	7.39236	7.31304	7.2834	7.25245	7.25161	7.28812	7.35569	7.28157	7.10738	7.19771	7.40758	7.36781	7.22084	7.56951	7.52579	7.22034	7.20807	7.29214	7.35238	7.39304	7.40521	7.42517	7.31733	7.33816	7.50043	7.38838	7.38357	7.43932
10361366	Mtrf1l	mitochondrial translational release factor 1-like	chr10	4522598	4534654	N	7.15439	7.04741	0.106973	1.07697	0.0214482	0.274289	NM_175374	10 A1	NM_175374	RefSeq	Mus musculus mitochondrial translational release factor 1-like (Mtrf1l), nuclear gene encoding mitochondrial protein, mRNA.	Mm.55082	bone| brain| embryonic tissue| eye| intestine| liver| lung| pancreas| spinal cord| spleen| testis| thymus| gastrula| organogenesis| fetus| juvenile| adult	--	7.24358	7.24361	7.27096	7.29076	7.29767	7.11902	7.12869	7.09781	7.27497	7.3232	7.23918	7.08627	7.21526	7.02351	7.20208	6.89949	6.99082	7.0113	7.17606	6.9535	6.78489	7.04025	6.93419	7.1568	7.40671	7.24578	7.20589	7.0431	7.04498
10368817	5033413D22Rik	RIKEN cDNA 5033413D22 gene	chr10	41259039	41307247	N	4.24275	4.34222	-0.0994723	0.933374	0.0217919	0.275169	ENSMUST00000099932	10 B2	ENSMUST00000099932	ENSEMBL Transcript	Isoform 4 of Coiled-coil domain-containing protein C6orf185 homolog gene:ENSMUSG00000075225	Mm.228517	embryonic tissue| liver| lung| nasopharynx| skin| thymus| fetus| neonate| juvenile| adult	--	4.28595	4.19809	4.08325	4.10407	4.08137	4.32605	4.55325	4.27594	4.25153	4.30644	4.25909	4.28875	4.25172	4.22731	4.23086	4.32864	4.18853	4.32053	4.12724	4.16644	4.42087	4.22042	4.26391	4.5381	4.28166	4.12441	4.23299	4.31634	4.26809
10368490	Rnf146	ring finger protein 146	chr10	29065977	29082248	N	8.27378	8.20261	0.071178	1.05057	0.02266	0.280193	NM_001110197	10 A4	NM_001110197	RefSeq	Mus musculus ring finger protein 146 (Rnf146), transcript variant 1, mRNA.	Mm.28930	adrenal gland| bladder| bone| bone marrow| brain| embryonic tissue| extraembryonic tissue| eye| fertilized ovum| heart| inner ear| joint| kidney| liver| lung| lymph node| mammary gland| ovary| pancreas| salivary gland| skin| spleen| sympathetic ganglion| testis| thymus| thyroid| unfertilized ovum| zygote| blastocyst| egg cylinder| gastrula| organogenesis| fetus| neonate| juvenile| adult	--	8.47137	8.43367	8.22676	8.38654	8.33352	8.29225	8.33015	8.29895	8.24355	8.39569	8.31127	8.14584	8.34195	8.23457	8.17248	8.14596	8.22031	8.04301	8.16058	8.28725	8.07982	8.19314	8.05726	8.12393	8.35486	8.23606	8.15069	8.23578	8.16411
10364702	Midn	midnolin	chr10	79611035	79621113	N	9.37639	9.27994	0.0964532	1.06914	0.0236712	0.284544	NM_021565	10 C1	NM_021565	RefSeq	Mus musculus midnolin (Midn), mRNA.	Mm.143813	adrenal gland| bone| bone marrow| brain| connective tissue| dorsal root ganglion| embryonic tissue| eye| fertilized ovum| heart| inner ear| intestine| lung| mammary gland| pancreas| skin| stomach| thymus| tongue| zygote| cleavage| blastocyst| organogenesis| fetus| juvenile| adult	--	9.24273	9.28663	9.28677	9.24779	9.3985	9.25725	9.40692	9.38584	9.40118	9.47909	9.4133	9.33797	9.24379	9.65501	9.50959	9.29616	9.45965	9.39216	9.31269	9.51483	9.33047	9.22498	9.25774	9.21026	8.96638	9.00531	9.26692	9.20736	9.3078
10366909	R3hdm2	R3H domain containing 2	chr10	126837207	126936436	N	8.87094	8.80032	0.0706241	1.05017	0.0237307	0.284712	NM_027900	10 D3	NM_027900	RefSeq	Mus musculus R3H domain containing 2 (R3hdm2), mRNA.	Mm.29342	bone| bone marrow| brain| connective tissue| embryonic tissue| epididymis| extraembryonic tissue| eye| fertilized ovum| heart| inner ear| intestine| kidney| liver| lung| lymph node| mammary gland| muscle| nasopharynx| olfactory mucosa| ovary| pancreas| pineal gland| pituitary gland| prostate| salivary gland| skin| testis| thyroid|oocyte| zygote| cleavage| morula| blastocyst| organogenesis| fetus|…	--	8.87041	8.77438	8.76631	8.9343	8.82856	8.84473	8.9013	8.75033	9.00903	8.95504	9.0097	8.92265	8.80515	8.72376	8.83468	8.80389	8.91883	8.99599	8.98293	8.78683	8.7403	8.82799	8.81998	8.80612	8.94483	8.76201	8.90639	9.0385	8.83077
10362899	F830002L21Rik	RIKEN cDNA F830002L21 gene	chr10	43313234	43324226	N	7.31093	7.42388	-0.112943	0.9247	0.0237961	0.284678	ENSMUST00000099888	---	ENSMUST00000099888	ENSEMBL Transcript	Adult inner ear cDNA, RIKEN full-length enriched library, clone:F930017D23 product:hypothetical protein, full insert sequence gene:ENSMUSG00000075184	---	---	--	7.34394	7.45669	7.11671	7.28233	7.30244	7.40105	7.0975	7.44014	7.18251	6.95834	7.15441	7.3514	7.39	7.31731	7.30276	7.58724	7.44947	7.23069	7.43175	7.42203	7.40934	7.65037	7.51857	7.35501	7.40569	7.67327	7.54002	7.50716	7.54996
10373407	Mbc2	membrane bound C2 domain containing protein	chr10	127947304	127962926	N	8.0059	7.78598	0.21992	1.16467	0.0243964	0.285847	NM_011843	10 D3	NM_011843	RefSeq	Mus musculus membrane bound C2 domain containing protein (Mbc2), mRNA.	Mm.66056	adipose tissue| bladder| blood| bone| bone marrow| brain| connective tissue| dorsal root ganglion| embryonic tissue| extraembryonic tissue| eye| fertilized ovum| heart| inner ear| intestine| joint| kidney| liver| lung| lymph node| mammary gland| muscle| nasopharynx| ovary| oviduct| pancreas| pituitary gland| salivary gland| skin| spinal cord| spleen| sympathetic ganglion| thymus| uterus|oocyte| z…	--	7.9269	8.23146	8.11538	7.6955	7.99998	8.21452	8.05816	8.18384	8.41358	8.23967	8.17983	7.64769	7.9062	8.75695	7.91746	7.44241	7.86832	7.9457	7.6415	7.73291	7.78237	7.6615	7.81579	7.48029	7.57534	7.82564	7.91325	7.71435	7.11692
10373653	Olfr815	olfactory receptor 815	chr10	129338832	129339782	N	3.32419	3.23344	0.0907494	1.06492	0.0247104	0.287373	NM_146670	---	NM_146670	RefSeq	Mus musculus olfactory receptor 815 (Olfr815), mRNA.	Mm.377627	---	--	3.61306	3.21797	3.1612	3.5571	3.10525	3.28771	3.35445	3.24603	3.38061	3.36222	3.39877	3.19717	3.31269	3.36223	3.12786	3.23073	3.31249	3.38698	3.35067	3.51859	3.24384	3.16239	3.33924	3.29688	3.2133	3.0378	3.31403	3.34311	3.24201
10365408	Ric8b	resistance to inhibitors of cholinesterase 8 homolog B (C. elegans)	chr10	84380361	84479192	N	8.33565	8.22146	0.114189	1.08237	0.0250681	0.289115	NM_183172	10 C1	NM_183172	RefSeq	Mus musculus resistance to inhibitors of cholinesterase 8 homolog B (C. elegans) (Ric8b), transcript variant 2, mRNA.	Mm.18936	bladder| bone| bone marrow| brain| connective tissue| embryonic tissue| eye| inner ear| intestine| joint| kidney| lung| mammary gland| muscle| nasopharynx| olfactory mucosa| ovary| pancreas| salivary gland| spinal cord| spleen| testis| thymus| turbinate| uterus| cleavage| gastrula| organogenesis| fetus| neonate| juvenile| adult	--	8.46746	8.53781	8.4277	8.54283	8.41602	8.25358	8.33373	8.26827	8.48827	8.66829	8.40016	8.14186	8.37157	8.23917	8.19937	7.95228	8.26703	8.18509	8.26796	8.2846	8.10633	8.1074	8.24628	8.11864	8.30864	8.0375	8.2546	8.02712	8.0918
10372528	Kcnmb4	potassium large conductance calcium-activated channel, subfamily M, beta member 4	chr10	115854924	115910857	N	5.44591	5.56209	-0.116184	0.922625	0.0250972	0.289184	NM_021452	10 D2	NM_021452	RefSeq	Mus musculus potassium large conductance calcium-activated channel, subfamily M, beta member 4 (Kcnmb4), mRNA.	Mm.440652	brain| embryonic tissue| eye| skin| spleen| testis| thymus| organogenesis| fetus| neonate| juvenile| adult	--	5.68018	5.27799	5.58762	5.49397	5.10475	5.45425	5.38806	5.57122	5.49139	5.2139	5.25141	5.44166	5.40313	5.44325	5.48863	5.60628	5.60024	5.47787	5.48593	5.45641	5.81084	5.80169	5.61806	5.57814	5.34243	5.76593	5.34146	5.31473	5.6545
10363241	Gcc2	GRIP and coiled-coil domain containing 2	chr10	57718274	57768342	N	8.10995	8.03183	0.0781251	1.05565	0.025514	0.289456	NM_027375	10 B4	NM_027375	RefSeq	Mus musculus GRIP and coiled-coil domain containing 2 (Gcc2), mRNA.	Mm.25531	blood| brain| connective tissue| embryonic tissue| extraembryonic tissue| eye| fertilized ovum| inner ear| intestine| kidney| liver| lung| mammary gland| molar| ovary| pancreas| pituitary gland| prostate| skin| spleen| stomach| testis| thymus|oocyte| zygote| blastocyst| gastrula| organogenesis| fetus| neonate| juvenile| adult	--	8.11169	8.03885	7.93025	8.11285	8.06156	8.01429	8.03676	7.81519	8.12674	8.16694	8.20008	8.12022	8.21307	8.05985	8.24011	8.10493	8.14784	8.25868	8.286	8.15321	7.93809	8.04039	8.15655	8.11696	8.16911	7.99552	8.00452	8.18161	8.2176
10366186	Ccdc59	coiled-coil domain containing 59	chr10	105278118	105284566	N	6.97828	6.89414	0.0841406	1.06006	0.0257177	0.290713	NM_025602	10 D1|10 59.0 cM	NM_025602	RefSeq	Mus musculus coiled-coil domain containing 59 (Ccdc59), mRNA.	Mm.339224	bladder| bone| bone marrow| brain| connective tissue| embryonic tissue| extraembryonic tissue| eye| fertilized ovum| heart| inner ear| intestine| lung| lymph node| mammary gland| ovary| oviduct| prostate| skin| spinal cord| spleen| stomach| testis| thymus| tongue|oocyte| unfertilized ovum| zygote| cleavage| morula| blastocyst| egg cylinder| gastrula| organogenesis| fetus| neonate| juvenile| adult	--	6.9022	6.92279	7.04646	6.90697	6.95313	7.06507	6.98171	6.95871	7.13211	7.1109	7.12917	6.90567	6.95912	7.05173	6.90705	6.99903	7.02765	6.97168	6.7683	6.8661	6.86551	6.81137	6.96922	7.03379	7.10054	6.59372	6.74003	6.92544	6.8447
10371432	D10Wsu52e	DNA segment, Chr 10, Wayne State University 52, expressed	chr10	85401382	85420538	N	10.6179	10.5567	0.0611881	1.04332	0.0259145	0.291096	BC003288	10 C1|10 46.0 cM	BC003288	GenBank	Mus musculus DNA segment, Chr 10, Wayne State University 52, expressed, mRNA (cDNA clone MGC:6389 IMAGE:3583081), complete cds.	Mm.9257	blood| bone| bone marrow| brain| connective tissue| embryonic tissue| extraembryonic tissue| eye| heart| inner ear| intestine| kidney| liver| lung| lymph node| mammary gland| muscle| nasopharynx| olfactory mucosa| ovary| pancreas| prostate| salivary gland| skin| spinal cord| spleen| stomach| sympathetic ganglion| testis| thymus| thyroid|oocyte| blastocyst| egg cylinder| gastrula| organogenesis| f…	--	10.6122	10.5226	10.5148	10.5462	10.6041	10.5191	10.6053	10.5601	10.5726	10.6778	10.5593	10.6785	10.6989	10.6731	10.676	10.5965	10.6951	10.7277	10.679	10.6395	10.693	10.5697	10.6639	10.6515	10.6504	10.6243	10.6394	10.6205	10.5985
10362628	LOC667964	similar to C130022K22Rik protein	chr10	39381892	39382717	N	4.77713	4.60565	0.171488	1.12622	0.0261017	0.291498	XR_033147	10 B1	XR_033147	RefSeq	PREDICTED: Mus musculus similar to C130022K22Rik protein (LOC667964), misc RNA.	---	---	--	4.72551	4.94095	4.57148	4.6528	4.51086	4.67786	4.785	4.64741	5.30037	4.89634	4.97523	5.18368	4.55094	4.4714	4.86956	4.40979	4.80428	4.98554	4.72622	4.85744	4.63447	4.68043	4.24062	4.41971	4.94282	4.59341	4.49179	4.63023	5.17498
10370007	Gstt4	glutathione S-transferase, theta 4	chr10	75277688	75285288	N	4.78786	4.92558	-0.137724	0.908952	0.0265559	0.292653	NM_029472	10 C1	NM_029472	RefSeq	Mus musculus glutathione S-transferase, theta 4 (Gstt4), mRNA.	Mm.268996	testis| adult	--	4.91069	4.82297	4.9816	4.62367	4.80243	4.82856	4.85765	4.82801	4.91519	4.59193	4.6241	5.07896	4.76723	4.484	4.87113	4.83405	4.89713	5.0832	4.43679	4.51787	4.93047	4.76717	5.38936	4.76015	4.67256	5.23203	4.97215	4.90062	5.12559
10366335	Bbs10	Bardet-Biedl syndrome 10 (human)	chr10	110735735	110738781	N	6.93993	6.76017	0.179767	1.1327	0.0272786	0.297344	ENSMUST00000040454	10 D1	ENSMUST00000040454	ENSEMBL Transcript	Bardet-Biedl syndrome 10 protein homolog gene:ENSMUSG00000035759	Mm.45256	bladder| brain| embryonic tissue| liver| lung| skin| testis| thymus| organogenesis| juvenile| adult	--	7.30365	7.09136	7.16647	6.84911	7.00788	6.58789	6.82354	6.63682	6.8397	6.91231	7.23997	7.02562	7.06285	6.72978	7.18447	7.02009	6.58926	6.77799	7.18554	6.76439	6.77675	6.60317	6.91291	6.8674	7.04823	6.77653	6.96133	6.79442	6.37544
10364841	9030607L17Rik	RIKEN cDNA 9030607L17 gene	chr10	80164929	80168127	N	7.09692	6.98164	0.115277	1.08318	0.0287418	0.303896	NM_027829	10 C1	NM_027829	RefSeq	Mus musculus RIKEN cDNA 9030607L17 gene (9030607L17Rik), mRNA.	Mm.35802	brain| dorsal root ganglion| embryonic tissue| eye| intestine| kidney| lung| mammary gland| pituitary gland| salivary gland| skin| spinal cord| spleen| testis| thymus| fetus| neonate| juvenile| adult	--	7.01084	6.98052	7.26488	7.28905	7.25416	6.94307	6.97195	7.17238	7.01059	6.9891	6.86365	7.15418	7.33158	7.02546	7.32152	7.31654	7.10776	7.28651	6.78359	6.86111	6.97702	6.77973	6.94723	7.00471	7.03711	6.83851	7.12007	7.21984	7.18542
10364571	Wdr18	WD repeat domain 18	chr10	79422897	79431991	N	8.93748	8.8411	0.0963811	1.06909	0.0298991	0.307936	NM_175450	10 C1	NM_175450	RefSeq	Mus musculus WD repeat domain 18 (Wdr18), mRNA.	Mm.35828	blood| bone| brain| dorsal root ganglion| embryonic tissue| epididymis| extraembryonic tissue| eye| heart| inner ear| intestine| kidney| liver| lung| mammary gland| muscle| ovary| pancreas| salivary gland| skin| spinal cord| stomach| testis| thymus| thyroid| tongue|oocyte| cleavage| morula| blastocyst| gastrula| organogenesis| fetus| neonate| juvenile| adult	--	9.06495	8.96775	8.96517	8.88733	9.06366	8.84684	8.92769	8.94563	8.89675	8.85241	8.70633	9.09377	9.15585	8.65664	9.00942	9.05891	8.97892	9.16795	8.77282	8.73089	8.83953	8.76339	8.86587	8.85519	9.01564	9.03847	8.9775	8.93744	8.97688
10367931	Ltv1	LTV1 homolog (S. cerevisiae)	chr10	12897946	12912943	N	7.74927	7.65245	0.0968226	1.06942	0.0302389	0.30902	NM_181470	10 A2	NM_181470	RefSeq	Mus musculus LTV1 homolog (S. cerevisiae) (Ltv1), mRNA.	Mm.117581	blood| bone| bone marrow| brain| embryonic tissue| extraembryonic tissue| eye| heart| kidney| lung| mammary gland| muscle| ovary| pancreas| pituitary gland| skin| spinal cord| spleen| stomach| testis| thymus| uterus|oocyte| unfertilized ovum| cleavage| morula| blastocyst| gastrula| organogenesis| fetus| neonate| juvenile| adult	--	7.73157	7.62296	7.63417	7.83214	7.78598	7.78785	7.79148	7.66479	7.77876	7.92952	7.77755	7.76796	7.71094	7.64702	7.7004	7.53058	7.95264	7.80029	7.72607	7.81283	7.77871	7.89852	7.81938	7.83416	7.59868	7.45962	7.72942	7.76012	7.53797
10372733	Cdc5l	cell division cycle 5-like (S. pombe)	chr10	117761617	117764025	N	8.61614	8.55349	0.0626521	1.04438	0.0307338	0.310652	NM_152810	17 B3	NM_152810	RefSeq	Mus musculus cell division cycle 5-like (S. pombe) (Cdc5l), mRNA.	Mm.28270	blood| bone| bone marrow| brain| connective tissue| embryonic tissue| extraembryonic tissue| eye| fertilized ovum| heart| intestine| kidney| liver| lung| lymph node| mammary gland| molar| ovary| pancreas| pituitary gland| skin| spleen| testis| thymus| uterus| zygote| cleavage| morula| blastocyst| egg cylinder| gastrula| organogenesis| fetus| juvenile| adult	--	8.61704	8.6785	8.46494	8.60553	8.544	8.63234	8.62355	8.59504	8.62056	8.72912	8.66978	8.53384	8.64019	8.48532	8.54482	8.49935	8.68367	8.64258	8.78094	8.73167	8.58119	8.51924	8.50998	8.69183	8.7067	8.55706	8.5564	8.73761	8.50905
10372735	Cdc5l	cell division cycle 5-like (S. pombe)	chr10	117767056	117769464	N	8.61614	8.55349	0.0626521	1.04438	0.0307338	0.310526	NM_152810	17 B3	NM_152810	RefSeq	Mus musculus cell division cycle 5-like (S. pombe) (Cdc5l), mRNA.	Mm.28270	blood| bone| bone marrow| brain| connective tissue| embryonic tissue| extraembryonic tissue| eye| fertilized ovum| heart| intestine| kidney| liver| lung| lymph node| mammary gland| molar| ovary| pancreas| pituitary gland| skin| spleen| testis| thymus| uterus| zygote| cleavage| morula| blastocyst| egg cylinder| gastrula| organogenesis| fetus| juvenile| adult	--	8.61704	8.6785	8.46494	8.60553	8.544	8.63234	8.62355	8.59504	8.62056	8.72912	8.66978	8.53384	8.64019	8.48532	8.54482	8.49935	8.68367	8.64258	8.78094	8.73167	8.58119	8.51924	8.50998	8.69183	8.7067	8.55706	8.5564	8.73761	8.50905
10372737	Cdc5l	cell division cycle 5-like (S. pombe)	chr10	117772479	117774887	N	8.61614	8.55349	0.0626521	1.04438	0.0307338	0.310401	NM_152810	17 B3	NM_152810	RefSeq	Mus musculus cell division cycle 5-like (S. pombe) (Cdc5l), mRNA.	Mm.28270	blood| bone| bone marrow| brain| connective tissue| embryonic tissue| extraembryonic tissue| eye| fertilized ovum| heart| intestine| kidney| liver| lung| lymph node| mammary gland| molar| ovary| pancreas| pituitary gland| skin| spleen| testis| thymus| uterus| zygote| cleavage| morula| blastocyst| egg cylinder| gastrula| organogenesis| fetus| juvenile| adult	--	8.61704	8.6785	8.46494	8.60553	8.544	8.63234	8.62355	8.59504	8.62056	8.72912	8.66978	8.53384	8.64019	8.48532	8.54482	8.49935	8.68367	8.64258	8.78094	8.73167	8.58119	8.51924	8.50998	8.69183	8.7067	8.55706	8.5564	8.73761	8.50905
10372739	Cdc5l	cell division cycle 5-like (S. pombe)	chr10	117777903	117780311	N	8.61614	8.55349	0.0626521	1.04438	0.0307338	0.310276	NM_152810	17 B3	NM_152810	RefSeq	Mus musculus cell division cycle 5-like (S. pombe) (Cdc5l), mRNA.	Mm.28270	blood| bone| bone marrow| brain| connective tissue| embryonic tissue| extraembryonic tissue| eye| fertilized ovum| heart| intestine| kidney| liver| lung| lymph node| mammary gland| molar| ovary| pancreas| pituitary gland| skin| spleen| testis| thymus| uterus| zygote| cleavage| morula| blastocyst| egg cylinder| gastrula| organogenesis| fetus| juvenile| adult	--	8.61704	8.6785	8.46494	8.60553	8.544	8.63234	8.62355	8.59504	8.62056	8.72912	8.66978	8.53384	8.64019	8.48532	8.54482	8.49935	8.68367	8.64258	8.78094	8.73167	8.58119	8.51924	8.50998	8.69183	8.7067	8.55706	8.5564	8.73761	8.50905
10372741	Cdc5l	cell division cycle 5-like (S. pombe)	chr10	117783327	117785735	N	8.61614	8.55349	0.0626521	1.04438	0.0307338	0.310151	NM_152810	17 B3	NM_152810	RefSeq	Mus musculus cell division cycle 5-like (S. pombe) (Cdc5l), mRNA.	Mm.28270	blood| bone| bone marrow| brain| connective tissue| embryonic tissue| extraembryonic tissue| eye| fertilized ovum| heart| intestine| kidney| liver| lung| lymph node| mammary gland| molar| ovary| pancreas| pituitary gland| skin| spleen| testis| thymus| uterus| zygote| cleavage| morula| blastocyst| egg cylinder| gastrula| organogenesis| fetus| juvenile| adult	--	8.61704	8.6785	8.46494	8.60553	8.544	8.63234	8.62355	8.59504	8.62056	8.72912	8.66978	8.53384	8.64019	8.48532	8.54482	8.49935	8.68367	8.64258	8.78094	8.73167	8.58119	8.51924	8.50998	8.69183	8.7067	8.55706	8.5564	8.73761	8.50905
10372743	Cdc5l	cell division cycle 5-like (S. pombe)	chr10	117788753	117791161	N	8.61614	8.55349	0.0626521	1.04438	0.0307338	0.310026	NM_152810	17 B3	NM_152810	RefSeq	Mus musculus cell division cycle 5-like (S. pombe) (Cdc5l), mRNA.	Mm.28270	blood| bone| bone marrow| brain| connective tissue| embryonic tissue| extraembryonic tissue| eye| fertilized ovum| heart| intestine| kidney| liver| lung| lymph node| mammary gland| molar| ovary| pancreas| pituitary gland| skin| spleen| testis| thymus| uterus| zygote| cleavage| morula| blastocyst| egg cylinder| gastrula| organogenesis| fetus| juvenile| adult	--	8.61704	8.6785	8.46494	8.60553	8.544	8.63234	8.62355	8.59504	8.62056	8.72912	8.66978	8.53384	8.64019	8.48532	8.54482	8.49935	8.68367	8.64258	8.78094	8.73167	8.58119	8.51924	8.50998	8.69183	8.7067	8.55706	8.5564	8.73761	8.50905
10368289	Enpp1	ectonucleotide pyrophosphatase/phosphodiesterase 1	chr10	24361217	24431908	N	9.4801	9.35655	0.123548	1.08941	0.0314572	0.312661	NM_008813	10 A4|10 19.0 cM	NM_008813	RefSeq	Mus musculus ectonucleotide pyrophosphatase/phosphodiesterase 1 (Enpp1), mRNA.	Mm.27254	bladder| bone| bone marrow| brain| connective tissue| embryonic tissue| heart| intestine| kidney| lung| lymph node| mammary gland| muscle| spinal cord| testis| thymus| vagina| blastocyst| fetus| neonate| juvenile| adult	--	9.61243	9.44807	9.10859	9.61422	9.36136	9.46219	9.63392	9.57239	9.6878	9.78351	9.60326	9.44306	9.43863	9.40039	9.48696	9.42256	9.49016	9.49047	9.23123	9.31081	9.12472	9.04097	9.1691	9.18457	9.27243	9.10401	9.39481	9.50554	9.34252
10361807	Hivep2	human immunodeficiency virus type I enhancer binding protein 2	chr10	13686185	13871184	N	7.07318	6.93519	0.137983	1.10037	0.0317614	0.313567	NM_010437	---	NM_010437	RefSeq	Mus musculus human immunodeficiency virus type I enhancer binding protein 2 (Hivep2), mRNA.	Mm.42157	bladder| bone marrow| brain| embryonic tissue| epididymis| extraembryonic tissue| eye| heart| intestine| liver| lung| lymph node| mammary gland| pancreas| spleen| sympathetic ganglion| testis| thymus| thyroid| uterus| organogenesis| fetus| neonate| juvenile| adult	--	7.18609	7.15967	7.2239	7.16995	7.19758	7.04411	7.17944	7.04132	7.08712	7.2493	7.34985	6.79808	6.70464	7.5427	6.91419	6.8571	6.96566	6.97385	6.95556	6.86339	6.75066	6.93815	6.8817	6.78278	6.99357	6.88934	6.85396	7.03593	6.48716
10369102	ENSMUSG00000038594	predicted gene, ENSMUSG00000038594	chr10	52997897	53099377	N	6.91994	6.7989	0.121046	1.08752	0.0323473	0.315986	ENSMUST00000095691	10|10	ENSMUST00000095691	ENSEMBL Transcript	Adult male spinal cord cDNA, RIKEN full-length enriched library, clone:A330099J10 product:similar to Serologically defined breast cancer antigen NY-BR-15-like protein (Fragment) gene:ENSMUSG00000038594	---	---	--	6.98799	6.86351	6.88807	7.07044	7.10959	6.98368	6.68652	6.64357	6.9531	7.1857	7.25079	6.98578	6.81738	7.03568	7.15277	6.60691	6.76337	6.82985	6.88795	6.6962	6.83281	6.69549	6.79723	6.58245	6.8649	6.57474	6.71025	6.87627	6.60452
10372796	Hmga2	high mobility group AT-hook 2	chr10	119798331	119914024	N	5.03661	5.14106	-0.104444	0.930163	0.0327129	0.31782	NM_010441	10 D2|10 67.5 cM	NM_010441	RefSeq	Mus musculus high mobility group AT-hook 2 (Hmga2), mRNA.	Mm.157190	bone marrow| brain| connective tissue| dorsal root ganglion| embryonic tissue| eye| fertilized ovum| inner ear| kidney| liver| lung| mammary gland| muscle| pancreas| skin| spinal cord| testis| zygote| morula| blastocyst| organogenesis| fetus| juvenile| adult	--	4.87803	5.10466	4.91217	5.28209	4.99369	5.2278	5.10456	5.1054	5.24306	4.79463	4.75457	4.92074	5.20731	4.82821	5.17951	5.22391	5.09985	4.96042	4.75494	5.15668	5.27334	5.06175	5.24633	5.10179	5.07207	5.125	5.21097	5.06634	5.05953
10497920	Ankrd50	ankrin repeat domain 50	chr3	38348183	38383723	HIVAN1	7.5737	7.77635	-0.202651	0.868952	0.00140722	0.101494	NM_001033198	3 B	NM_001033198	RefSeq	Mus musculus ankrin repeat domain 50 (Ankrd50), mRNA.	Mm.290937	bladder| bone marrow| brain| embryonic tissue| extraembryonic tissue| eye| heart| inner ear| intestine| kidney| lung| lymph node| mammary gland| molar| ovary| pancreas| prostate| skin| spleen| stomach| testis| thymus| vagina| blastocyst| organogenesis| fetus| neonate| juvenile| adult	--	7.47011	7.61127	7.47204	7.55317	7.51298	7.83276	7.79006	7.56803	7.50958	7.61076	7.91315	7.47558	7.26638	7.55764	7.56015	7.28419	7.53872	7.41821	7.81034	7.71882	7.72434	7.81257	7.75685	7.75092	7.61281	7.34822	7.60745	7.61553	7.54566
10491414	Usp13	ubiquitin specific peptidase 13 (isopeptidase T-3)	chr3	32716548	32834184	HIVAN1	4.5912	4.78236	-0.191157	0.875903	0.00141619	0.101847	NM_001013024	3 A3	NM_001013024	RefSeq	Mus musculus ubiquitin specific peptidase 13 (isopeptidase T-3) (Usp13), mRNA.	Mm.316153	bone| brain| embryonic tissue| eye| heart| kidney| mammary gland| muscle| ovary| prostate| unfertilized ovum| gastrula| organogenesis| fetus| neonate| juvenile| adult	--	4.47516	4.61168	4.87566	4.58427	4.58174	4.81902	4.52448	4.62918	4.4778	4.37543	4.72425	4.43023	4.47822	4.97349	4.49712	4.49088	4.5035	4.24476	4.56874	4.95844	4.98094	4.50357	4.64413	4.68148	4.69344	4.70529	4.86403	4.6828	4.8161
10362837	Sec63	SEC63-like (S. cerevisiae)	chr10	42481302	42552316	N	9.7469	9.69057	0.0563294	1.03982	0.0327577	0.317885	NM_153055	10 B2|10 25.0 cM	NM_153055	RefSeq	Mus musculus SEC63-like (S. cerevisiae) (Sec63), mRNA.	Mm.214344	adrenal gland| bone| bone marrow| brain| embryonic tissue| extraembryonic tissue| eye| intestine| kidney| liver| lung| lymph node| mammary gland| molar| muscle| ovary| pancreas| pituitary gland| prostate| salivary gland| skin| spinal cord| spleen| testis| thymus| vagina| unfertilized ovum| cleavage| blastocyst| gastrula| organogenesis| fetus| neonate| juvenile| adult	--	9.77853	9.72142	9.88104	9.81818	9.7835	9.81603	9.78171	9.677	9.83515	9.8069	9.86576	9.73677	9.64031	9.84378	9.72761	9.64591	9.70003	9.59599	9.64668	9.63574	9.63858	9.59835	9.65738	9.63131	9.81692	9.61838	9.77336	9.67015	9.69678
10373448	Rpl41	ribosomal protein L41	chr10	127985173	127986172	N	11.7762	11.7272	0.0490206	1.03456	0.0334171	0.32031	NM_018860	10 D3	NM_018860	RefSeq	Mus musculus ribosomal protein L41 (Rpl41), mRNA.	Mm.290786 // Mm.339491	adipose tissue| blood| bone| bone marrow| brain| connective tissue| embryonic tissue| extraembryonic tissue| eye| heart| inner ear| intestine| joint| kidney| liver| lung| lymph node| mammary gland| muscle| olfactory mucosa| ovary| pancreas| prostate| salivary gland| skin| spleen| stomach| testis| thymus| thyroid| tongue|oocyte| cleavage| morula| blastocyst| egg cylinder| gastrula| organogenesis| …	--	11.8105	11.7624	11.7775	11.7227	11.9011	11.8458	11.8034	11.9077	11.8134	11.7416	11.7341	11.6331	11.7386	11.8993	11.6531	11.7053	11.8032	11.7234	11.7419	11.8057	11.7631	11.8273	11.7077	11.829	11.7103	11.6259	11.6456	11.6822	11.6296
10491613	4932438A13Rik	RIKEN cDNA 4932438A13 gene	chr3	36864443	36864593	HIVAN1	8.99096	9.19523	-0.204267	0.86798	0.00147576	0.105225	ENSMUST00000057272	3 B	ENSMUST00000057272	ENSEMBL Transcript	Isoform 4 of Uncharacterized protein KIAA1109 gene:ENSMUSG00000037270	Mm.207907	bladder| blood| bone marrow| brain| connective tissue| embryonic tissue| epididymis| extraembryonic tissue| eye| inner ear| intestine| kidney| liver| lung| mammary gland| muscle| nasopharynx| ovary| pancreas| pituitary gland| prostate| skin| spinal cord| spleen| testis| thymus|oocyte| unfertilized ovum| morula| blastocyst| organogenesis| fetus| neonate| juvenile| adult	--	9.24709	9.25012	8.68447	9.24768	8.9732	8.73329	8.98366	8.84928	8.81603	8.91481	9.24501	9.23983	8.90618	8.96988	9.11813	8.62505	8.88098	8.74829	9.2673	9.11888	9.16701	9.37441	9.08576	8.87855	9.23395	9.19679	9.09504	9.04385	9.32385
10363856	2310015B20Rik	RIKEN cDNA 2310015B20 gene	chr10	69667432	69682458	N	5.85497	5.99182	-0.136853	0.909501	0.0336712	0.320414	ENSMUST00000020090	10 B5.3	ENSMUST00000020090	ENSEMBL Transcript	hypothetical protein LOC69563 gene:ENSMUSG00000019933	Mm.64672	brain| tongue| fetus| adult	--	5.96501	5.75282	5.65011	5.81154	5.61398	5.89967	5.50196	5.81632	6.11455	5.84895	5.65337	6.10777	6.03784	5.77466	5.74482	5.96537	5.94709	5.96003	5.79795	6.13554	6.27539	5.80934	5.81182	6.27545	5.86179	6.10734	6.17082	5.95209	6.39195
10369098	Zfa	zinc finger protein, autosomal	chr10	52262124	52265545	N	3.83377	3.96973	-0.135958	0.910065	0.0343608	0.323046	NM_009540	10 B3|10 27.5 cM	NM_009540	RefSeq	Mus musculus zinc finger protein, autosomal (Zfa), mRNA.	Mm.390269	testis| adult	--	3.64689	3.72979	3.94715	3.98567	3.86317	4.04171	4.00798	3.66966	4.11541	3.78579	4.05701	3.50694	3.83112	3.56522	3.79771	3.98053	3.76315	3.93391	3.6795	3.76715	4.01111	4.03163	3.87723	4.19455	4.19444	3.89687	3.88135	3.90238	3.57999
10363622	3110049J23Rik	RIKEN cDNA 3110049J23 gene	chr10	62487260	62521561	N	8.15319	8.03477	0.118417	1.08554	0.0350666	0.32625	NM_026085	10 B4	NM_026085	RefSeq	Mus musculus RIKEN cDNA 3110049J23 gene (3110049J23Rik), mRNA.	Mm.368563	embryonic tissue| extraembryonic tissue| intestine| kidney| liver| mammary gland| muscle| olfactory mucosa| skin| testis| blastocyst| fetus| juvenile| adult	--	8.37668	8.2387	7.85889	8.11618	8.30529	8.10373	8.27658	8.38575	8.02402	8.40405	8.26559	8.13969	8.33747	7.68014	8.01178	8.18411	7.98803	8.43785	8.05708	7.87216	7.97135	7.92248	7.99885	7.91335	7.85149	8.16087	8.04375	8.08001	7.95162
10372844	Rassf3	Ras association (RalGDS/AF-6) domain family member 3	chr10	120847406	120913361	N	8.65411	8.52122	0.132889	1.09649	0.0355756	0.32915	NM_138956	10 D2	NM_138956	RefSeq	Mus musculus Ras association (RalGDS/AF-6) domain family member 3 (Rassf3), mRNA.	Mm.41265	bladder| blood| bone| bone marrow| brain| connective tissue| embryonic tissue| extraembryonic tissue| eye| fertilized ovum| heart| inner ear| intestine| kidney| liver| lung| mammary gland| muscle| ovary| oviduct| pancreas| pineal gland| salivary gland| skin| spleen| testis| thymus| vagina|oocyte| zygote| cleavage| morula| blastocyst| egg cylinder| gastrula| organogenesis| fetus| neonate| juvenile…	--	8.51469	8.7532	8.45176	8.84571	8.59598	8.69335	8.87992	8.77373	8.6692	8.71926	8.50712	8.64147	8.67913	8.37191	8.78973	8.93004	8.88685	8.81597	8.32232	8.24083	8.17615	8.31726	8.39028	8.34602	8.5565	8.55935	8.45482	8.80808	8.75571
10372682	Slc35e3	solute carrier family 35, member E3	chr10	117170730	117183421	N	9.86221	9.7366	0.125615	1.09097	0.0388596	0.340168	NM_029875	10 D2	NM_029875	RefSeq	Mus musculus solute carrier family 35, member E3 (Slc35e3), mRNA.	Mm.256753	bone marrow| brain| embryonic tissue| extraembryonic tissue| eye| kidney| liver| mammary gland| pancreas| skin| stomach| testis| thymus| cleavage| organogenesis| fetus| neonate| juvenile| adult	--	10.0778	10.0057	9.46229	10.0558	10.0225	10.0091	9.70779	9.74579	9.92034	9.79662	9.62306	9.86106	9.96264	10.1111	9.78567	9.87117	9.96925	9.86486	9.79988	9.59175	9.60885	9.50023	9.59242	9.70309	9.79306	9.96335	9.95489	9.72835	9.92965
10370025	Smarcb1	SWI/SNF related, matrix associated, actin dependent regulator of chromatin, subfamily b, member 1	chr10	75359518	75384341	N	9.05203	8.97962	0.0724117	1.05147	0.0392427	0.341135	NM_011418	10 C1	NM_011418	RefSeq	Mus musculus SWI/SNF related, matrix associated, actin dependent regulator of chromatin, subfamily b, member 1 (Smarcb1), mRNA.	Mm.279751	bone marrow| brain| connective tissue| dorsal root ganglion| embryonic tissue| extraembryonic tissue| eye| heart| inner ear| intestine| kidney| liver| lung| mammary gland| muscle| ovary| oviduct| pancreas| prostate| salivary gland| skin| spinal cord| spleen| testis| thymus| thyroid| tongue|oocyte| morula| blastocyst| gastrula| organogenesis| fetus| neonate| juvenile| adult	--	9.1741	9.06793	9.1903	8.97184	9.17679	8.94039	9.16546	9.10478	9.11989	9.12434	9.16113	8.94861	8.9198	9.18134	9.0095	8.75697	9.02272	8.98839	8.96192	9.05449	8.98789	8.99278	9.0124	8.98041	9.11743	8.96951	9.04985	8.97353	8.81045
10369704	Hnrph3	heterogeneous nuclear ribonucleoprotein H3	chr10	62478396	62486595	N	9.26615	9.15289	0.113268	1.08168	0.0392544	0.341118	NM_001079824	10 B4	NM_001079824	RefSeq	Mus musculus heterogeneous nuclear ribonucleoprotein H3 (Hnrph3), mRNA.	Mm.274784	adrenal gland| brain| embryonic tissue| extraembryonic tissue| eye| heart| inner ear| intestine| kidney| liver| lymph node| mammary gland| pancreas| skin| spinal cord| spleen| testis| thymus| thyroid| cleavage| organogenesis| fetus| neonate| juvenile| adult	--	9.4828	9.64981	9.44844	9.21053	9.2257	9.33874	9.28143	9.08631	9.50016	9.49235	9.42358	9.08715	9.20503	9.09901	9.36615	8.93739	9.12728	8.94333	9.17441	9.24349	9.02836	9.05312	9.08324	9.0671	9.21566	9.16126	9.31591	9.09619	9.0009
10372726	Cdc5l	cell division cycle 5-like (S. pombe)	chr10	117675428	117677836	N	8.53935	8.48128	0.0580661	1.04107	0.0392825	0.341244	BC003893	17 B3	BC003893	GenBank	Mus musculus cell division cycle 5-like (S. pombe), mRNA (cDNA clone MGC:6754 IMAGE:3593535), complete cds.	Mm.28270	blood| bone| bone marrow| brain| connective tissue| embryonic tissue| extraembryonic tissue| eye| fertilized ovum| heart| intestine| kidney| liver| lung| lymph node| mammary gland| molar| ovary| pancreas| pituitary gland| skin| spleen| testis| thymus| uterus| zygote| cleavage| morula| blastocyst| egg cylinder| gastrula| organogenesis| fetus| juvenile| adult	--	8.50455	8.59906	8.38114	8.54053	8.50024	8.5537	8.57019	8.52394	8.53106	8.64848	8.67671	8.46446	8.59503	8.46344	8.48419	8.43028	8.5783	8.46402	8.62882	8.64879	8.48026	8.41249	8.41813	8.61718	8.6712	8.50756	8.46627	8.66268	8.4597
10366581	Cdc5l	cell division cycle 5-like (S. pombe)	chr10	117695744	117698152	N	8.53935	8.48128	0.0580661	1.04107	0.0392825	0.341126	BC003893	17 B3	BC003893	GenBank	Mus musculus cell division cycle 5-like (S. pombe), mRNA (cDNA clone MGC:6754 IMAGE:3593535), complete cds.	Mm.28270	blood| bone| bone marrow| brain| connective tissue| embryonic tissue| extraembryonic tissue| eye| fertilized ovum| heart| intestine| kidney| liver| lung| lymph node| mammary gland| molar| ovary| pancreas| pituitary gland| skin| spleen| testis| thymus| uterus| zygote| cleavage| morula| blastocyst| egg cylinder| gastrula| organogenesis| fetus| juvenile| adult	--	8.50455	8.59906	8.38114	8.54053	8.50024	8.5537	8.57019	8.52394	8.53106	8.64848	8.67671	8.46446	8.59503	8.46344	8.48419	8.43028	8.5783	8.46402	8.62882	8.64879	8.48026	8.41249	8.41813	8.61718	8.6712	8.50756	8.46627	8.66268	8.4597
10361906	Il22ra2	interleukin 22 receptor, alpha 2	chr10	19341834	19354487	N	4.12536	4.22174	-0.0963847	0.935374	0.0398073	0.342004	NM_178258	10 A3	NM_178258	RefSeq	Mus musculus interleukin 22 receptor, alpha 2 (Il22ra2), mRNA.	Mm.331979	bone marrow| liver| mammary gland| fetus| adult	--	4.16388	3.98598	4.2119	4.01699	4.01296	4.12414	3.86094	4.18311	4.27555	4.03558	4.10093	4.19402	4.05896	3.97884	4.08617	4.03864	4.56202	4.34392	4.02404	4.24855	4.18189	4.29111	4.24424	4.26117	4.13477	4.39279	4.21322	4.46202	4.22019
10366344	EG382421	predicted gene, EG382421	chr10	110937795	110939021	N	6.24185	6.12121	0.120644	1.08722	0.0400591	0.342521	BC054110	10 D1	BC054110	GenBank	Mus musculus predicted gene, EG382421, mRNA (cDNA clone MGC:60992 IMAGE:30017181), complete cds.	Mm.245643	brain| embryonic tissue| eye| mammary gland| organogenesis| fetus| juvenile	--	6.53858	5.81707	6.25985	6.12576	6.29063	6.12194	6.26835	6.03081	6.34777	6.17258	6.09647	6.18128	6.22302	6.11941	6.35377	6.42598	6.36151	6.17796	6.54246	6.38178	5.84473	6.26952	6.16182	6.29546	6.15321	6.19609	6.55279	6.0235	6.20643
10363118	Dcbld1	discoidin, CUB and LCCL domain containing 1	chr10	51953425	52041184	N	8.2685	8.16729	0.10121	1.07267	0.0400835	0.342495	NM_025705	10 B3	NM_025705	RefSeq	Mus musculus discoidin, CUB and LCCL domain containing 1 (Dcbld1), mRNA.	Mm.62982	bone marrow| brain| embryonic tissue| eye| intestine| kidney| lung| mammary gland| ovary| oviduct| skin| spleen| stomach| testis|oocyte| cleavage| morula| blastocyst| organogenesis| fetus| neonate| juvenile| adult	--	8.29292	8.30501	7.88131	8.28018	8.1269	8.28529	8.29914	8.31505	8.33702	8.47025	8.29265	8.314	8.39016	8.23033	8.19051	8.20771	8.21457	8.3156	8.27702	8.34444	8.03827	8.19735	8.14332	8.31138	8.46467	8.39281	8.5096	8.22692	8.19202
10373330	Rdh7	retinol dehydrogenase 7	chr10	127321083	127382394	N	4.49114	4.37487	0.11627	1.08393	0.0411284	0.34437	NM_017473	10 D3	NM_017473	RefSeq	Mus musculus retinol dehydrogenase 7 (Rdh7), mRNA.	Mm.6696	embryonic tissue| intestine| liver| muscle| stomach| fetus| adult	--	4.4992	4.48485	4.08194	4.39129	4.18429	4.70472	4.76122	4.40326	4.52296	4.36366	4.19975	4.50412	4.65489	4.324	4.66808	4.50284	4.69301	4.65027	4.57463	4.65388	4.49475	4.37296	4.2724	4.31728	4.34773	4.5537	4.63827	4.36731	4.59905
10365535	Tex18	testis expressed gene 18	chr10	86376244	86377426	N	3.43617	3.32687	0.109304	1.07871	0.0411904	0.344082	AF285583	10 C1	AF285583	GenBank	Mus musculus testis protein TEX18 (Tex18) mRNA, complete cds.	Mm.67260	testis| adult	--	3.38497	3.54706	3.32991	3.077	3.33388	3.31726	3.56794	3.73192	3.37189	3.68083	3.34689	3.33461	3.42512	3.39427	3.47468	3.25802	3.21674	3.78904	3.45879	3.68263	3.31773	3.54709	3.31222	3.16642	3.3737	3.21322	3.27915	3.28899	3.08069
10373640	Olfr807	olfactory receptor 807	chr10	129191569	129192504	N	5.03245	5.12794	-0.0954891	0.935955	0.0415036	0.344857	NM_146929	---	NM_146929	RefSeq	Mus musculus olfactory receptor 807 (Olfr807), mRNA.	Mm.223330	turbinate| adult	--	4.81966	4.86235	4.92941	5.18477	4.99896	5.10232	5.08466	5.11688	5.112	4.95328	4.89251	5.13553	5.28834	4.8407	5.25605	5.11309	5.02785	5.13721	4.76913	5.02423	5.01272	5.24311	5.00531	5.08259	5.02241	5.33736	4.85952	4.95209	5.08027
10368616	Zufsp	zinc finger with UFM1-specific peptidase domain	chr10	33638947	33671065	N	7.46671	7.37999	0.0867161	1.06195	0.0419673	0.345385	NM_028287	10 B1	NM_028287	RefSeq	Mus musculus zinc finger with UFM1-specific peptidase domain (Zufsp), mRNA.	Mm.248081	adrenal gland| bone marrow| brain| connective tissue| dorsal root ganglion| embryonic tissue| extraembryonic tissue| eye| fertilized ovum| kidney| liver| lung| lymph node| mammary gland| ovary| pancreas| pituitary gland| spinal cord| spleen| testis| thymus| thyroid| uterus| unfertilized ovum| zygote| morula| blastocyst| organogenesis| fetus| neonate| juvenile| adult	--	7.58488	7.51623	7.49753	7.67888	7.55838	7.3594	7.41422	7.1885	7.47047	7.58076	7.68261	7.49205	7.36723	7.51325	7.60511	7.36043	7.20668	7.45411	7.51376	7.28963	7.42333	7.21092	7.48379	7.35719	7.47867	7.4234	7.53379	7.42092	7.4118
10362171	Stx7	syntaxin 7	chr10	23869123	23908765	N	10.4015	10.3381	0.0633942	1.04492	0.0423803	0.34549	NM_016797	10 A3	NM_016797	RefSeq	Mus musculus syntaxin 7 (Stx7), mRNA.	Mm.248042	blood| bone| bone marrow| brain| connective tissue| dorsal root ganglion| embryonic tissue| extraembryonic tissue| eye| heart| inner ear| intestine| joint| kidney| liver| lung| mammary gland| muscle| nasopharynx| ovary| pancreas| pituitary gland| prostate| salivary gland| skin| spinal cord| spleen| stomach| sympathetic ganglion| thymus| thyroid| tongue|oocyte| cleavage| morula| blastocyst| gastru…	--	10.5603	10.3925	10.2738	10.4482	10.4684	10.3114	10.4361	10.3854	10.5273	10.5406	10.3934	10.2897	10.4641	10.4343	10.3714	10.3702	10.4084	10.2528	10.3764	10.3245	10.2952	10.2799	10.1955	10.2425	10.4886	10.3924	10.3835	10.404	10.3391
10364011	Specc1l	SPECC1-like	chr10	74674818	74775138	N	8.82874	8.7516	0.0771406	1.05493	0.0427186	0.346554	NM_153406	10 C1	NM_153406	RefSeq	Mus musculus SPECC1-like (Specc1l), mRNA.	Mm.27716	adipose tissue| bladder| bone| bone marrow| brain| dorsal root ganglion| embryonic tissue| extraembryonic tissue| eye| fertilized ovum| inner ear| intestine| kidney| liver| lung| mammary gland| muscle| ovary| pancreas| pineal gland| prostate| skin| spleen| testis| thymus|oocyte| unfertilized ovum| zygote| morula| organogenesis| fetus| neonate| juvenile| adult	--	8.78918	8.84086	9.04916	8.81749	8.90571	8.7827	8.94409	8.76046	8.88699	8.98076	9.06837	8.62002	8.59276	9.00127	8.81625	8.58337	8.79225	8.7784	8.78885	8.77584	8.7293	8.72489	8.75366	8.66723	8.71987	8.59749	8.69257	8.67412	8.61396
10371506	Stab2	stabilin 2	chr10	86303943	86470687	N	5.65236	5.71105	-0.0586905	0.960135	0.0431242	0.347927	NM_138673	10 C1	NM_138673	RefSeq	Mus musculus stabilin 2 (Stab2), mRNA.	Mm.279611	eye| kidney| liver| lung| lymph node| mammary gland| spleen| stomach| fetus| neonate| juvenile| adult	--	5.72649	5.53681	5.53279	5.58267	5.72655	5.56737	5.63484	5.71842	5.70775	5.62513	5.6124	5.61434	5.75118	5.47006	5.73369	5.66667	5.77621	5.68372	5.60051	5.77963	5.65637	5.74174	5.6585	5.68069	5.58443	5.8669	5.69223	5.68817	5.86858
10361642	Lrp11	low density lipoprotein receptor-related protein 11	chr10	7309615	7345281	N	7.3232	7.21271	0.110487	1.07959	0.0437598	0.349562	NM_172784	10 A1	NM_172784	RefSeq	Mus musculus low density lipoprotein receptor-related protein 11 (Lrp11), mRNA.	Mm.206759	bladder| bone| brain| connective tissue| dorsal root ganglion| embryonic tissue| eye| inner ear| intestine| liver| lung| ovary| pancreas| pineal gland| pituitary gland| skin| spinal cord| spleen| sympathetic ganglion| testis|oocyte| unfertilized ovum| blastocyst| gastrula| fetus| neonate| juvenile| adult	--	7.30328	7.24458	7.35406	7.35967	7.36987	7.6085	7.36758	7.43347	7.2462	7.41722	6.85263	7.26446	7.58834	7.37408	7.22919	7.42061	7.49186	7.36337	7.02062	7.15446	6.93601	7.03759	6.96547	7.21521	7.32848	7.38411	7.39848	7.19591	7.2155
10366407	ENSMUSG00000074742	predicted gene, ENSMUSG00000074742	chr10	114753090	114753350	N	5.32214	5.20902	0.113123	1.08157	0.0439669	0.350545	ENSMUST00000099268	---	ENSMUST00000099268	ENSEMBL Transcript	Mammary gland RCB-0527 Jyg-MC(B) cDNA, RIKEN full-length enriched library, clone:G930032B20 product:hypothetical protein, full insert sequence gene:ENSMUSG00000074742	---	---	--	5.53557	5.22728	5.38186	5.18521	5.33865	5.1354	5.56144	5.24734	5.12076	5.73523	5.23677	5.20038	5.29094	5.27089	5.36443	5.23222	5.11705	5.55618	5.42456	5.28067	5.34561	5.19173	5.21394	5.24088	4.905	4.89668	5.1872	5.62671	5.03854
10364890	Sf3a2	splicing factor 3a, subunit 2	chr10	80261329	80267667	N	7.95074	7.87909	0.0716582	1.05092	0.0440642	0.350874	NM_013651	10 C1|10 43.0 cM	NM_013651	RefSeq	Mus musculus splicing factor 3a, subunit 2 (Sf3a2), mRNA.	Mm.358633	blood| brain| connective tissue| embryonic tissue| eye| heart| inner ear| intestine| liver| lung| mammary gland| ovary| pancreas| pituitary gland| salivary gland| skin| testis| uterus|oocyte| organogenesis| fetus| juvenile| adult	--	7.96968	7.96069	8.12109	7.89637	8.15899	8.00011	7.81765	8.08409	8.10952	7.98428	7.8263	7.89755	7.9342	8.01652	7.76255	7.87824	7.97995	7.85739	7.89381	7.86593	7.87538	7.72889	7.68273	7.85417	8.04217	7.99613	8.03227	7.94311	7.98734
10371188	Brunol5	bruno-like 5, RNA binding protein (Drosophila)	chr10	80924969	80945440	N	6.24722	6.33747	-0.0902416	0.939365	0.0442142	0.351062	ENSMUST00000063065	10 C1	ENSMUST00000063065	ENSEMBL Transcript	9 days embryo whole body cDNA, RIKEN full-length enriched library, clone:D030021E21 product:weakly similar to BRUNO-LIKE 6 RNA-BINDING PROTEIN gene:ENSMUSG00000034818	Mm.152689	brain| dorsal root ganglion| embryonic tissue| eye| testis| organogenesis| fetus| neonate| juvenile| adult	--	6.29341	6.08272	6.27719	6.32103	6.14622	6.48814	6.09314	6.31772	6.34993	6.03062	6.11155	6.30195	6.36453	5.92833	6.25847	6.4925	6.2707	6.32815	6.22888	6.25928	6.46718	6.25247	6.30952	6.37163	6.08023	6.41627	6.40441	6.14515	6.50477
10371332	Aldh1l2	aldehyde dehydrogenase 1 family, member L2	chr10	82950195	82996807	N	5.54129	5.43672	0.104576	1.07518	0.045013	0.353037	NM_153543	10 C1	NM_153543	RefSeq	Mus musculus aldehyde dehydrogenase 1 family, member L2 (Aldh1l2), mRNA.	Mm.263138	blood| bone| brain| connective tissue| dorsal root ganglion| embryonic tissue| eye| heart| kidney| lung| mammary gland| molar| pancreas| pituitary gland| salivary gland| skin| testis| fetus| juvenile| adult	--	5.68522	5.42612	5.0946	5.61856	5.47578	5.53997	5.54931	5.39499	5.66957	5.65377	5.43194	5.38124	5.57209	6.10161	5.52838	5.81376	5.56175	5.40067	5.46062	5.46595	5.4437	5.33892	5.3152	5.36609	5.37652	5.63265	5.50257	5.53583	5.58883
10364810	Onecut3	one cut domain, family member 3	chr10	79957651	79980021	N	6.49939	6.62962	-0.13023	0.913686	0.0453964	0.354821	NM_139226	10 C1	NM_139226	RefSeq	Mus musculus one cut domain, family member 3 (Onecut3), mRNA.	Mm.250572	brain| eye| fetus| adult	--	6.49195	6.22082	6.28104	6.54714	6.13889	6.65073	6.25282	6.91152	6.78774	6.2691	6.29706	6.41093	6.44129	6.3729	6.50559	6.92169	6.68934	6.54329	6.59213	6.66177	6.69861	6.79812	6.80596	6.78106	6.43237	6.83889	6.65097	6.33126	6.72985
10368739	Gtf3c6	general transcription factor IIIC, polypeptide 6, alpha	chr10	39968535	39977477	N	8.2733	8.18226	0.0910388	1.06514	0.0468222	0.359123	NM_026113	10 B1	NM_026113	RefSeq	Mus musculus general transcription factor IIIC, polypeptide 6, alpha (Gtf3c6), mRNA.	Mm.64104	bone marrow| brain| connective tissue| dorsal root ganglion| embryonic tissue| extraembryonic tissue| eye| heart| inner ear| kidney| liver| lung| mammary gland| pancreas| prostate| skin| spleen| stomach| testis| thymus| thyroid| tongue| cleavage| morula| blastocyst| egg cylinder| gastrula| organogenesis| fetus| neonate| juvenile| adult	--	8.28137	8.10604	8.21986	8.21579	8.30273	8.19738	8.34576	8.21288	8.29925	8.28517	8.257	8.30282	8.37826	8.26105	8.32382	8.23029	8.36929	8.30645	8.33183	8.23902	8.25187	8.16308	8.2409	8.3966	8.52306	8.27806	8.29909	8.3215	8.24614
10364489	Fgf22	fibroblast growth factor 22	chr10	79217821	79221341	N	6.87423	6.98796	-0.113734	0.924193	0.0471782	0.359212	NM_023304	10 C1	NM_023304	RefSeq	Mus musculus fibroblast growth factor 22 (Fgf22), mRNA.	Mm.154211	brain| eye| lung| skin| stomach| tongue| juvenile| adult	--	6.89595	6.75722	6.98399	6.88771	6.63809	7.02918	6.86635	7.1244	6.90569	6.58622	6.5697	6.87535	7.11853	6.84671	6.93825	7.09091	6.8928	6.8519	6.63233	6.99329	7.10588	6.99758	7.28093	7.01939	6.72081	7.13626	6.98567	6.87549	7.06121
10365495	BC030307	cDNA sequence BC030307	chr10	86168557	86239588	N	5.86811	5.78277	0.0853392	1.06094	0.047889	0.361217	NM_001003910	10 C1	NM_001003910	RefSeq	Mus musculus cDNA sequence BC030307 (BC030307), transcript variant 3, mRNA.	Mm.440762	brain| embryonic tissue| extraembryonic tissue| eye| fertilized ovum| kidney| ovary| testis| thymus|oocyte| zygote| cleavage| organogenesis| fetus| adult	--	6.00057	5.93001	5.9191	6.12722	5.79447	5.90002	5.84649	5.75342	5.72057	5.99778	5.82529	6.13032	5.99708	5.52123	5.95212	5.87748	5.79244	5.76481	5.84127	5.67046	5.62482	5.78351	5.82434	5.76121	5.97698	5.87214	5.86047	5.74747	5.93188
10367828	ENSMUSG00000075319	predicted gene, ENSMUSG00000075319	chr10	10406746	10406895	N	3.18106	3.25642	-0.0753614	0.949104	0.0480017	0.361304	ENSMUST00000100068	---	ENSMUST00000100068	ENSEMBL Transcript	Adult male corpora quadrigemina cDNA, RIKEN full-length enriched library, clone:B230378A03 product:hypothetical protein, full insert sequence gene:ENSMUSG00000075319	---	---	--	3.30824	3.10606	3.06266	3.04272	3.0884	3.27877	3.2192	3.02113	3.2064	3.18017	3.26152	3.10525	3.17221	3.28483	3.18912	3.1178	3.31792	3.18225	3.36413	3.11238	3.44709	3.15876	3.35209	3.23434	3.21241	2.99198	3.09275	3.31229	3.58135
10368486	Rnf146	ring finger protein 146	chr10	29063982	29065033	N	6.82293	6.70578	0.117148	1.08459	0.0482977	0.36266	NM_001110197	10 A4	NM_001110197	RefSeq	Mus musculus ring finger protein 146 (Rnf146), transcript variant 1, mRNA.	Mm.28930	adrenal gland| bladder| bone| bone marrow| brain| embryonic tissue| extraembryonic tissue| eye| fertilized ovum| heart| inner ear| joint| kidney| liver| lung| lymph node| mammary gland| ovary| pancreas| salivary gland| skin| spleen| sympathetic ganglion| testis| thymus| thyroid| unfertilized ovum| zygote| blastocyst| egg cylinder| gastrula| organogenesis| fetus| neonate| juvenile| adult	--	6.65575	6.96751	6.58607	7.09238	7.04148	6.6213	7.00704	6.59408	6.97898	7.00646	6.99803	6.87636	6.3868	6.70067	6.99946	6.7032	6.83023	6.75315	6.92978	6.72981	6.44241	6.76413	6.4704	6.68012	6.66463	6.54752	6.56634	6.91202	6.71423
10368606	EG215895	predicted gene, EG215895	chr10	33486242	33501921	N	3.22562	3.30798	-0.0823555	0.944514	0.0490289	0.364433	NM_001101452	10 B1	NM_001101452	RefSeq	Mus musculus predicted gene, EG215895 (EG215895), mRNA.	Mm.473684	---	--	3.23529	3.10881	2.98259	3.21208	3.24989	3.3193	3.51004	3.20704	3.14543	3.44036	3.16268	3.17718	3.1428	3.29146	3.17158	2.99906	3.20943	3.37613	3.34329	3.22794	3.2702	3.01121	3.24647	3.40676	3.37933	3.515	3.37678	3.2114	3.55291
10367697	Ppp1r14c	protein phosphatase 1, regulatory (inhibitor) subunit 14c	chr10	6881566	6980428	N	5.29457	5.43454	-0.13997	0.907538	0.0493428	0.364924	NM_133485	10 A1	NM_133485	RefSeq	Mus musculus protein phosphatase 1, regulatory (inhibitor) subunit 14c (Ppp1r14c), mRNA.	Mm.308126	blood| brain| connective tissue| dorsal root ganglion| embryonic tissue| eye| heart| lung| mammary gland| muscle| nasopharynx| skin| spinal cord| sympathetic ganglion| organogenesis| fetus| neonate| juvenile| adult	--	5.32476	5.34553	5.88502	5.38659	5.6313	5.17968	5.06826	5.2674	5.26523	5.0113	5.40761	5.21947	5.30081	5.18563	5.37527	5.37216	5.2435	5.03581	5.24235	5.14371	5.35267	5.51193	5.46911	5.47354	5.29794	5.51493	5.15561	5.22951	5.63831
10373073	D10Ertd610e	DNA segment, Chr 10, ERATO Doi 610, expressed	chr10	126619581	126627092	N	7.0561	6.94622	0.109876	1.07914	0.049429	0.365022	NM_028027	10 D3|10 70.0 cM	NM_028027	RefSeq	Mus musculus DNA segment, Chr 10, ERATO Doi 610, expressed (D10Ertd610e), mRNA.	Mm.272230	bone| brain| connective tissue| dorsal root ganglion| embryonic tissue| eye| inner ear| intestine| kidney| lung| lymph node| mammary gland| ovary| oviduct| prostate| salivary gland| skin| spleen| testis| thymus| cleavage| blastocyst| gastrula| organogenesis| fetus| neonate| juvenile| adult	--	7.05589	6.94236	7.37273	6.84777	7.00516	7.16852	7.26721	6.87543	7.25556	7.11147	7.27911	6.71554	6.96198	7.15763	7.01004	6.98059	7.088	6.84147	7.06888	7.11665	7.02461	7.05383	7.06722	6.88688	6.71158	6.67017	6.9792	7.04996	6.49585
10391410	Becn1	beclin 1, autophagy related	chr11	101147266	101163581	N	9.34025	9.23887	0.101384	1.0728	9.97539e-06	0.00580591	NM_019584	11 D	NM_019584	RefSeq	Mus musculus beclin 1, autophagy related (Becn1), mRNA.	Mm.178947	blood| bone| bone marrow| brain| connective tissue| dorsal root ganglion| embryonic tissue| extraembryonic tissue| eye| fertilized ovum| heart| inner ear| intestine| kidney| liver| lung| lymph node| mammary gland| molar| muscle| nasopharynx| ovary| pancreas| pituitary gland| salivary gland| skin| spinal cord| spleen| stomach| testis| thymus| tongue| vagina|oocyte| unfertilized ovum| zygote| cleav…	--	9.29928	9.33795	9.21999	9.41264	9.35369	9.3458	9.30018	9.43339	9.4867	9.45743	9.33021	9.33403	9.3967	9.29004	9.3037	9.36859	9.22717	9.33756	9.27269	9.29738	9.22621	9.20201	9.15912	9.23243	9.23816	9.27354	9.27386	9.24208	9.19331
10384776	5730522E02Rik	RIKEN cDNA 5730522E02 gene	chr11	26110483	26110566	N	8.24563	8.47918	-0.233542	0.850544	5.05063e-05	0.0200638	ENSMUST00000101447	11 A3.2-A3.3	ENSMUST00000101447	ENSEMBL Transcript	10 days neonate cerebellum cDNA, RIKEN full-length enriched library, clone:B930009L07 product:hypothetical protein, full insert sequence (Fragment) gene:ENSMUSG00000073101	---	---	--	8.22278	8.24268	8.31494	8.28027	8.04576	8.42821	8.28287	8.53393	8.30989	7.97905	7.89377	8.11687	8.4899	8.06084	8.23696	8.51682	8.39601	8.33058	8.05115	8.17938	8.62912	8.43313	8.5177	8.54986	8.20464	8.68503	8.51903	8.50752	8.4917
10378681	RP23-136K12.4	putative phosphatase	chr11	75444490	75462373	N	9.78142	9.60818	0.173234	1.12758	5.4581e-05	0.0210153	NM_008916	11 B5|11 44.12 cM	NM_008916	RefSeq	Mus musculus putative phosphatase (Pps), mRNA.	Mm.1458	bladder| bone| bone marrow| brain| connective tissue| dorsal root ganglion| embryonic tissue| extraembryonic tissue| eye| heart| inner ear| intestine| joint| kidney| lung| mammary gland| molar| nasopharynx| ovary| pancreas| prostate| salivary gland| skin| spleen| testis| thymus| uterus| vagina| morula| blastocyst| organogenesis| fetus| neonate| juvenile| adult	--	9.81466	9.71735	9.83844	9.86311	9.93246	9.80296	9.67649	9.6928	9.92164	9.92546	9.86109	9.7292	9.56541	9.74481	9.78858	9.73826	9.69725	9.90028	9.79085	9.62724	9.5277	9.52648	9.46432	9.59811	9.43668	9.3774	9.53908	9.65636	9.53871
10375380	LOC633082	ferritin light chain 1 pseudogene	chr11	45642821	45643389	N	7.78705	8.12134	-0.334285	0.793177	6.04998e-05	0.0219439	XR_031806	11 B1.1	XR_031806	RefSeq	PREDICTED: Mus musculus similar to ferritin light chain 2 (LOC633082), misc RNA.	---	---	--	7.88686	7.95826	7.91864	7.92814	7.29214	8.06379	7.82388	7.88453	8.0632	7.85962	7.21653	7.88059	7.93857	7.80133	7.5125	8.14488	7.67378	7.61621	7.33917	7.93838	8.31814	8.17863	7.86825	8.13183	7.90251	8.01759	7.93153	8.16911	8.34292
10389269	Aatf	apoptosis antagonizing transcription factor	chr11	84236358	84327003	N	8.22318	8.06865	0.154531	1.11306	8.62086e-05	0.0263115	NM_019816	11 B5	NM_019816	RefSeq	Mus musculus apoptosis antagonizing transcription factor (Aatf), mRNA.	Mm.257482	bone marrow| brain| embryonic tissue| extraembryonic tissue| eye| heart| kidney| mammary gland| pancreas| pituitary gland| skin| spleen| sympathetic ganglion| testis| thymus| morula| blastocyst| gastrula| fetus| neonate| juvenile| adult	--	8.24162	8.30949	8.13374	8.17885	8.14066	8.14868	8.29869	8.21355	8.27458	8.19441	8.29226	8.2997	8.33549	8.46907	8.17742	8.05453	8.1604	8.32444	8.14735	8.06876	8.00381	8.08966	7.93328	8.01875	8.37952	8.20315	8.10638	8.1603	8.01576
10380859	Crkrs	Cdc2-related kinase, arginine/serine-rich	chr11	98129076	98139063	N	7.6242	7.50647	0.117728	1.08502	0.000175139	0.0409646	BC057057	11 D|11 56.0 cM	BC057057	GenBank	Mus musculus Cdc2-related kinase, arginine/serine-rich, mRNA (cDNA clone IMAGE:6826281).	Mm.473748	bladder| blood| bone marrow| brain| dorsal root ganglion| embryonic tissue| epididymis| extraembryonic tissue| eye| fertilized ovum| heart| inner ear| intestine| kidney| liver| lung| lymph node| mammary gland| ovary| oviduct| pancreas| pituitary gland| skin| spleen| testis| thymus| vagina|oocyte| zygote| cleavage| morula| blastocyst| gastrula| organogenesis| fetus| neonate| juvenile| adult	--	7.65564	7.58667	7.51642	7.60515	7.52503	7.6153	7.62527	7.6384	7.74315	7.75363	7.66041	7.68487	7.46169	7.59634	7.76689	7.60836	7.59009	7.58988	7.66541	7.59537	7.49151	7.54007	7.50339	7.52443	7.42098	7.46501	7.4031	7.51812	7.55735
10375667	Rnf130	ring finger protein 130	chr11	49838833	49918237	N	9.78656	9.65062	0.135936	1.09881	0.00017689	0.0409909	NM_021540	11 B1.2	NM_021540	RefSeq	Mus musculus ring finger protein 130 (Rnf130), mRNA.	Mm.359004	bone| bone marrow| brain| dorsal root ganglion| embryonic tissue| extraembryonic tissue| eye| heart| intestine| kidney| liver| lung| lymph node| mammary gland| muscle| nasopharynx| ovary| pancreas| pituitary gland| skin| spinal cord| spleen| stomach| sympathetic ganglion| testis| thymus| thyroid| tongue| uterus|oocyte| morula| blastocyst| organogenesis| fetus| neonate| juvenile| adult	--	9.8255	9.89733	9.73943	9.84383	9.90685	9.80455	9.94387	9.85903	9.92672	9.89452	9.79037	9.80925	9.746	9.74694	9.67172	9.73586	9.73805	9.68436	9.57573	9.59125	9.53009	9.49809	9.5074	9.52602	9.74641	9.67258	9.6679	9.70298	9.56647
10385343	Ttc1	tetratricopeptide repeat domain 1	chr11	43543014	43561487	N	8.45771	8.35609	0.101621	1.07298	0.000200741	0.0433098	NM_133795	11 B1.1	NM_133795	RefSeq	Mus musculus tetratricopeptide repeat domain 1 (Ttc1), mRNA.	Mm.271974	bladder| blood| bone marrow| brain| connective tissue| embryonic tissue| extraembryonic tissue| eye| fertilized ovum| heart| inner ear| intestine| kidney| lung| lymph node| mammary gland| muscle| ovary| pancreas| prostate| skin| spinal cord| spleen| sympathetic ganglion| testis| thymus| uterus|oocyte| zygote| cleavage| morula| blastocyst| gastrula| organogenesis| fetus| neonate| juvenile| adult	--	8.57406	8.48983	8.38234	8.45753	8.46499	8.40298	8.34248	8.41851	8.51563	8.52338	8.46486	8.38896	8.58447	8.38097	8.48748	8.4775	8.54752	8.42565	8.40973	8.41522	8.2536	8.21715	8.34089	8.39969	8.5624	8.37482	8.41433	8.41965	8.40946
10390618	Neurod2	neurogenic differentiation 2	chr11	98187841	98190962	N	6.28547	6.47175	-0.186277	0.878871	0.000213745	0.044953	NM_010895	11 D|11 57.0 cM	NM_010895	RefSeq	Mus musculus neurogenic differentiation 2 (Neurod2), mRNA.	Mm.4814	brain| embryonic tissue| eye| pineal gland| spinal cord| fetus| neonate| juvenile| adult	--	6.35364	6.21765	6.41578	6.25856	6.04958	6.53054	6.25627	6.36931	6.19152	6.0179	6.0792	6.31549	6.14726	6.41203	6.41575	6.51255	6.43191	6.39239	6.1026	6.23948	6.4542	6.65163	6.65122	6.33836	6.30774	6.54928	6.61719	6.35601	6.5013
10390454	E130012A19Rik	RIKEN cDNA E130012A19 gene	chr11	97488701	97491030	N	6.85048	7.03042	-0.179936	0.882742	0.000222918	0.0453576	BC055770	11 D	BC055770	GenBank	Mus musculus RIKEN cDNA E130012A19 gene, mRNA (cDNA clone MGC:67345 IMAGE:6403695), complete cds.	Mm.24506	brain| embryonic tissue| extraembryonic tissue| eye| inner ear| liver| lung| mammary gland| spleen| stomach| testis| uterus| blastocyst| egg cylinder| gastrula| organogenesis| fetus| neonate| juvenile| adult	--	6.88225	6.8676	7.00605	6.86362	6.6705	6.84565	6.79106	7.03654	6.7268	6.57584	6.74574	6.95087	6.8477	6.76637	6.83196	7.24156	7.13638	6.73595	6.65156	6.83567	7.00528	7.18792	6.9139	7.13673	6.76415	7.22952	7.00808	7.09117	7.02206
10387483	Efnb3	ephrin B3	chr11	69367607	69373680	N	6.12688	6.34624	-0.21936	0.858947	0.000345704	0.0554612	NM_007911	11 B3|11 40.0 cM	NM_007911	RefSeq	Mus musculus ephrin B3 (Efnb3), mRNA.	Mm.249637	brain| embryonic tissue| eye| heart| inner ear| kidney| mammary gland| nasopharynx| pancreas| pituitary gland| spinal cord| spleen| sympathetic ganglion| thymus| gastrula| organogenesis| fetus| neonate| juvenile| adult	--	6.19091	6.16001	6.08398	6.36538	5.97214	6.32161	6.24402	6.19845	6.20748	5.7074	5.67791	6.01338	6.23851	6.06194	6.04461	6.21028	6.37085	6.22743	6.09127	6.1501	6.40569	6.43634	6.6208	6.42022	6.25181	6.56909	6.16592	6.36166	6.49298
10376096	Acsl6	acyl-CoA synthetase long-chain family member 6	chr11	54117300	54182914	N	5.2496	5.39829	-0.148695	0.902066	0.000360129	0.0566853	NM_001033598	11 B1.3|11 29.35 cM	NM_001033598	RefSeq	Mus musculus acyl-CoA synthetase long-chain family member 6 (Acsl6), transcript variant 3, mRNA.	Mm.267478	brain| embryonic tissue| eye| liver| mammary gland| muscle| nasopharynx| olfactory mucosa| pineal gland| spinal cord| sympathetic ganglion| testis| blastocyst| organogenesis| fetus| neonate| juvenile| adult	--	5.25198	5.1918	5.43874	5.17814	5.23509	5.3102	5.13869	5.30708	5.2028	5.07675	5.23776	5.21522	5.32135	5.04654	5.32904	5.40498	5.23728	5.43795	5.1088	5.32178	5.44356	5.42222	5.32761	5.50907	5.25547	5.48711	5.53251	5.14073	5.30945
10389127	ENSMUSG00000054421	predicted gene, ENSMUSG00000054421	chr11	82738405	82746884	N	6.52288	6.73133	-0.208457	0.865463	0.000457011	0.0631912	AK040863	---	AK040863	GenBank HTC	Mus musculus adult male aorta and vein cDNA, RIKEN full-length enriched library, clone:A530031I11 product:hypothetical protein, full insert sequence.	---	---	--	6.64045	6.51403	6.59197	6.41462	6.51091	6.51257	6.39527	6.71352	6.58882	6.16506	6.20746	6.38096	6.72821	6.32099	6.7282	6.84071	6.71705	6.53265	6.5149	6.43919	6.72447	6.68199	6.69712	6.98152	6.494	6.90673	6.76538	6.73988	7.05183
10391378	Ezh1	enhancer of zeste homolog 1 (Drosophila)	chr11	101052429	101087747	N	9.76999	9.64952	0.120473	1.08709	0.000466566	0.0641579	NM_007970	11 C-D|11 62.0 cM	NM_007970	RefSeq	Mus musculus enhancer of zeste homolog 1 (Drosophila) (Ezh1), mRNA.	Mm.5027	bladder| blood| bone| bone marrow| brain| embryonic tissue| extraembryonic tissue| eye| fertilized ovum| heart| inner ear| intestine| kidney| liver| lung| lymph node| mammary gland| molar| muscle| olfactory mucosa| ovary| pancreas| pituitary gland| prostate| skin| spinal cord| spleen| thymus| thyroid| vagina|oocyte| zygote| cleavage| blastocyst| organogenesis| fetus| neonate| juvenile| adult	--	9.82305	9.80701	9.61071	9.68731	9.6696	9.91394	9.90256	9.82748	9.98628	9.95297	9.82722	9.66289	9.70444	9.59312	9.83955	9.6787	9.82254	9.84024	9.5936	9.65654	9.54868	9.54868	9.58673	9.65682	9.62618	9.65496	9.76838	9.67691	9.58644
10387588	Polr2a	polymerase (RNA) II (DNA directed) polypeptide A	chr11	69547612	69571795	N	9.20888	9.11478	0.0941011	1.0674	0.000727923	0.0752799	NM_009089	11 B1-C|11 37.0 cM	NM_009089	RefSeq	Mus musculus polymerase (RNA) II (DNA directed) polypeptide A (Polr2a), mRNA.	Mm.16533	blood| bone| bone marrow| brain| embryonic tissue| extraembryonic tissue| eye| fertilized ovum| heart| inner ear| intestine| kidney| liver| lung| lymph node| mammary gland| nasopharynx| pancreas| pineal gland| pituitary gland| prostate| salivary gland| skin| spleen| testis| thymus| tongue| zygote| blastocyst| gastrula| organogenesis| fetus| neonate| juvenile| adult	--	9.25972	9.15952	9.15102	9.24555	9.28837	9.22472	9.15685	9.13375	9.1885	9.37166	9.32629	9.16972	9.22917	9.13671	9.18725	9.12159	9.10533	9.25262	9.24156	9.22773	9.02907	9.11862	8.99807	9.02088	9.10121	9.049	9.07565	9.12457	9.19927
10384044	Myl7	myosin, light polypeptide 7, regulatory	chr11	5796639	5798785	N	5.28331	5.44841	-0.1651	0.891867	0.000915102	0.083891	NM_022879	11 A1|11 0.75 cM	NM_022879	RefSeq	Mus musculus myosin, light polypeptide 7, regulatory (Myl7), mRNA.	Mm.46514	embryonic tissue| heart| intestine| kidney| muscle| tongue| organogenesis| fetus| neonate| juvenile| adult	--	5.49101	5.24295	5.38746	5.15562	5.20474	5.30048	5.40368	5.3365	5.29053	5.136	5.16299	5.33526	5.23689	5.17388	5.18955	5.47178	5.42357	5.25969	5.15541	5.30813	5.51283	5.46195	5.37837	5.40761	5.43173	5.67016	5.57421	5.09968	5.52162
10393544	Pscd1	pleckstrin homology, Sec7 and coiled-coil domains 1	chr11	118025484	118109874	N	8.32391	8.18767	0.136247	1.09904	0.000962506	0.0860309	NM_011180	11 E2	NM_011180	RefSeq	Mus musculus pleckstrin homology, Sec7 and coiled-coil domains 1 (Pscd1), transcript variant 1, mRNA.	Mm.86413	blood| bone| bone marrow| brain| embryonic tissue| extraembryonic tissue| eye| fertilized ovum| heart| inner ear| intestine| joint| kidney| liver| lung| mammary gland| pancreas| prostate| salivary gland| skin| spleen| stomach| testis| thymus| uterus| zygote| cleavage| blastocyst| fetus| neonate| juvenile| adult	--	8.26469	8.47126	8.12281	8.39169	8.27798	8.24442	8.44026	8.43767	8.32984	8.56687	8.40812	8.10238	8.27824	8.33727	8.27624	8.28828	8.19157	8.29786	8.3899	8.36091	7.98314	8.11333	8.07331	8.2875	8.24056	8.08504	8.24608	8.19868	8.04298
10382449	Rab37	RAB37, member of RAS oncogene family	chr11	114952745	115023547	N	5.87595	6.02377	-0.147819	0.902614	0.00100963	0.0880421	NM_021411	11 E2	NM_021411	RefSeq	Mus musculus RAB37, member of RAS oncogene family (Rab37), mRNA.	Mm.143789	brain| embryonic tissue| pancreas| skin| spinal cord| spleen| thymus| fetus| neonate| juvenile| adult	--	5.86611	5.82194	5.85645	5.69474	5.72444	6.0687	5.88344	5.8241	5.78684	5.67809	5.70331	5.95644	6.02353	5.79216	5.85983	6.02927	6.23016	5.78768	5.79833	6.1335	6.07277	5.83136	6.10236	6.07984	6.00865	6.15406	6.18679	5.99315	5.96692
10378870	Git1	G protein-coupled receptor kinase-interactor 1	chr11	77306914	77321276	N	8.72373	8.63138	0.0923484	1.0661	0.00131238	0.0989307	NM_001004144	11 B5	NM_001004144	RefSeq	Mus musculus G protein-coupled receptor kinase-interactor 1 (Git1), mRNA.	Mm.290182	bone| bone marrow| brain| embryonic tissue| extraembryonic tissue| eye| heart| inner ear| intestine| joint| kidney| lung| mammary gland| muscle| ovary| pancreas| pituitary gland| salivary gland| skin| spleen| testis| thymus| uterus|oocyte| cleavage| blastocyst| gastrula| organogenesis| fetus| neonate| juvenile| adult	--	8.75583	8.69524	8.52465	8.6758	8.70095	8.77505	8.72611	8.70874	8.68139	8.75301	8.75016	8.74586	8.68149	8.91246	8.70223	8.57723	8.79984	8.91109	8.71941	8.67805	8.62195	8.61714	8.62134	8.78529	8.7092	8.61411	8.71868	8.64369	8.71171
10491860	Phf17	PHD finger protein 17	chr3	41359654	41420779	HIVAN1	8.66331	8.80437	-0.141068	0.906848	0.00188533	0.116793	NM_172303	3 B	NM_172303	RefSeq	Mus musculus PHD finger protein 17 (Phf17), mRNA.	Mm.286285	adrenal gland| bladder| bone| bone marrow| brain| connective tissue| embryonic tissue| extraembryonic tissue| eye| heart| intestine| kidney| liver| lung| lymph node| mammary gland| muscle| olfactory mucosa| ovary| oviduct| pancreas| pituitary gland| salivary gland| skin| spinal cord| spleen| stomach| testis| thymus| uterus| vagina| cleavage| blastocyst| gastrula| organogenesis| fetus| neonate| ju…	--	8.60641	8.62121	8.47694	8.70889	8.48953	8.69378	8.68398	8.55138	8.75224	8.71255	8.95556	8.68494	8.5375	8.56776	8.74036	8.56568	8.57314	8.79634	8.75118	8.79675	8.73164	8.74041	8.92413	8.88571	8.71673	8.86337	8.63011	8.72317	8.70247
10377148	Myh8	myosin, heavy polypeptide 8, skeletal muscle, perinatal	chr11	67090626	67122136	N	5.24977	5.37936	-0.129592	0.91409	0.00173032	0.113661	NM_177369	11 B3|11 35.0 cM	NM_177369	RefSeq	Mus musculus myosin, heavy polypeptide 8, skeletal muscle, perinatal (Myh8), mRNA.	Mm.340163	bone marrow| embryonic tissue| eye| heart| lung| nasopharynx| skin| fetus| neonate| adult	--	5.32774	5.17606	5.07167	5.34768	5.12393	5.42374	5.27579	5.30321	5.29177	5.28591	5.15535	5.39635	5.19428	5.15376	5.1992	5.31175	5.27611	5.39074	5.24818	5.04217	5.26713	5.40683	5.35627	5.34818	5.23952	5.55202	5.28152	5.50197	5.39513
10377319	Myh10	myosin, heavy polypeptide 10, non-muscle	chr11	68505417	68630132	N	8.90069	8.75424	0.146447	1.10684	0.00173765	0.113843	NM_175260	11 B3|11 40.0 cM	NM_175260	RefSeq	Mus musculus myosin, heavy polypeptide 10, non-muscle (Myh10), mRNA.	Mm.218233	adipose tissue| bone marrow| brain| dorsal root ganglion| embryonic tissue| extraembryonic tissue| eye| fertilized ovum| heart| inner ear| intestine| kidney| liver| lung| mammary gland| molar| muscle| nasopharynx| ovary| pancreas| pituitary gland| prostate| skin| spinal cord| spleen| testis| thymus| zygote| cleavage| morula| blastocyst| gastrula| organogenesis| fetus| neonate| juvenile| adult	--	8.82019	9.02879	8.46807	8.83503	8.60282	8.83691	8.91575	8.88702	9.06534	9.04241	9.01594	8.84368	8.91106	9.12375	9.10605	8.8114	8.88465	8.92546	8.98463	8.90482	8.74879	8.6178	8.71104	8.67813	8.72137	8.71831	8.85203	8.92409	8.78636
10384123	Ddx56	DEAD (Asp-Glu-Ala-Asp) box polypeptide 56	chr11	6157548	6167732	N	9.00458	8.90822	0.0963551	1.06907	0.00173851	0.113602	NM_026538	11 A1|11 3.0 cM	NM_026538	RefSeq	Mus musculus DEAD (Asp-Glu-Ala-Asp) box polypeptide 56 (Ddx56), mRNA.	Mm.29810	adipose tissue| bone| bone marrow| brain| connective tissue| dorsal root ganglion| embryonic tissue| extraembryonic tissue| eye| fertilized ovum| inner ear| intestine| joint| kidney| liver| lung| mammary gland| muscle| ovary| oviduct| pituitary gland| prostate| salivary gland| skin| spinal cord| spleen| testis| thymus| thyroid|oocyte| unfertilized ovum| zygote| cleavage| morula| blastocyst| gastr…	--	8.99444	8.81286	9.09164	8.95814	9.07673	8.96465	8.94532	8.93515	9.00121	9.0462	8.93567	8.98192	8.99877	9.08374	9.10741	8.95047	8.94769	9.2541	9.0512	8.9543	8.98842	8.84262	9.08074	8.97541	8.94591	8.82945	9.05955	8.95999	8.94813
10392642	Abca5	ATP-binding cassette, sub-family A (ABC1), member 5	chr11	110133564	110198989	N	8.8527	8.71363	0.139075	1.1012	0.00183173	0.115473	NM_147219	11 E1	NM_147219	RefSeq	Mus musculus ATP-binding cassette, sub-family A (ABC1), member 5 (Abca5), mRNA.	Mm.41942	bladder| bone| bone marrow| brain| connective tissue| embryonic tissue| extraembryonic tissue| eye| fertilized ovum| liver| lung| mammary gland| molar| nasopharynx| ovary| pancreas| pituitary gland| skin| spinal cord| stomach| testis| thymus| vagina| zygote| organogenesis| fetus| neonate| juvenile| adult	--	8.92843	8.97008	8.92187	9.00745	8.84707	8.93001	9.03794	8.80444	8.90638	9.00544	8.90369	8.86153	8.77894	8.76204	8.88249	8.62974	8.76855	8.76844	8.78182	8.55773	8.59742	8.58641	8.5573	8.52233	8.60095	8.44771	8.72628	8.85008	8.7411
10381666	Dcakd	dephospho-CoA kinase domain containing	chr11	102861361	102861965	N	6.18501	6.33079	-0.145784	0.903888	0.00184146	0.115795	AK013898	11 E1	AK013898	GenBank HTC	Mus musculus 12 days embryo head cDNA, RIKEN full-length enriched library, clone:3010024O21 product:hypothetical protein, full insert sequence.	Mm.277449	bone| bone marrow| brain| embryonic tissue| extraembryonic tissue| eye| fertilized ovum| heart| inner ear| intestine| kidney| liver| lung| mammary gland| muscle| nasopharynx| ovary| pancreas| pineal gland| skin| spinal cord| spleen| testis| thymus|oocyte| unfertilized ovum| zygote| cleavage| blastocyst| organogenesis| fetus| neonate| juvenile| adult	--	6.23902	6.09365	6.17964	6.21763	5.98583	6.27223	6.28511	6.26481	6.18686	5.81241	6.14126	6.05349	6.10947	6.1922	6.22894	6.20731	6.42236	6.53009	6.13059	6.14728	6.38915	6.23266	6.46034	6.25577	6.39431	6.28696	6.31837	6.41017	6.42265
10386628	Gtlf3b	gene trap locus F3b	chr11	60715748	60727293	N	7.32407	7.46393	-0.139858	0.907608	0.00193324	0.118008	NM_025294	11 B2	NM_025294	RefSeq	Mus musculus gene trap locus F3b (Gtlf3b), mRNA.	Mm.22780	bladder| blood| bone| bone marrow| brain| embryonic tissue| extraembryonic tissue| eye| fertilized ovum| heart| inner ear| joint| kidney| liver| lung| mammary gland| nasopharynx| ovary| pituitary gland| skin| spleen| testis| thymus| uterus|oocyte| unfertilized ovum| zygote| cleavage| blastocyst| organogenesis| fetus| neonate| juvenile| adult	--	7.28342	7.33805	7.3477	7.3489	7.30451	7.33395	7.47268	7.23027	7.14618	7.30978	7.46179	7.37609	7.29288	7.26951	7.153	7.14774	7.44928	7.10611	7.59723	7.51239	7.56006	7.47002	7.59858	7.50704	7.36906	7.34073	7.54902	7.39756	7.26872
10377364	9930039A11Rik	RIKEN cDNA 9930039A11 gene	chr11	68702055	68708517	N	6.31098	6.49119	-0.180215	0.882572	0.00196614	0.118856	NM_177060	11 B3	NM_177060	RefSeq	Mus musculus RIKEN cDNA 9930039A11 gene (9930039A11Rik), mRNA.	Mm.305696	embryonic tissue| skin| vagina| blastocyst| fetus| adult	--	6.14804	6.57567	6.21122	6.54064	6.08593	6.28876	6.34373	6.35132	6.26735	6.21341	6.23705	6.35422	6.54548	6.02123	6.28397	6.57246	6.32154	6.34698	6.31901	6.19154	6.28722	6.87781	6.55774	6.53573	6.45786	6.53442	6.78129	6.4561	6.42751
10377255	Stx8	syntaxin 8	chr11	67779960	68020655	N	7.65223	7.55608	0.0961498	1.06892	0.00197378	0.11846	NM_018768	11 B3	NM_018768	RefSeq	Mus musculus syntaxin 8 (Stx8), mRNA.	Mm.3973	blood| bone| bone marrow| brain| embryonic tissue| extraembryonic tissue| eye| inner ear| intestine| joint| kidney| liver| lung| mammary gland| muscle| pancreas| pituitary gland| prostate| salivary gland| skin| spleen| testis| thymus| uterus| blastocyst| egg cylinder| gastrula| organogenesis| fetus| neonate| juvenile| adult	--	7.56061	7.63772	7.60412	7.69832	7.72169	7.62221	7.62699	7.67078	7.80068	7.81286	7.78618	7.41247	7.55353	7.70245	7.58416	7.57994	7.57551	7.59982	7.79903	7.69552	7.59659	7.52621	7.59207	7.6398	7.48916	7.48734	7.56684	7.44883	7.41883
10376615	Myo15	myosin XV	chr11	60282841	60341871	N	4.94753	5.05161	-0.104078	0.9304	0.00228062	0.126838	NM_010862	11 B2|11 33.9 cM	NM_010862	RefSeq	Mus musculus myosin XV (Myo15), transcript variant 1, mRNA.	Mm.89960	brain| embryonic tissue| pituitary gland| morula| gastrula| fetus| adult	--	4.95	4.7715	4.87198	4.92517	4.86749	5.00522	4.87801	5.12823	4.95298	4.86269	4.75565	4.92093	5.11707	5.00617	5.06365	5.13021	5.085	4.9367	4.84857	4.87334	5.14446	5.1271	5.0214	5.07406	4.93558	5.17294	4.93793	5.01809	5.09744
10386262	Obscn	obscurin, cytoskeletal calmodulin and titin-interacting RhoGEF	chr11	58825644	58949867	N	5.29087	5.40693	-0.116066	0.922701	0.0025823	0.132705	BC044882	11 B1.3	BC044882	GenBank	Mus musculus obscurin, cytoskeletal calmodulin and titin-interacting RhoGEF, mRNA (cDNA clone MGC:51514 IMAGE:4192896), complete cds.	Mm.339542 // Mm.380701	brain| eye| heart| inner ear| intestine| lung| mammary gland| muscle| ovary|oocyte| fetus| neonate| juvenile| adult // bone marrow| brain| heart| mammary gland| muscle| salivary gland| skin| fetus| juvenile| adult	--	5.33745	5.26427	5.37945	5.02691	5.46097	5.20537	5.16065	5.46654	5.45445	5.14807	5.21233	5.18314	5.48805	5.12206	5.256	5.43986	5.43139	5.34017	5.22087	5.21933	5.47289	5.42811	5.42187	5.38014	5.36408	5.50179	5.3095	5.35824	5.42983
10491704	Spata5	spermatogenesis associated 5	chr3	37319220	37478013	HIVAN1	7.77268	7.62696	0.145717	1.10628	0.0019681	0.118688	NM_021343	3 B	NM_021343	RefSeq	Mus musculus spermatogenesis associated 5 (Spata5), mRNA.	Mm.172679	bladder| blood| bone marrow| brain| connective tissue| dorsal root ganglion| embryonic tissue| extraembryonic tissue| eye| fertilized ovum| inner ear| kidney| liver| lung| mammary gland| ovary| pancreas| prostate| salivary gland| skin| spleen| stomach| testis| thymus|oocyte| zygote| cleavage| morula| blastocyst| gastrula| organogenesis| fetus| neonate| juvenile| adult	--	7.90889	7.8118	7.96765	7.90039	7.84382	7.80936	7.74896	7.67492	7.81834	7.91061	7.95482	7.71739	7.79307	7.93063	7.56967	7.36488	7.67369	7.62686	7.78641	7.64146	7.46345	7.56102	7.45881	7.57494	7.76859	7.76952	7.68375	7.63097	7.68638
10391431	Aarsd1	alanyl-tRNA synthetase domain containing 1	chr11	101268151	101278747	N	8.4849	8.39196	0.0929403	1.06654	0.00267003	0.134453	NM_144829	11 D	NM_144829	RefSeq	Mus musculus alanyl-tRNA synthetase domain containing 1 (Aarsd1), mRNA.	Mm.146283	blood| bone| bone marrow| brain| embryonic tissue| extraembryonic tissue| eye| heart| inner ear| intestine| kidney| liver| lung| mammary gland| muscle| olfactory mucosa| ovary| pancreas| pituitary gland| salivary gland| skin| spleen| testis| thymus| tongue| uterus|oocyte| cleavage| morula| blastocyst| egg cylinder| organogenesis| fetus| neonate| juvenile| adult	--	8.43119	8.43689	8.44556	8.43964	8.58562	8.5193	8.46036	8.4846	8.46138	8.44629	8.42842	8.62859	8.52899	8.33311	8.52931	8.55395	8.48368	8.54821	8.54207	8.41081	8.53663	8.40158	8.57732	8.55008	8.5209	8.36769	8.47417	8.434	8.3701
10392369	Cacng4	calcium channel, voltage-dependent, gamma subunit 4	chr11	107596094	107655778	N	6.37485	6.50412	-0.129274	0.914292	0.00277717	0.134698	NM_019431	11 E1	NM_019431	RefSeq	Mus musculus calcium channel, voltage-dependent, gamma subunit 4 (Cacng4), mRNA.	Mm.103724	brain| embryonic tissue| eye| fertilized ovum| inner ear| ovary| pancreas|oocyte| zygote| organogenesis| fetus| neonate| juvenile| adult	--	6.34761	6.34412	6.3926	6.28785	6.31625	6.4577	6.21684	6.58678	6.14986	6.49844	6.08071	6.56457	6.45549	6.29198	6.35867	6.64374	6.49437	6.18212	6.38155	6.44574	6.42505	6.63247	6.5187	6.56108	6.288	6.47628	6.50979	6.40352	6.6482
10373964	Thoc5	THO complex 5	chr11	4795346	4828868	N	8.78306	8.67821	0.104848	1.07538	0.00285612	0.135894	NM_172438	11 A1	NM_172438	RefSeq	Mus musculus THO complex 5 (Thoc5), mRNA.	Mm.28969	blood| bone| bone marrow| brain| connective tissue| dorsal root ganglion| embryonic tissue| extraembryonic tissue| eye| fertilized ovum| inner ear| intestine| joint| kidney| liver| lung| mammary gland| muscle| ovary| pancreas| prostate| skin| spleen| stomach| testis| thymus| uterus|oocyte| zygote| cleavage| morula| blastocyst| organogenesis| fetus| neonate| juvenile| adult	--	8.74406	8.72105	8.89202	8.71756	8.74914	8.87876	8.82464	8.79267	8.8839	8.93941	8.89984	8.66019	8.65784	8.896	8.68971	8.50755	8.81772	8.78688	8.88761	8.71463	8.6696	8.58547	8.68275	8.7736	8.83404	8.71804	8.7871	8.68711	8.66518
10388492	Vps53	vacuolar protein sorting 53 (yeast)	chr11	75859728	75993132	N	9.00736	8.93772	0.0696408	1.04946	0.00311345	0.140905	NM_026664	11 B4	NM_026664	RefSeq	Mus musculus vacuolar protein sorting 53 (yeast) (Vps53), mRNA.	Mm.46397	blood| bone| bone marrow| brain| connective tissue| embryonic tissue| extraembryonic tissue| eye| heart| inner ear| intestine| kidney| liver| lung| lymph node| mammary gland| muscle| nasopharynx| ovary| pancreas| pineal gland| pituitary gland| skin| spleen| stomach| testis| thymus| thyroid| uterus|oocyte| blastocyst| gastrula| organogenesis| fetus| neonate| juvenile| adult	--	9.13728	9.02035	8.86196	8.97706	9.04698	8.98472	9.03555	8.98855	9.01682	9.0561	9.06597	9.11455	8.91136	8.93942	9.03072	8.97105	9.06191	8.94155	8.94992	9.03545	8.91666	8.85901	8.86319	8.92362	9.02681	8.90919	9.02523	8.99869	9.0369
10385893	Slc22a4	solute carrier family 22 (organic cation transporter), member 4	chr11	53796628	53841592	N	9.9083	9.72136	0.186936	1.13834	0.00354553	0.147154	NM_019687	11 B1.3|11 28.0 cM	NM_019687	RefSeq	Mus musculus solute carrier family 22 (organic cation transporter), member 4 (Slc22a4), mRNA.	Mm.274590	brain| embryonic tissue| intestine| kidney| liver| lung| lymph node| mammary gland| pancreas| salivary gland| skin| spinal cord| spleen| testis| thymus| tongue| organogenesis| fetus| neonate| juvenile| adult	--	9.86078	9.91026	9.61233	10.0796	9.90517	9.8537	9.91287	10.032	10.0429	10.0942	9.86111	9.97973	9.86087	9.47788	10.1761	9.99079	10.0106	10.1438	9.62878	9.73243	9.63206	9.56486	9.83418	9.72387	9.73285	9.70037	9.8248	9.99315	9.74811
10381477	Dhx8	DEAH (Asp-Glu-Ala-His) box polypeptide 8	chr11	101594270	101629446	N	8.59605	8.49232	0.103729	1.07455	0.00370332	0.149489	NM_144831	11 D	NM_144831	RefSeq	Mus musculus DEAH (Asp-Glu-Ala-His) box polypeptide 8 (Dhx8), mRNA.	Mm.28186	blood| bone| bone marrow| brain| connective tissue| embryonic tissue| extraembryonic tissue| eye| heart| inner ear| intestine| joint| kidney| liver| lung| mammary gland| ovary| pancreas| prostate| skin| spleen| testis| thymus| vagina|oocyte| cleavage| morula| blastocyst| egg cylinder| gastrula| organogenesis| fetus| neonate| juvenile| adult	--	8.73074	8.67837	8.56362	8.521	8.35626	8.71269	8.72012	8.62449	8.719	8.79721	8.658	8.43237	8.65215	8.63327	8.44294	8.4808	8.58878	8.64617	8.57005	8.39304	8.38103	8.46728	8.47773	8.48725	8.70583	8.46688	8.50349	8.47063	8.51215
10380976	Gsdma1	gasdermin A1	chr11	98525665	98539022	N	5.1231	5.30281	-0.17971	0.882881	0.00381248	0.150735	NM_021347	11 D	NM_021347	RefSeq	Mus musculus gasdermin A1 (Gsdma1), mRNA.	Mm.458085	embryonic tissue| mammary gland| pancreas| prostate| skin| vagina| fetus| juvenile| adult	--	5.04948	5.13982	5.2192	4.94058	5.23028	5.15619	5.12828	5.44461	4.79183	4.82392	4.92025	5.18742	5.44999	4.85208	5.19282	5.30128	5.16922	5.31664	5.16998	4.97805	5.1113	5.0416	5.16935	5.12627	5.53543	5.47664	5.46265	5.30903	5.6719
10390505	Rpl23	ribosomal protein L23	chr11	97642953	97643089	N	6.16062	6.01326	0.147356	1.10754	0.00399277	0.152328	AF357384	11 D|11 58.0 cM	AF357384	GenBank	Mus musculus clone MBI-3 H/ACA box snoRNA, partial sequence.	Mm.140380 // Mm.453536	blood| bone marrow| brain| connective tissue| dorsal root ganglion| embryonic tissue| extraembryonic tissue| eye| heart| inner ear| intestine| joint| kidney| liver| lung| lymph node| mammary gland| molar| muscle| ovary| pancreas| pituitary gland| prostate| salivary gland| skin| spleen| stomach| testis| thymus| thyroid| tongue| uterus| vagina|oocyte| cleavage| morula| blastocyst| egg cylinder| gas…	--	6.28202	6.19532	6.34261	6.21172	6.17067	5.75579	6.06189	6.13617	5.88992	6.22562	6.17278	6.32588	6.23404	6.48966	6.05837	6.14007	6.25884	6.14932	6.05536	6.05626	6.18933	6.00469	6.23736	5.9273	6.01543	6.03078	5.98465	5.87455	5.94262
10375774	Grm6	glutamate receptor, metabotropic 6	chr11	50664644	50679710	N	5.59489	5.72207	-0.127182	0.915618	0.00410629	0.154307	BC041684	11 B1.3	BC041684	GenBank	Mus musculus glutamate receptor, metabotropic 6, mRNA (cDNA clone MGC:49136 IMAGE:4502870), complete cds.	Mm.134265	eye| testis| adult	--	5.53272	5.53127	5.43847	5.24653	5.50138	5.4194	5.66423	5.67113	5.48457	5.72023	5.48842	5.60284	5.70948	5.54303	5.7055	5.70291	5.83517	5.62821	5.54328	5.92896	5.7945	5.86182	5.63029	5.84342	5.65203	5.82262	5.64417	5.68919	5.91854
10378555	Smyd4	SET and MYND domain containing 4	chr11	75162000	75219207	N	7.23229	7.11438	0.117909	1.08516	0.00421732	0.155674	NM_001102611	11 B5	NM_001102611	RefSeq	Mus musculus SET and MYND domain containing 4 (Smyd4), mRNA.	Mm.340377	bladder| bone| bone marrow| brain| connective tissue| embryonic tissue| extraembryonic tissue| eye| inner ear| liver| lung| mammary gland| pancreas| pituitary gland| skin| spinal cord| spleen| blastocyst| gastrula| organogenesis| fetus| neonate| juvenile| adult	--	7.3408	7.24659	7.19	7.19813	7.25117	7.1442	7.16273	7.25002	7.48056	7.37637	7.22094	7.19843	7.2113	7.06743	7.37417	6.97864	7.11145	7.4013	7.41343	7.02818	7.08192	7.17213	7.0953	7.1277	7.09545	7.02734	7.13397	7.44841	7.16355
10377603	G630025P09Rik	RIKEN cDNA G630025P09 gene	chr11	69617227	69617523	N	6.68037	6.81084	-0.130466	0.913536	0.00442015	0.15986	ENSMUST00000100977	11 B3	ENSMUST00000100977	ENSEMBL Transcript	11 days embryo spinal cord cDNA, RIKEN full-length enriched library, clone:G630025P09 product:hypothetical protein, full insert sequence gene:ENSMUSG00000072788	---	---	--	6.57211	6.73346	6.53787	6.65075	6.53796	6.80968	6.52633	6.95814	6.92365	6.5817	6.42496	6.65477	6.7576	6.45948	6.83368	6.77806	6.65626	6.78177	6.71309	6.71616	6.80136	6.81946	6.83302	6.78768	6.65271	6.96357	6.8899	6.74392	6.77809
10389010	5730455P16Rik	RIKEN cDNA 5730455P16 gene	chr11	80174701	80191501	N	7.94694	7.81872	0.128218	1.09294	0.00460088	0.162636	BC055024	11 B5	BC055024	GenBank	Mus musculus RIKEN cDNA 5730455P16 gene, mRNA (cDNA clone MGC:62693 IMAGE:5149944), complete cds.	Mm.86860	blood| bone| bone marrow| brain| embryonic tissue| eye| kidney| lung| mammary gland| muscle| ovary| salivary gland| skin| spinal cord| spleen| stomach| thyroid| tongue|oocyte| cleavage| gastrula| organogenesis| fetus| neonate| juvenile| adult	--	8.18374	8.03183	8.00606	8.20783	7.99818	7.82916	8.04812	8.0986	7.97551	7.93521	8.17215	8.08992	7.83095	7.73424	7.81719	7.76851	7.81455	7.78848	7.80443	7.80415	7.72887	7.62232	7.6809	7.78294	7.95858	7.78063	7.86656	7.9171	7.6266
10391744	ENSMUSG00000075516	predicted gene, ENSMUSG00000075516	chr11	102397953	102398114	N	6.76752	6.63736	0.13016	1.09442	0.00467194	0.161945	AK135410	---	AK135410	GenBank HTC	Mus musculus 12 days embryo female mullerian duct includes surrounding region cDNA, RIKEN full-length enriched library, clone:6820415O06 product:hypothetical protein, full insert sequence.	---	---	--	7.0431	6.97536	6.74916	6.69445	6.80811	6.69386	6.52771	6.79848	6.80516	6.61916	6.98169	6.88183	6.57083	6.701	6.74556	6.73925	6.66195	6.78304	6.78507	6.78566	6.76458	6.80144	6.44423	6.30277	6.66246	6.63119	6.75441	6.53038	6.81498
10394075	4921530G04Rik	RIKEN cDNA 4921530G04 gene	chr11	120977531	120979991	N	5.46062	5.62154	-0.160923	0.894453	0.00488385	0.162537	NM_027622	11 E2	NM_027622	RefSeq	Mus musculus RIKEN cDNA 4921530G04 gene (4921530G04Rik), mRNA.	Mm.158506	lung| ovary| testis|oocyte| adult	--	5.64627	5.35966	5.46724	5.65203	5.40679	5.74138	5.50364	5.13753	5.49988	5.29645	5.32783	5.63871	5.65318	5.16298	5.41169	5.56884	5.41115	5.32308	5.23052	5.77352	5.65785	5.82632	5.32247	5.3997	5.57516	5.62804	5.43052	5.74821	5.59729
10393222	Srp68	signal recognition particle 68	chr11	116106478	116135531	N	9.66508	9.58498	0.0801048	1.05709	0.00506922	0.165623	NM_146032	11 E2	NM_146032	RefSeq	Mus musculus signal recognition particle 68 (Srp68), mRNA.	Mm.29655	bladder| blood| bone| bone marrow| brain| connective tissue| embryonic tissue| extraembryonic tissue| eye| fertilized ovum| heart| inner ear| intestine| kidney| liver| lung| mammary gland| muscle| ovary| pancreas| pituitary gland| salivary gland| skin| spleen| stomach| testis| thymus| thyroid| zygote| morula| blastocyst| gastrula| organogenesis| fetus| neonate| juvenile| adult	--	9.74562	9.56292	9.57981	9.53044	9.60095	9.63652	9.67693	9.69013	9.82722	9.73116	9.64522	9.67127	9.70255	9.56428	9.67808	9.61955	9.74098	9.79431	9.72688	9.57678	9.6029	9.4662	9.72655	9.64472	9.74255	9.60311	9.67014	9.65122	9.61313
10498119	Frem2	Fras1 related extracellular matrix protein 2	chr3	53228213	53461277	HIVAN1	7.51868	8.11454	-0.595861	0.66165	0.00211015	0.122531	NM_172862	3 C	NM_172862	RefSeq	Mus musculus Fras1 related extracellular matrix protein 2 (Frem2), mRNA.	Mm.38378	bladder| brain| embryonic tissue| eye| inner ear| kidney| lung| molar| pancreas| salivary gland| testis| organogenesis| fetus| neonate| juvenile| adult	--	7.72728	7.53196	7.00777	7.69872	7.39774	7.17295	7.84455	7.44236	7.62619	7.57037	8.32655	7.12515	7.17817	7.42615	7.32276	7.22531	7.27932	7.34466	8.1641	7.96155	8.47261	8.73912	8.62852	8.83525	7.09299	7.01206	7.45983	7.75828	7.60868
10376459	LOC382523	similar to histone H3	chr11	58775324	58775714	N	6.69537	6.88565	-0.190287	0.876431	0.00519514	0.166052	XM_905850	11 B1.3	XM_905850	RefSeq	PREDICTED: Mus musculus similar to histone H3 (LOC382523), mRNA.	---	---	--	6.49489	6.86534	6.52696	6.40617	6.67322	6.55312	6.72183	7.0346	6.68382	6.22144	6.5682	6.67706	6.83243	6.73371	6.84078	7.02587	6.84187	6.47059	6.8256	6.90984	7.15216	7.17089	6.99885	7.05485	6.74918	7.03996	6.54427	6.7517	6.89625
10376425	OTTMUSG00000005767	predicted gene, OTTMUSG00000005767	chr11	58672937	58673386	N	6.08307	5.90084	0.182231	1.13464	0.00555631	0.171043	ENSMUST00000093768	11 B1.3|11	ENSMUST00000093768	ENSEMBL Transcript	Adult pancreas islet cells cDNA, RIKEN full-length enriched library, clone:C820019B02 product:similar to Zinc finger protein 13 (Fragment) gene:ENSMUSG00000072915	---	---	--	6.25774	6.02512	6.12725	5.93409	5.87491	5.99401	6.48784	5.825	6.39869	6.27503	6.53008	5.91125	5.94097	6.15448	6.02871	5.92798	5.92118	5.6487	6.05483	6.34357	5.81393	5.73657	5.83571	5.83421	6.00451	5.91159	5.81793	5.88462	5.59884
10393836	Arhgdia	Rho GDP dissociation inhibitor (GDI) alpha	chr11	120438549	120442916	N	10.9439	10.8716	0.0723401	1.05142	0.00562897	0.171174	NM_133796	11 E2	NM_133796	RefSeq	Mus musculus Rho GDP dissociation inhibitor (GDI) alpha (Arhgdia), mRNA.	Mm.30016	bladder| blood| bone| bone marrow| brain| connective tissue| embryonic tissue| extraembryonic tissue| eye| heart| inner ear| intestine| joint| kidney| liver| lung| lymph node| mammary gland| muscle| nasopharynx| ovary| pancreas| pineal gland| pituitary gland| prostate| salivary gland| skin| spleen| stomach| testis| thymus| thyroid|oocyte| unfertilized ovum| cleavage| morula| blastocyst| gastrula|…	--	10.8927	10.8606	10.8733	10.9072	11.025	11.006	11.0222	11.0388	11.0185	10.9747	10.8263	10.9081	10.9059	11.1591	10.8909	10.7591	10.9988	11.0218	10.8879	10.9015	10.888	10.8937	10.824	10.9416	10.8998	10.9108	10.8192	10.8641	10.8356
10374529	AV249152	expressed sequence AV249152	chr11	21472284	21798689	N	7.2154	7.13442	0.0809794	1.05774	0.00567288	0.171468	AF424701	11 A3.1|11 11.5 cM	AF424701	GenBank	Mus musculus homoloc-13 mRNA, complete cds.	Mm.138090	bladder| bone marrow| brain| embryonic tissue| eye| intestine| kidney| mammary gland| ovary| pancreas| pituitary gland| skin| spinal cord| testis| thymus| vagina| gastrula| organogenesis| fetus| juvenile| adult	--	7.28409	7.15836	7.13933	7.22798	7.2577	7.18708	7.19786	7.03599	7.15346	7.27304	7.28639	7.21342	7.28296	7.17927	7.38803	7.12213	7.16067	7.31854	7.31227	7.12948	7.17762	7.09068	7.12595	7.21345	7.21705	7.12674	7.0963	7.27394	7.22712
10376755	Tnfrsf13b	tumor necrosis factor receptor superfamily, member 13b	chr11	60940257	60962874	N	5.83393	5.96908	-0.135151	0.910575	0.00576751	0.172867	NM_021349	11 B2	NM_021349	RefSeq	Mus musculus tumor necrosis factor receptor superfamily, member 13b (Tnfrsf13b), mRNA.	Mm.265915	blood| bone| bone marrow| embryonic tissue| eye| inner ear| lung| lymph node| mammary gland| skin| spleen| testis| thymus| organogenesis| fetus| juvenile| adult	--	5.84407	5.74402	5.78905	5.65783	5.81503	5.93156	5.81148	5.94671	5.86328	5.80148	5.49032	5.74459	5.87267	5.98914	6.02553	6.01378	5.93793	5.74449	5.84108	5.81455	5.85561	5.99787	5.71545	5.89368	5.92958	5.96025	5.80031	6.12194	5.91856
10390705	Gjd3	gap junction protein, delta 3	chr11	98841743	98844330	N	7.74658	7.90808	-0.161499	0.894096	0.00598356	0.17743	NM_178596	11 D	NM_178596	RefSeq	Mus musculus gap junction protein, delta 3 (Gjd3), mRNA.	Mm.453253	---	--	7.84017	7.78483	7.56551	7.72189	7.4427	7.97974	7.45907	7.97202	7.74423	7.62855	7.38293	7.80323	7.91166	7.68848	7.67208	8.07023	8.05606	7.9791	7.59734	7.63172	7.93788	7.91461	7.74129	7.8816	7.73183	8.12681	8.19599	7.80812	7.90063
10387397	Dnahc2	dynein, axonemal, heavy chain 2	chr11	69234313	69358044	N	5.22828	5.33381	-0.105531	0.929463	0.00639933	0.183245	NM_001081330	11 B3	NM_001081330	RefSeq	Mus musculus dynein, axonemal, heavy chain 2 (Dnahc2), mRNA.	Mm.247478	brain| dorsal root ganglion| embryonic tissue| extraembryonic tissue| heart| mammary gland| ovary| salivary gland| skin| spleen| testis|oocyte| fetus| neonate| adult	--	5.22416	5.16456	5.17323	5.04693	5.14724	5.28757	5.12976	5.32313	5.26505	5.07721	5.12698	5.33219	5.38857	5.12232	5.23771	5.60018	5.19132	5.33084	5.23467	5.16194	5.27606	5.43362	5.3827	5.36805	5.14897	5.53612	5.27555	5.26325	5.38298
10380116	Rnf43	ring finger protein 43	chr11	87478118	87549040	N	6.76786	6.62428	0.143576	1.10464	0.00651253	0.18396	NM_172448	11 C	NM_172448	RefSeq	Mus musculus ring finger protein 43 (Rnf43), mRNA.	Mm.440230	bone| brain| embryonic tissue| eye| inner ear| intestine| liver| lung| mammary gland| ovary| salivary gland| skin| spleen| thymus| vagina| unfertilized ovum| organogenesis| fetus| neonate| juvenile| adult	--	6.80773	6.81572	6.70443	6.79956	6.81007	6.96086	7.1924	6.73085	7.05028	6.96833	6.72802	6.61043	6.68755	6.62824	6.71599	6.61861	6.71529	6.6484	6.54715	6.61721	6.48409	6.52506	6.33906	6.52779	6.49935	6.54241	6.59967	6.50133	6.44877
10391407	Ccdc56	coiled-coil domain containing 56	chr11	101139282	101140262	N	10.0121	10.0859	-0.0738074	0.950127	0.00659066	0.183272	NM_026618	11 D|11 60.0 cM	NM_026618	RefSeq	Mus musculus coiled-coil domain containing 56 (Ccdc56), mRNA.	Mm.52	brain| dorsal root ganglion| embryonic tissue| extraembryonic tissue| eye| heart| inner ear| intestine| joint| kidney| liver| lung| mammary gland| muscle| ovary| pancreas| pituitary gland| prostate| spleen| stomach| testis| thymus| thyroid| tongue| uterus| blastocyst| gastrula| organogenesis| fetus| neonate| juvenile| adult	--	10.1606	10.0952	9.92405	10.0575	10.0901	10.0119	10.0038	10.1412	9.97349	10.0838	9.8168	10.0029	9.96915	10.0091	10.0396	9.99215	9.93635	10.021	9.94375	9.96921	10.1439	10.0997	10.0862	10.1527	10.1654	10.1528	9.99554	10.0056	9.86052
10377467	Hes7	hairy and enhancer of split 7 (Drosophila)	chr11	68933955	68936761	N	6.70702	6.90974	-0.202717	0.868912	0.00664859	0.183658	NM_033041	11 B3	NM_033041	RefSeq	Mus musculus hairy and enhancer of split 7 (Drosophila) (Hes7), mRNA.	Mm.98505	brain| embryonic tissue| intestine| liver| lung| testis| organogenesis| fetus| adult	--	6.73544	6.67224	6.76474	6.53019	6.35526	6.79751	6.86255	7.0194	6.52397	6.44732	6.29515	6.70817	6.91048	6.8638	6.70591	7.04736	6.90465	6.75902	6.34149	6.89578	6.8797	6.82543	7.24255	6.66444	6.83609	7.0077	6.96199	6.81658	7.22716
10381311	Wnk4	WNK lysine deficient protein kinase 4	chr11	101121925	101138723	N	9.08516	8.91282	0.172341	1.12689	0.00683822	0.185417	NM_175638	11 D	NM_175638	RefSeq	Mus musculus WNK lysine deficient protein kinase 4 (Wnk4), mRNA.	Mm.23656	embryonic tissue| extraembryonic tissue| eye| inner ear| intestine| kidney| mammary gland| ovary| pineal gland| skin| spleen| stomach| morula| organogenesis| fetus| neonate| juvenile| adult	--	9.19897	9.17849	8.67896	9.39434	9.17723	9.21514	9.24791	9.3232	9.27042	9.32402	9.14407	8.92836	9.02712	8.62961	9.11914	8.95485	9.03424	9.05498	8.87214	8.9301	8.61895	8.7268	8.71324	8.86469	8.79334	8.72533	8.95694	9.04031	9.02065
10384691	0610010F05Rik	RIKEN cDNA 0610010F05 gene	chr11	23440495	23533621	N	7.32538	7.1989	0.126481	1.09163	0.00698426	0.186946	NM_027860	11 A3.3	NM_027860	RefSeq	Mus musculus RIKEN cDNA 0610010F05 gene (0610010F05Rik), mRNA.	Mm.48031	adrenal gland| bladder| blood| bone marrow| brain| dorsal root ganglion| embryonic tissue| extraembryonic tissue| eye| heart| intestine| kidney| liver| lung| lymph node| mammary gland| molar| nasopharynx| pancreas| skin| spinal cord| testis| thymus| thyroid| zygote| blastocyst| organogenesis| fetus| neonate| juvenile| adult	--	7.41002	7.43034	7.26026	7.48744	7.25981	7.38495	7.31552	7.29465	7.41267	7.55901	7.62458	7.25651	7.16033	7.49937	7.0379	7.17378	7.16763	7.09697	7.35994	7.31593	7.10425	7.03623	7.28995	7.21458	7.23728	7.05398	7.21836	7.06734	6.92996
10377859	Pld2	phospholipase D2	chr11	70353666	70371612	N	7.04715	6.92297	0.124185	1.08989	0.00755048	0.193811	NM_008876	11 B3|11 39.0 cM	NM_008876	RefSeq	Mus musculus phospholipase D2 (Pld2), mRNA.	Mm.260177	adrenal gland| bone| brain| connective tissue| embryonic tissue| extraembryonic tissue| eye| fertilized ovum| heart| inner ear| joint| kidney| lung| mammary gland| muscle| nasopharynx| ovary| oviduct| pancreas| prostate| skin| spinal cord| testis| uterus|oocyte| zygote| blastocyst| egg cylinder| organogenesis| fetus| neonate| juvenile| adult	--	7.07523	7.02664	7.13962	7.01982	7.07996	7.07373	7.18944	7.00962	6.9201	7.08793	7.15595	6.74021	6.90149	7.51171	7.06704	6.99222	6.97312	7.17058	6.80534	7.00329	6.95429	6.7888	6.92089	7.04858	6.88046	6.87919	6.90232	7.09326	6.95246
10378523	Smg6	Smg-6 homolog, nonsense mediated mRNA decay factor (C. elegans)	chr11	74739363	74977950	N	8.98867	8.9025	0.0861687	1.06155	0.00777982	0.196078	NM_001002764	11 B5	NM_001002764	RefSeq	Mus musculus Smg-6 homolog, nonsense mediated mRNA decay factor (C. elegans) (Smg6), mRNA.	Mm.288460	bladder| bone| bone marrow| brain| connective tissue| embryonic tissue| eye| fertilized ovum| heart| inner ear| intestine| kidney| liver| lung| mammary gland| nasopharynx| ovary| pancreas| prostate| skin| spleen| stomach| testis| thymus| uterus| zygote| cleavage| morula| blastocyst| organogenesis| fetus| neonate| juvenile| adult	--	8.98124	8.94537	8.81042	9.04781	8.9549	8.90524	9.01451	8.93914	9.0036	9.12518	9.17047	9.02357	8.92584	8.91137	9.00752	8.93641	8.97632	9.11571	9.01312	8.96572	8.85735	8.79876	8.94388	8.90299	8.84596	8.90362	8.8095	8.95276	9.02308
10374248	Abca13	ATP-binding cassette, sub-family A (ABC1), member 13	chr11	9091945	9584262	N	8.78396	8.45733	0.326632	1.25408	0.00789671	0.196452	NM_178259	11 A2	NM_178259	RefSeq	Mus musculus ATP-binding cassette, sub-family A (ABC1), member 13 (Abca13), mRNA.	Mm.39270	bone| bone marrow| embryonic tissue| eye| kidney| liver| thymus| organogenesis| fetus| neonate| adult	--	9.25183	9.11868	8.46489	9.31967	8.90896	8.42893	8.85109	8.84285	8.88554	9.07518	9.06841	8.95899	8.87489	8.14613	9.00722	8.61855	8.74736	8.36929	8.1792	8.56148	8.10329	8.09055	7.92904	7.88067	8.75693	8.07246	8.65727	9.11434	8.86089
10391178	Dnajc7	DnaJ (Hsp40) homolog, subfamily C, member 7	chr11	100444145	100481482	N	9.86026	9.78296	0.0773031	1.05504	0.00798571	0.197489	NM_019795	11 D|11 60.0 cM	NM_019795	RefSeq	Mus musculus DnaJ (Hsp40) homolog, subfamily C, member 7 (Dnajc7), mRNA.	Mm.439807	blood| bone| bone marrow| brain| connective tissue| dorsal root ganglion| embryonic tissue| extraembryonic tissue| eye| fertilized ovum| heart| inner ear| intestine| joint| kidney| liver| lung| lymph node| mammary gland| muscle| nasopharynx| ovary| pancreas| pituitary gland| prostate| salivary gland| skin| spleen| stomach| sympathetic ganglion| testis| thymus| unfertilized ovum| zygote| cleavage|…	--	9.91129	9.88713	9.92194	9.90768	9.93566	9.87225	9.9289	9.78379	10.025	9.96123	10.0323	9.75066	9.7453	9.78727	9.88977	9.66859	9.75442	9.77284	9.85111	9.81809	9.7356	9.68323	9.708	9.69084	9.87711	9.73956	9.82161	9.8065	9.65329
10383010	Socs3	suppressor of cytokine signaling 3	chr11	117828445	117828886	N	5.85911	5.97193	-0.112819	0.924779	0.00810676	0.19852	U72673	11 E2	U72673	GenBank	Mus musculus EF-10 mRNA, complete cds.	Mm.3468	bladder| blood| bone| bone marrow| brain| dorsal root ganglion| embryonic tissue| extraembryonic tissue| eye| heart| inner ear| joint| kidney| liver| lung| lymph node| mammary gland| ovary| oviduct| pancreas| pituitary gland| skin| spleen| stomach| testis| thymus| thyroid| vagina| cleavage| blastocyst| gastrula| organogenesis| fetus| neonate| juvenile| adult	--	5.92852	5.73741	5.78081	5.77777	5.70804	5.77534	6.05213	6.08182	5.97858	5.8813	5.61045	5.80416	5.84524	6.02824	5.75834	5.9874	5.96548	5.80079	5.86444	5.81585	6.0765	6.03345	6.04699	5.8917	5.97816	6.06419	5.88269	6.09084	6.27749
10390117	Itga3	integrin alpha 3	chr11	94905789	94938115	N	8.48392	8.2944	0.189514	1.14038	0.00823166	0.199047	NM_013565	11 D|11 56.0 cM	NM_013565	RefSeq	Mus musculus integrin alpha 3 (Itga3), mRNA.	Mm.57035	bone marrow| brain| embryonic tissue| extraembryonic tissue| eye| heart| inner ear| intestine| kidney| liver| lung| mammary gland| ovary| pancreas| prostate| salivary gland| skin| spleen| morula| blastocyst| gastrula| organogenesis| fetus| neonate| juvenile| adult	--	8.3804	8.74815	8.26424	8.41036	8.28808	8.50715	8.62469	8.69568	8.52868	8.78418	8.59214	8.11659	8.31926	9.18515	8.52032	8.12614	8.40087	8.34963	8.48246	8.35417	8.23311	8.25266	8.24139	8.127	8.18763	8.06263	8.13344	8.17911	8.06915
10378154	Zzef1	zinc finger, ZZ-type with EF hand domain 1	chr11	72609756	72740622	N	8.89686	8.8157	0.0811607	1.05787	0.00861632	0.201533	NM_001045536	11 B4	NM_001045536	RefSeq	Mus musculus zinc finger, ZZ-type with EF hand domain 1 (Zzef1), mRNA.	Mm.272030	adrenal gland| blood| bone marrow| brain| dorsal root ganglion| embryonic tissue| extraembryonic tissue| eye| heart| inner ear| intestine| kidney| liver| lung| lymph node| mammary gland| muscle| pancreas| skin| spinal cord| spleen| stomach| testis| thymus| thyroid| cleavage| morula| blastocyst| organogenesis| fetus| neonate| juvenile| adult	--	9.09461	8.96355	8.70508	8.93531	8.83027	8.7445	8.91937	8.73705	8.83684	8.89343	9.03942	8.94422	8.92389	8.92823	8.94939	8.79919	8.91838	8.9639	8.98053	8.82996	8.79391	8.87408	8.86235	8.79588	8.88377	8.84063	8.77172	8.80028	8.95075
10374366	Egfr	epidermal growth factor receptor	chr11	16652206	16813912	N	9.64896	9.51265	0.13631	1.09909	0.00943631	0.207342	NM_207655	11 A1-A4|11 9.0 cM	NM_207655	RefSeq	Mus musculus epidermal growth factor receptor (Egfr), transcript variant 1, mRNA.	Mm.8534 // Mm.439882	bone marrow| brain| connective tissue| embryonic tissue| extraembryonic tissue| eye| fertilized ovum| heart| intestine| kidney| liver| lung| mammary gland| ovary| pancreas| skin| spleen| testis| thymus| vagina|oocyte| zygote| cleavage| egg cylinder| organogenesis| fetus| neonate| juvenile| adult // brain| eye| intestine| liver| mammary gland| nasopharynx| oviduct| pituitary gland| spleen| thymus|…	--	9.81493	9.68293	9.10907	9.79112	9.33527	9.62057	9.71308	9.54355	9.62676	9.69275	9.5436	9.74193	9.74729	9.82965	9.68049	9.6417	9.77904	9.75536	9.71694	9.61309	9.38032	9.41691	9.57752	9.5333	9.79777	9.77461	9.67496	9.54241	9.69932
10388734	Eral1	Era (G-protein)-like 1 (E. coli)	chr11	77886878	77893874	N	8.15204	8.06834	0.0837	1.05973	0.00975638	0.209231	NM_022313	11 B5	NM_022313	RefSeq	Mus musculus Era (G-protein)-like 1 (E. coli) (Eral1), mRNA.	Mm.21096	blood| bone marrow| brain| connective tissue| embryonic tissue| eye| heart| inner ear| intestine| joint| kidney| liver| lung| lymph node| mammary gland| molar| muscle| olfactory mucosa| ovary| oviduct| pituitary gland| salivary gland| skin| spinal cord| spleen| stomach| testis| thymus| vagina| morula| blastocyst| gastrula| organogenesis| fetus| neonate| juvenile| adult	--	8.32301	8.11924	8.19711	8.05786	8.38561	8.08694	8.09381	8.03285	8.11735	8.13395	8.06478	8.1654	8.27107	8.00219	8.15796	8.16763	8.13823	8.274	8.15695	8.09475	7.98067	8.01535	8.05058	8.13231	8.25772	8.20796	8.13096	8.12439	8.1305
10376239	Tcp1	t-complex protein 1	chr11	55296196	55296336	N	6.37409	6.22564	0.148449	1.10838	0.0101167	0.210991	AF357392	17 A3-B|17 7.5 cM	AF357392	GenBank	Mus musculus clone MBI-39 H/ACA box snoRNA, partial sequence.	Mm.439645 // Mm.453534	bladder| blood| bone| bone marrow| brain| connective tissue| dorsal root ganglion| embryonic tissue| epididymis| extraembryonic tissue| eye| heart| inner ear| intestine| joint| kidney| liver| lung| lymph node| mammary gland| muscle| nasopharynx| ovary| pancreas| pituitary gland| prostate| salivary gland| skin| spleen| stomach| sympathetic ganglion| testis| thymus| tongue| cleavage| morula| blasto…	--	6.5087	6.65281	6.42167	6.40896	6.37026	6.00636	6.10335	6.43046	6.20403	6.23267	6.49091	6.28905	6.28876	6.66005	6.60394	6.42237	6.22739	6.49123	6.36863	6.3001	6.26	6.1981	6.52924	6.18215	6.27608	6.08667	6.21159	5.8076	6.12938
10382935	Tnrc6c	trinucleotide repeat containing 6C	chr11	117562076	117623898	N	8.18057	8.09248	0.0880914	1.06296	0.0103594	0.211991	NM_198022	11 E2	NM_198022	RefSeq	Mus musculus trinucleotide repeat containing 6C (Tnrc6c), mRNA.	Mm.40272	blood| bone marrow| brain| connective tissue| dorsal root ganglion| embryonic tissue| eye| inner ear| kidney| liver| lung| mammary gland| nasopharynx| ovary| pancreas| skin| spinal cord| spleen| testis| thymus| vagina|oocyte| blastocyst| gastrula| organogenesis| fetus| neonate| juvenile| adult	--	8.29382	8.16557	8.0805	8.18111	8.18351	8.1983	8.23378	8.15002	8.19433	8.30076	8.35763	8.19375	8.22709	8.0199	8.13724	7.95981	8.13648	8.27419	8.22345	8.10024	7.9854	8.05364	8.01256	7.98687	8.26379	8.15544	8.06146	7.98584	8.18047
10383564	Fn3k	fructosamine 3 kinase	chr11	121296274	121311803	N	7.85283	7.71822	0.134611	1.0978	0.0107266	0.2158	NM_001038699	11 E2	NM_001038699	RefSeq	Mus musculus fructosamine 3 kinase (Fn3k), transcript variant 2, mRNA.	Mm.266448	brain| embryonic tissue| eye| heart| kidney| lymph node| mammary gland| muscle| nasopharynx| pituitary gland| spinal cord| spleen| testis| tongue| fetus| neonate| juvenile| adult	--	7.99403	7.77341	7.40181	7.88737	7.77858	7.91884	7.94438	7.88479	8.11321	7.96921	8.03824	7.95871	7.76466	7.33541	7.93505	8.03089	7.81291	7.88094	7.9163	7.71795	7.76293	7.64004	7.76	7.85715	7.49629	7.73759	7.69964	7.73775	7.53139
10378508	Tsr1	TSR1, 20S rRNA accumulation, homolog (yeast)	chr11	74711609	74722842	N	8.64446	8.49746	0.147	1.10726	0.0108442	0.217118	NM_177325	11 B5	NM_177325	RefSeq	Mus musculus TSR1, 20S rRNA accumulation, homolog (yeast) (Tsr1), mRNA.	Mm.220843	bladder| blood| bone| bone marrow| brain| connective tissue| dorsal root ganglion| embryonic tissue| extraembryonic tissue| eye| fertilized ovum| heart| inner ear| kidney| liver| lung| mammary gland| nasopharynx| ovary| pancreas| pituitary gland| prostate| salivary gland| skin| spinal cord| spleen| stomach| testis| thymus| uterus| vagina| zygote| cleavage| morula| blastocyst| egg cylinder| gastru…	--	8.69393	8.53054	8.67831	8.52945	8.72751	8.64345	8.71398	8.60961	8.73079	8.73294	8.69685	8.63772	8.71375	8.74831	8.37911	8.50089	8.77565	8.64106	8.59987	8.60539	8.21907	8.27928	8.33519	8.34934	8.90426	8.65039	8.63787	8.71055	8.75235
10383953	Emid1	EMI domain containing 1	chr11	5006269	5052225	N	7.37333	7.52664	-0.153309	0.899186	0.0110166	0.218299	NM_080595	11 A1	NM_080595	RefSeq	Mus musculus EMI domain containing 1 (Emid1), mRNA.	Mm.840	bladder| brain| embryonic tissue| eye| inner ear| intestine| lung| mammary gland| oviduct| skin| spinal cord| spleen| testis| thymus| blastocyst| organogenesis| fetus| juvenile| adult	--	7.34676	7.06885	7.31291	7.23119	7.14362	7.51203	7.38277	7.22133	7.45769	7.32155	7.24125	7.37849	7.5264	7.3024	7.42757	7.54711	7.52524	7.3869	7.50252	7.63008	7.75734	7.6168	7.933	7.56614	7.3256	7.4643	7.36985	7.32146	7.45025
10386376	Wnt3a	wingless-related MMTV integration site 3A	chr11	59061535	59104254	N	6.00312	6.15134	-0.148216	0.902366	0.0110881	0.218678	NM_009522	11 B1.3|11 32.0 cM	NM_009522	RefSeq	Mus musculus wingless-related MMTV integration site 3A (Wnt3a), mRNA.	Mm.1367	lung| testis| fetus| adult	--	6.00514	5.91288	5.97054	5.83615	5.68264	5.98906	5.95928	6.06086	6.05548	5.69145	5.68231	6.1933	6.26432	5.84385	6.06486	6.33722	6.21847	6.1919	5.92701	6.17577	6.26723	6.22951	6.26443	6.2407	6.05788	6.41051	6.23273	5.90706	6.24604
10491820	LOC100039027 // LOC100046865 // 3110057O12Rik	hypothetical protein LOC100039027 // hypothetical protein LOC100046865 // RIKEN cDNA 3110057O12 gene	chr3	40650921	40675111	HIVAN1	7.48025	7.66651	-0.186256	0.878884	0.00232187	0.1266	ENSMUST00000060415 // ENSMUST00000060415 // ENSMUST00000060415	3 B // --- // 3 C	ENSMUST00000060415	ENSEMBL Transcript	hypothetical protein gene:ENSMUSG00000037818	Mm.32373	bladder| bone| brain| embryonic tissue| extraembryonic tissue| eye| heart| kidney| liver| lung| mammary gland| molar| ovary| pancreas| prostate| skin| spinal cord| spleen| sympathetic ganglion| testis| thymus| tongue|oocyte| cleavage| gastrula| organogenesis| fetus| neonate| juvenile| adult	--	7.59946	7.57064	7.08819	7.61418	7.4352	7.56503	7.51154	7.21336	7.3481	7.47789	7.63789	7.42298	7.54095	7.09391	7.64026	7.49585	7.55326	7.46713	7.77294	7.5563	7.75885	7.74785	7.92326	7.80309	7.6495	7.5091	7.48873	7.69226	7.67107
10379344	ENSMUSG00000072632	predicted gene, ENSMUSG00000072632	chr11	79544637	79544981	N	7.86147	7.64316	0.218314	1.16337	0.0114248	0.220624	ENSMUST00000100735	---	ENSMUST00000100735	ENSEMBL Transcript	Adult male olfactory brain cDNA, RIKEN full-length enriched library, clone:6430500J09 product:hypothetical protein, full insert sequence gene:ENSMUSG00000072632	---	---	--	7.88914	7.70143	7.69768	7.83831	7.76069	7.90372	8.04062	7.64368	7.69601	7.69303	8.01138	8.35515	8.27468	7.45351	8.25968	7.67949	7.7698	8.0627	8.01992	7.4788	7.43598	7.86508	7.83428	7.5509	8.11011	7.867	7.91531	7.61366	7.85544
10381103	Krtap9-1	keratin associated protein 9-1	chr11	99734754	99735314	N	7.29709	7.42023	-0.123138	0.918189	0.0115603	0.220855	NM_015741	11 D	NM_015741	RefSeq	Mus musculus keratin associated protein 9-1 (Krtap9-1), mRNA.	Mm.422800	---	--	7.27103	7.18513	7.26035	7.13496	7.03689	7.396	7.35093	7.31604	7.38241	7.05091	7.07543	7.45828	7.44493	7.17276	7.40889	7.72077	7.49799	7.25864	7.33641	7.18301	7.45344	7.55071	7.44307	7.44671	7.39055	7.44815	7.58769	7.5109	7.61545
10378774	Timm22	translocase of inner mitochondrial membrane 22 homolog (yeast)	chr11	76220681	76229794	N	8.08381	8.00191	0.0818956	1.05841	0.0115642	0.220592	NM_019818	11 B4	NM_019818	RefSeq	Mus musculus translocase of inner mitochondrial membrane 22 homolog (yeast) (Timm22), nuclear gene encoding mitochondrial protein, mRNA.	Mm.18803	bladder| blood| bone| bone marrow| brain| connective tissue| dorsal root ganglion| embryonic tissue| extraembryonic tissue| eye| heart| intestine| kidney| liver| lung| mammary gland| muscle| olfactory mucosa| pancreas| salivary gland| skin| spleen| stomach| testis| thymus| tongue| cleavage| morula| gastrula| organogenesis| fetus| neonate| juvenile| adult	--	8.19914	8.05267	8.12993	8.1066	8.13835	8.06108	7.99359	8.19547	8.04861	8.18238	8.23894	8.03888	8.27311	7.9655	7.95027	7.93516	7.9542	8.13498	8.04343	8.03387	7.92534	7.89646	7.99554	8.19507	8.14073	8.17225	8.08482	8.02641	7.94845
10375732	Cby3	chibby homolog 3 (Drosophila)	chr11	50171263	50173201	N	8.12282	8.26871	-0.145892	0.90382	0.0116958	0.22175	ENSMUST00000052596	11 B1.3	ENSMUST00000052596	ENSEMBL Transcript	hypothetical protein LOC76653 gene:ENSMUSG00000050087	Mm.76912	embryonic tissue| eye| testis| fetus| adult	--	8.18753	8.09841	8.11513	8.17888	7.95666	8.03996	7.93998	8.26037	8.16027	7.82326	7.8933	8.2472	8.11479	8.05837	8.21019	8.52075	8.124	8.32319	8.05805	8.14615	8.21675	8.37754	8.40086	8.17426	8.00585	8.56613	8.48033	8.25725	8.50611
10382927	OTTMUSG00000003802	predicted gene, OTTMUSG00000003802	chr11	117345682	117350330	N	5.04469	5.1687	-0.124019	0.917628	0.0117668	0.222087	ENSMUST00000092394	11 E2|11	ENSMUST00000092394	ENSEMBL Transcript	Adult male corpus striatum cDNA, RIKEN full-length enriched library, clone:C030004P13 product:hypothetical protein, full insert sequence gene:ENSMUSG00000069588	---	---	--	5.01692	5.04305	4.96822	4.82888	4.8699	5.1739	5.07302	5.46983	5.1576	4.78083	5.05371	5.08035	5.11387	5.11136	4.97966	5.18804	4.99348	4.93376	5.02058	5.03677	5.35257	5.40039	5.33777	5.13211	5.13524	5.3358	5.41044	5.32498	5.05693
10374364	Akt2	thymoma viral proto-oncogene 2	chr11	16414923	16415984	N	10.4387	10.3437	0.0950193	1.06808	0.0118897	0.223228	NM_001110208	7 B1|7 6.5 cM	NM_001110208	RefSeq	Mus musculus thymoma viral proto-oncogene 2 (Akt2), transcript variant 1, mRNA.	Mm.177194	bladder| bone| bone marrow| brain| connective tissue| embryonic tissue| extraembryonic tissue| eye| heart| inner ear| intestine| joint| kidney| liver| lung| mammary gland| muscle| nasopharynx| ovary| pancreas| pituitary gland| salivary gland| skin| spleen| stomach| testis| thymus| thyroid| tongue| uterus| cleavage| morula| blastocyst| organogenesis| fetus| neonate| juvenile| adult	--	10.3654	10.5497	10.7106	10.2843	10.4321	10.3727	10.3783	10.543	10.5464	10.3845	10.5114	10.4004	10.4046	10.4296	10.4901	10.3569	10.4418	10.5857	10.3117	10.2756	10.3001	10.3362	10.3985	10.2448	10.4381	10.4657	10.4499	10.3417	10.3187
10373814	Pes1	pescadillo homolog 1, containing BRCT domain (zebrafish)	chr11	3863978	3880007	N	9.06666	8.99345	0.0732098	1.05205	0.012234	0.225963	NM_022889	11 A1	NM_022889	RefSeq	Mus musculus pescadillo homolog 1, containing BRCT domain (zebrafish) (Pes1), mRNA.	Mm.28659	bladder| bone| bone marrow| brain| connective tissue| dorsal root ganglion| embryonic tissue| extraembryonic tissue| eye| fertilized ovum| heart| inner ear| intestine| kidney| liver| lung| mammary gland| nasopharynx| ovary| pancreas| pituitary gland| prostate| salivary gland| skin| spinal cord| spleen| stomach| testis| thymus|oocyte| unfertilized ovum| zygote| cleavage| morula| blastocyst| egg cy…	--	9.12553	8.9773	8.92414	9.05534	8.96027	9.06377	9.06441	9.11363	9.05098	9.05901	9.08076	9.06273	9.12621	9.06122	9.07959	9.06103	9.01291	9.31669	9.14181	8.99579	9.11182	9.01324	9.08165	9.00022	9.10402	8.96833	9.0152	9.11966	9.1016
10377310	Ccdc42	coiled-coil domain containing 42	chr11	68400727	68411456	N	5.36566	5.47227	-0.106606	0.92877	0.0125202	0.228051	NM_177779	11 B3	NM_177779	RefSeq	Mus musculus coiled-coil domain containing 42 (Ccdc42), mRNA.	Mm.123046	embryonic tissue| testis| blastocyst| adult	--	5.56117	5.2568	5.26538	5.14579	5.20679	5.48834	5.31548	5.47686	5.36301	5.16076	5.30421	5.31662	5.44912	5.32235	5.3659	5.40847	5.38051	5.75512	5.29851	5.472	5.56276	5.49922	5.36687	5.54238	5.3536	5.43423	5.48943	5.46231	5.48655
10393320	Ube2o	ubiquitin-conjugating enzyme E2O	chr11	116399067	116442761	N	7.66166	7.58387	0.0777952	1.0554	0.0125231	0.227939	NM_173755	11 E2	NM_173755	RefSeq	Mus musculus ubiquitin-conjugating enzyme E2O (Ube2o), mRNA.	Mm.243950	bone| bone marrow| brain| dorsal root ganglion| embryonic tissue| extraembryonic tissue| eye| fertilized ovum| heart| inner ear| intestine| kidney| liver| lung| lymph node| mammary gland| olfactory mucosa| ovary| pancreas| pineal gland| salivary gland| skin| spinal cord| spleen| testis| thymus| uterus| vagina|oocyte| unfertilized ovum| zygote| cleavage| morula| blastocyst| gastrula| organogenesis…	--	7.61829	7.65671	7.88149	7.50884	7.70047	7.6476	7.64234	7.75301	7.70542	7.78297	7.71043	7.59678	7.71084	7.56673	7.5219	7.47782	7.66695	7.73789	7.73488	7.61185	7.50222	7.62258	7.64294	7.647	7.59957	7.65532	7.65239	7.49706	7.5689
10389238	Dusp14	dual specificity phosphatase 14	chr11	83861543	83882081	N	8.51052	8.36341	0.147106	1.10735	0.0125382	0.227717	NM_019819	11 C|11 48.0 cM	NM_019819	RefSeq	Mus musculus dual specificity phosphatase 14 (Dusp14), mRNA.	Mm.240885	blood| brain| connective tissue| embryonic tissue| eye| fertilized ovum| intestine| kidney| lung| mammary gland| muscle| olfactory mucosa| ovary| pituitary gland| skin| thymus| thyroid| tongue| uterus| vagina|oocyte| unfertilized ovum| zygote| cleavage| morula| blastocyst| gastrula| organogenesis| fetus| neonate| juvenile| adult	--	8.72535	8.57953	8.43971	8.47862	8.56968	8.42912	8.59864	8.57204	8.66851	8.92004	8.70384	8.2775	8.18157	8.56611	8.37222	8.33954	8.26329	8.3916	8.62363	8.5098	8.46501	8.28426	8.40378	8.39792	8.14312	8.03637	8.055	8.24975	8.21749
10377010	Sco1	SCO cytochrome oxidase deficient homolog 1 (yeast)	chr11	66866172	66880942	N	7.90006	7.7709	0.129162	1.09366	0.0127511	0.228598	NM_001040026	11 B3|11 33.0 cM	NM_001040026	RefSeq	Mus musculus SCO cytochrome oxidase deficient homolog 1 (yeast) (Sco1), nuclear gene encoding mitochondrial protein, mRNA.	Mm.129731	bone marrow| brain| embryonic tissue| extraembryonic tissue| eye| kidney| liver| mammary gland| ovary| spinal cord| thymus| cleavage| blastocyst| gastrula| organogenesis| fetus| juvenile| adult	--	7.86949	7.84352	7.85474	7.87219	8.18952	7.83165	7.86455	7.85302	7.83302	7.84389	7.91158	7.891	8.01831	7.79787	7.91806	7.95437	8.11818	7.97927	7.77822	7.77871	7.46465	7.75083	7.73898	7.81828	8.09697	8.19593	7.98673	7.89272	7.79602
10376579	Lrrc48	leucine rich repeat containing 48	chr11	60166827	60207843	N	5.29456	5.43513	-0.140562	0.907165	0.0131121	0.230609	NM_029044	11 B2	NM_029044	RefSeq	Mus musculus leucine rich repeat containing 48 (Lrrc48), mRNA.	Mm.133570	brain| dorsal root ganglion| embryonic tissue| eye| kidney| lung| mammary gland| nasopharynx| skin| spinal cord| testis| thymus| thyroid| fetus| neonate| juvenile| adult	--	5.37976	5.09322	5.05877	5.24929	5.13525	5.59685	5.42879	5.20033	5.24034	5.23028	5.35364	5.34889	5.15604	5.35978	5.29012	5.24917	5.22614	5.62563	5.45551	5.21346	5.60774	5.23634	5.45314	5.52955	5.392	5.38276	5.2376	5.5249	5.62374
10384824	2010316F05Rik	RIKEN cDNA 2010316F05 gene	chr11	29412883	29415033	N	8.08885	7.98427	0.104574	1.07518	0.0132804	0.231133	BC033930	11 A4	BC033930	GenBank	Mus musculus RIKEN cDNA 2010316F05 gene, mRNA (cDNA clone MGC:41393 IMAGE:1397170), complete cds.	Mm.251087	bone marrow| brain| embryonic tissue| extraembryonic tissue| heart| intestine| liver| lymph node| mammary gland| muscle| pancreas| prostate| skin| spleen| stomach| thymus| blastocyst| organogenesis| fetus| neonate| juvenile| adult	--	8.22872	8.1845	8.07209	8.16965	8.10342	8.09047	8.21219	7.95658	8.23465	8.21437	8.00643	8.05418	8.10857	7.82845	8.07332	8.14199	7.95101	8.12537	8.14147	7.87953	7.86993	7.86525	7.90753	8.02357	8.11349	8.12339	8.14805	7.98396	7.7795
10382049	Ddx42	DEAD (Asp-Glu-Ala-Asp) box polypeptide 42	chr11	106078240	106110453	N	8.65384	8.57554	0.0782957	1.05577	0.0132833	0.231023	NM_028074	11 E1	NM_028074	RefSeq	Mus musculus DEAD (Asp-Glu-Ala-Asp) box polypeptide 42 (Ddx42), mRNA.	Mm.41367	blood| bone marrow| brain| connective tissue| embryonic tissue| extraembryonic tissue| eye| fertilized ovum| inner ear| kidney| liver| lung| lymph node| mammary gland| nasopharynx| ovary| pancreas| salivary gland| skin| spinal cord| spleen| sympathetic ganglion| testis| thymus| uterus| vesicular gland| zygote| cleavage| morula| blastocyst| gastrula| organogenesis| fetus| neonate| juvenile| adult	--	8.61634	8.58613	8.81337	8.74352	8.71733	8.68879	8.64854	8.50648	8.73284	8.82071	8.81167	8.60911	8.58572	8.74547	8.52866	8.46491	8.61344	8.5207	8.64396	8.67902	8.54654	8.48987	8.5059	8.55463	8.60771	8.36034	8.52346	8.5942	8.58973
10390059	Xylt2	xylosyltransferase II	chr11	94525113	94538774	N	8.03099	7.94933	0.0816676	1.05824	0.0133519	0.231411	NM_145828	11 D	NM_145828	RefSeq	Mus musculus xylosyltransferase II (Xylt2), mRNA.	Mm.100638	blood| bone| bone marrow| brain| embryonic tissue| eye| inner ear| joint| kidney| liver| lung| mammary gland| nasopharynx| pancreas| salivary gland| skin| testis| thymus| blastocyst| gastrula| organogenesis| fetus| neonate| juvenile| adult	--	8.17416	7.97413	7.92285	7.9646	8.03522	8.09255	8.13498	8.19294	8.09822	8.22227	8.09154	7.88525	7.8979	7.93582	7.88632	8.05673	8.02107	8.09973	7.99666	7.93696	7.97853	7.8361	8.00757	8.00087	7.84581	7.95883	7.81729	7.98486	7.76282
10382492	Otop3	otopetrin 3	chr11	115196059	115208241	N	5.97016	6.10559	-0.135437	0.910394	0.0136211	0.23349	NM_027132	11 E2	NM_027132	RefSeq	Mus musculus otopetrin 3 (Otop3), mRNA.	Mm.101844	brain| dorsal root ganglion| embryonic tissue| eye| intestine| tongue| vagina| fetus| neonate| juvenile| adult	--	5.98325	5.64167	5.98265	5.74406	6.0127	6.22487	5.99396	5.81983	5.77495	5.78042	5.79856	6.2497	6.05517	6.00378	6.18763	6.1719	5.96026	6.03796	5.94226	6.03753	6.05542	6.08026	6.13753	6.11696	5.78311	6.43103	6.14812	6.04848	6.27889
10383342	0610009L18Rik	RIKEN cDNA 0610009L18 gene	chr11	120210038	120212504	N	7.55096	7.65578	-0.104825	0.929918	0.0136455	0.233428	ENSMUST00000050697	---	ENSMUST00000050697	ENSEMBL Transcript	Novel protein gene:ENSMUSG00000043644	---	---	--	7.71984	7.41658	7.48479	7.41958	7.26713	7.58659	7.46015	7.56762	7.58031	7.51967	7.53459	7.68293	7.6075	7.39299	7.65527	7.67047	7.62939	7.8776	7.3648	7.58141	7.61836	7.5723	7.69774	7.53174	7.54433	7.84991	7.74212	7.46387	7.86106
10393728	Slc38a10	solute carrier family 38, member 10	chr11	119965285	120012641	N	9.45014	9.39279	0.0573469	1.04055	0.0138586	0.235304	NM_024249	11 E2	NM_024249	RefSeq	Mus musculus solute carrier family 38, member 10 (Slc38a10), mRNA.	Mm.253403	bladder| blood| bone| bone marrow| brain| connective tissue| dorsal root ganglion| embryonic tissue| extraembryonic tissue| eye| heart| inner ear| intestine| joint| kidney| liver| lung| lymph node| mammary gland| ovary| pancreas| salivary gland| skin| spinal cord| spleen| stomach| sympathetic ganglion| testis| thymus| uterus| vagina| vesicular gland| morula| blastocyst| egg cylinder| gastrula| or…	--	9.52319	9.40214	9.54279	9.4863	9.49537	9.4582	9.52679	9.52752	9.37497	9.46406	9.42094	9.52266	9.42426	9.41315	9.49783	9.45589	9.37582	9.48331	9.28848	9.31907	9.38507	9.23566	9.27231	9.33898	9.4333	9.42974	9.38348	9.45376	9.37275
10377405	Aurkb	aurora kinase B	chr11	68859145	68865166	N	6.65515	6.95633	-0.301176	0.811591	0.0138736	0.2354	NM_011496	11 B3|11 40.0 cM	NM_011496	RefSeq	Mus musculus aurora kinase B (Aurkb), mRNA.	Mm.3488	bone| bone marrow| brain| embryonic tissue| extraembryonic tissue| eye| heart| inner ear| intestine| kidney| lung| lymph node| mammary gland| muscle| pancreas| pituitary gland| skin| spinal cord| spleen| stomach| thymus| blastocyst| gastrula| organogenesis| fetus| neonate| juvenile| adult	--	6.12711	6.45529	6.36413	6.38224	6.65637	6.43472	6.41964	6.65585	6.38012	6.43715	7.00473	6.54435	6.64365	6.93123	6.50371	6.80215	6.79971	6.48358	7.66791	7.40943	7.38142	7.48449	7.71075	7.41039	6.62547	6.65173	6.83513	6.64793	6.84358
10375290	Slu7	SLU7 splicing factor homolog (S. cerevisiae)	chr11	43247233	43261483	N	9.2418	9.16779	0.0740137	1.05264	0.0139881	0.236221	NM_148673	11 A5-B1.1	NM_148673	RefSeq	Mus musculus SLU7 splicing factor homolog (S. cerevisiae) (Slu7), transcript variant 1, mRNA.	Mm.28200	bladder| blood| bone| bone marrow| brain| embryonic tissue| extraembryonic tissue| eye| fertilized ovum| heart| intestine| joint| kidney| liver| lung| mammary gland| molar| nasopharynx| ovary| pancreas| pituitary gland| prostate| salivary gland| skin| spinal cord| spleen| stomach| testis| thymus| thyroid| unfertilized ovum| zygote| cleavage| morula| blastocyst| gastrula| organogenesis| fetus| neo…	--	9.22213	9.31467	9.31211	9.23427	9.19052	9.17664	9.29142	9.25543	9.36416	9.30343	9.41598	9.19091	9.21108	9.28635	9.15756	9.14912	9.18896	9.16614	9.23474	9.17045	9.12893	8.99921	9.07223	9.08993	9.38311	9.15805	9.24965	9.19012	9.16378
10378240	P2rx1	purinergic receptor P2X, ligand-gated ion channel, 1	chr11	72812644	72828702	N	5.51873	5.69925	-0.180522	0.882384	0.0140879	0.237107	NM_008771	11 B4|11 40.0 cM	NM_008771	RefSeq	Mus musculus purinergic receptor P2X, ligand-gated ion channel, 1 (P2rx1), mRNA.	Mm.25722	bladder| bone| bone marrow| brain| embryonic tissue| epididymis| heart| kidney| pancreas| salivary gland| thymus| fetus| neonate| juvenile| adult	--	5.46107	5.58372	5.20707	5.16834	5.30445	5.38249	5.32327	5.30892	5.80127	5.61427	5.85501	5.74309	5.68496	5.26265	5.6138	5.29261	5.52339	5.24984	6.05254	5.94181	6.00523	5.7321	5.87999	5.92386	5.55245	5.7767	5.60364	5.71303	5.42785
10393751	2900052L18Rik	RIKEN cDNA 2900052L18 gene	chr11	120091193	120092899	N	7.58975	7.4438	0.145946	1.10646	0.0141433	0.237401	ENSMUST00000062283	11 E2	ENSMUST00000062283	ENSEMBL Transcript	12 days embryo embryonic body between diaphragm region and neck cDNA, RIKEN full-length enriched library, clone:9430030N05 product:hypothetical protein, full insert sequence gene:ENSMUSG00000043993	---	---	--	7.81745	7.39538	7.82589	7.58754	7.55933	7.59413	7.72299	7.61881	7.56728	7.76875	7.63057	7.56918	7.5153	7.34226	7.63745	7.51967	7.66539	7.82972	7.45305	7.17488	7.75889	7.39642	7.48701	7.42394	7.14716	7.12306	7.20451	7.70329	7.46753
10497237	Pag1	phosphoprotein associated with glycosphingolipid microdomains 1	chr3	9691898	9833630	HIVAN1	5.74987	5.89971	-0.149839	0.901351	0.00252399	0.131054	NM_053182	3 A1	NM_053182	RefSeq	Mus musculus phosphoprotein associated with glycosphingolipid microdomains 1 (Pag1), mRNA.	Mm.214484	adrenal gland| brain| embryonic tissue| eye| lymph node| mammary gland| skin| spleen| thymus| cleavage| fetus| neonate| juvenile| adult	--	5.9351	5.749	5.41227	5.7926	5.85167	5.81874	5.82624	5.69545	5.88541	5.56781	5.60222	5.82544	5.8175	5.88996	5.77198	5.77312	5.87971	5.69766	5.84359	5.36202	5.82544	5.96658	6.00219	5.93609	5.91328	5.93318	5.60741	5.61845	5.85077
10383088	Gaa	glucosidase, alpha, acid	chr11	119129340	119146768	N	9.55297	9.48628	0.0666964	1.04732	0.0144515	0.240478	NM_008064	11 D-E|11 74.0 cM	NM_008064	RefSeq	Mus musculus glucosidase, alpha, acid (Gaa), mRNA.	Mm.4793	bladder| blood| bone| bone marrow| brain| connective tissue| dorsal root ganglion| embryonic tissue| extraembryonic tissue| eye| heart| inner ear| intestine| joint| kidney| liver| lung| lymph node| mammary gland| muscle| nasopharynx| ovary| oviduct| pancreas| pituitary gland| prostate| salivary gland| skin| spinal cord| spleen| stomach| sympathetic ganglion| testis| thymus| uterus| vagina|oocyte|…	--	9.56144	9.5581	9.64726	9.72134	9.72319	9.52444	9.44713	9.60503	9.62326	9.65152	9.55849	9.51834	9.48021	9.44211	9.49186	9.52222	9.47927	9.60012	9.54226	9.3619	9.44807	9.41916	9.33236	9.45705	9.4645	9.53566	9.41485	9.50817	9.49797
10391963	Nsf	N-ethylmaleimide sensitive fusion protein	chr11	103683096	103815363	N	9.39941	9.33852	0.0608906	1.04311	0.0145354	0.240434	NM_008740	11 E1|11 63.0 cM	NM_008740	RefSeq	Mus musculus N-ethylmaleimide sensitive fusion protein (Nsf), mRNA.	Mm.260117	bladder| blood| bone| bone marrow| brain| connective tissue| dorsal root ganglion| embryonic tissue| extraembryonic tissue| eye| fertilized ovum| heart| inner ear| intestine| kidney| liver| lung| mammary gland| nasopharynx| ovary| pancreas| pineal gland| pituitary gland| skin| spinal cord| spleen| sympathetic ganglion| testis| thymus| thyroid| tongue|oocyte| unfertilized ovum| zygote| cleavage| m…	--	9.37007	9.25087	9.54194	9.33505	9.38091	9.36944	9.42918	9.38278	9.47136	9.47116	9.51431	9.33228	9.35011	9.21164	9.36691	9.31312	9.47982	9.48354	9.50984	9.42395	9.42337	9.3098	9.39823	9.39783	9.38176	9.31442	9.28999	9.38485	9.28182
10386219	Zfp39	zinc finger protein 39	chr11	58701655	58717727	N	6.74029	6.61318	0.12711	1.0921	0.0147237	0.241475	NM_011758	11 B1.3	NM_011758	RefSeq	Mus musculus zinc finger protein 39 (Zfp39), mRNA.	Mm.127646	bone marrow| brain| embryonic tissue| kidney| lung| testis| thymus| organogenesis| fetus| juvenile| adult	--	6.86477	6.79899	6.8791	6.7269	6.55276	6.93998	6.90609	6.68193	7.11641	6.86205	6.84406	6.63255	6.58266	6.66703	6.9001	6.57185	6.50761	6.71322	6.67245	6.38536	6.52002	6.73735	6.77112	6.36911	6.76518	6.56344	6.35733	6.59068	6.53299
10393309	Prpsap1	phosphoribosyl pyrophosphate synthetase-associated protein 1	chr11	116332160	116351662	N	9.53424	9.45774	0.0764982	1.05446	0.0147261	0.241356	BC029621	11 E2	BC029621	GenBank	Mus musculus phosphoribosyl pyrophosphate synthetase-associated protein 1, mRNA (cDNA clone MGC:25626 IMAGE:4208743), complete cds.	Mm.25125	adrenal gland| bone| bone marrow| brain| connective tissue| dorsal root ganglion| embryonic tissue| epididymis| extraembryonic tissue| eye| fertilized ovum| heart| inner ear| intestine| kidney| liver| lung| mammary gland| muscle| nasopharynx| ovary| pancreas| pituitary gland| skin| spinal cord| spleen| stomach| testis| thymus| tongue| uterus|oocyte| zygote| cleavage| morula| blastocyst| gastrula|…	--	9.62517	9.5245	9.53077	9.62894	9.56251	9.50721	9.53938	9.51875	9.51831	9.68225	9.57527	9.61709	9.53242	9.51926	9.45011	9.44278	9.48095	9.56209	9.52786	9.33921	9.18895	9.38049	9.44286	9.44637	9.59023	9.56073	9.59038	9.54025	9.55146
10375127	1700072H12Rik	RIKEN cDNA 1700072H12 gene	chr11	33413421	33414459	N	5.10731	5.25733	-0.150015	0.901241	0.015153	0.244037	AK006938	---	AK006938	GenBank HTC	Mus musculus adult male testis cDNA, RIKEN full-length enriched library, clone:1700072H12 product:hypothetical protein, full insert sequence.	---	---	--	5.06778	4.90749	4.8192	5.03894	5.22381	5.30351	4.94533	5.24085	5.19584	4.68814	4.73155	5.20588	5.20805	5.16915	5.24093	5.46941	5.29466	4.93438	5.12981	5.33153	5.3677	5.40276	5.44987	5.39515	5.08613	5.1803	5.21397	4.90657	5.21473
10375807	9230009I02Rik	RIKEN cDNA 9230009I02 gene	chr11	50898589	50905335	N	3.85704	4.00027	-0.14323	0.905489	0.0154907	0.246306	ENSMUST00000101255	11 B1.3	ENSMUST00000101255	ENSEMBL Transcript	Adult male epididymis cDNA, RIKEN full-length enriched library, clone:9230009I02 product:hypothetical protein, full insert sequence gene:ENSMUSG00000072982	---	---	--	3.93403	3.77891	3.7536	3.93491	3.64959	4.05386	3.90523	4.00738	3.72378	3.83733	3.57727	3.74865	4.11996	3.66616	3.77378	3.92983	3.96396	4.01417	3.9833	3.78504	4.22053	4.00364	3.92155	4.13968	3.71646	4.03712	3.97376	3.82352	3.8787
10379260	OTTMUSG00000000169	predicted gene, OTTMUSG00000000169	chr11	78846605	78847144	N	5.95731	6.07116	-0.113849	0.924119	0.0163748	0.250496	AK154065	11 B5|11	AK154065	GenBank HTC	Mus musculus 2 days neonate thymus thymic cells cDNA, RIKEN full-length enriched library, clone:E430031K18 product:hypothetical protein, full insert sequence.	---	---	--	5.87102	6.29613	5.89617	6.06044	5.81988	5.87827	6.09155	6.15335	6.01076	5.84703	5.90818	5.81875	5.78608	5.83678	5.99657	6.20859	5.71629	5.79516	6.11775	6.03745	5.9393	6.13217	6.23863	6.1075	6.0259	6.10489	5.91572	6.21921	6.10605
10374043	Ankrd36	ankyrin repeat domain 36	chr11	5469688	5514689	N	4.67529	4.77859	-0.103306	0.930897	0.0166123	0.251516	NM_023816	11 A1	NM_023816	RefSeq	Mus musculus ankyrin repeat domain 36 (Ankrd36), mRNA.	Mm.67300	skin| testis| adult	--	4.69589	4.62601	4.59645	4.7005	4.64837	4.70289	4.76011	4.76318	4.39576	4.85725	4.58495	4.64601	4.78709	4.37535	4.68938	4.5579	4.73972	4.94423	4.65403	4.78071	4.81864	4.91942	4.61374	5.04097	4.59948	4.61194	4.93067	4.86943	4.85816
10377652	Gps2	G protein pathway suppressor 2	chr11	69727552	69730093	N	8.79875	8.72943	0.0693208	1.04922	0.0167775	0.252337	NM_019726	11 B3	NM_019726	RefSeq	Mus musculus G protein pathway suppressor 2 (Gps2), mRNA.	Mm.18026	adipose tissue| blood| bone marrow| brain| connective tissue| embryonic tissue| extraembryonic tissue| eye| fertilized ovum| heart| intestine| joint| kidney| liver| lung| lymph node| mammary gland| muscle| nasopharynx| ovary| pancreas| prostate| skin| spleen| stomach| testis| thymus| thyroid|oocyte| zygote| cleavage| blastocyst| gastrula| organogenesis| fetus| neonate| juvenile| adult	--	8.8587	8.63974	8.77874	8.78193	8.79386	8.7753	8.79831	8.74833	8.79887	8.9554	8.8032	8.65927	8.79024	8.92257	8.76296	8.6417	8.79939	8.99098	8.87486	8.80067	8.70351	8.72337	8.56061	8.72561	8.88758	8.65126	8.79922	8.74346	8.76079
10491056	Tbl1xr1	transducin (beta)-like 1X-linked receptor 1	chr3	22112577	22115514	HIVAN1	9.12546	8.97331	0.152155	1.11123	0.00263717	0.134147	NM_030732	3 A3	NM_030732	RefSeq	Mus musculus transducin (beta)-like 1X-linked receptor 1 (Tbl1xr1), mRNA.	Mm.202966	adrenal gland| blood| bone| bone marrow| brain| embryonic tissue| extraembryonic tissue| eye| fertilized ovum| intestine| liver| lung| lymph node| mammary gland| muscle| nasopharynx| ovary| pancreas| skin| spleen| testis| thymus| unfertilized ovum| zygote| cleavage| organogenesis| fetus| neonate| juvenile| adult	--	9.1325	8.92551	9.0589	9.12266	9.06038	9.12713	9.1234	8.99682	9.188	9.15473	9.33342	9.17135	9.04672	9.33056	9.23153	8.90128	9.03058	9.04041	9.29879	9.23453	8.86653	9.07238	9.10512	9.01558	8.92463	8.76222	8.72722	8.93702	8.74665
10386473	Srebf1	sterol regulatory element binding transcription factor 1	chr11	60012586	60034106	N	9.00539	8.76641	0.238981	1.18016	0.0170713	0.253106	NM_011480	11 B2	NM_011480	RefSeq	Mus musculus sterol regulatory element binding transcription factor 1 (Srebf1), mRNA.	Mm.278701	bladder| blood| bone| bone marrow| brain| connective tissue| dorsal root ganglion| embryonic tissue| epididymis| extraembryonic tissue| eye| inner ear| intestine| joint| kidney| liver| lung| mammary gland| olfactory mucosa| ovary| pancreas| pineal gland| pituitary gland| salivary gland| skin| spinal cord| spleen| stomach| sympathetic ganglion| testis| thymus| thyroid|oocyte| morula| blastocyst| g…	--	8.85707	9.4553	9.75542	9.05432	9.35271	9.01693	8.95599	9.20189	9.39251	9.12683	8.92898	8.86254	8.85885	8.83663	8.95423	8.78772	8.75728	8.83961	8.6047	8.5083	8.68706	8.62431	8.71013	8.57517	8.7927	8.58821	8.78578	8.77109	8.6461
10389339	Usp32	ubiquitin specific peptidase 32	chr11	84797992	84917463	N	9.69972	9.63745	0.0622739	1.04411	0.0171143	0.252995	NM_001029934	11 C	NM_001029934	RefSeq	Mus musculus ubiquitin specific peptidase 32 (Usp32), mRNA.	Mm.178524	bladder| brain| connective tissue| embryonic tissue| extraembryonic tissue| eye| fertilized ovum| inner ear| intestine| kidney| liver| lung| lymph node| mammary gland| ovary| prostate| skin| spinal cord| spleen| sympathetic ganglion| testis| thymus|oocyte| zygote| cleavage| gastrula| organogenesis| fetus| neonate| juvenile| adult	--	9.78843	9.83204	9.62763	9.72645	9.69125	9.57001	9.68402	9.64184	9.69199	9.74818	9.78513	9.74005	9.7258	9.73469	9.74737	9.66472	9.69123	9.62116	9.67187	9.61058	9.51687	9.50861	9.5679	9.56682	9.72282	9.61174	9.7245	9.67552	9.7335
10379228	Nos2	nitric oxide synthase 2, inducible, macrophage	chr11	78734289	78773725	N	5.99613	6.13899	-0.14286	0.905722	0.0171829	0.25326	NM_010927	11 B5|11 45.6 cM	NM_010927	RefSeq	Mus musculus nitric oxide synthase 2, inducible, macrophage (Nos2), mRNA.	Mm.2893	brain| heart| mammary gland| skin| juvenile| adult	--	5.94731	6.26918	5.95376	6.0182	5.63988	6.15869	5.61674	5.95458	5.97982	6.04115	5.87069	5.81404	5.90337	6.18405	5.95281	6.08381	5.97549	6.03844	6.36291	6.15777	6.19988	6.40094	6.17439	6.09363	5.84748	6.28981	5.77137	6.1847	6.34351
10382848	1110005A03Rik	RIKEN cDNA 1110005A03 gene	chr11	116704914	116711048	N	8.69777	8.81079	-0.113028	0.924645	0.0172054	0.253293	BC026936	11 E2	BC026936	GenBank	Mus musculus RIKEN cDNA 1110005A03 gene, mRNA (cDNA clone MGC:30958 IMAGE:4021089), complete cds.	Mm.348004	blood| bone marrow| brain| connective tissue| dorsal root ganglion| embryonic tissue| extraembryonic tissue| eye| inner ear| intestine| kidney| liver| lung| mammary gland| oviduct| pancreas| pineal gland| skin| spinal cord| spleen| testis| cleavage| morula| gastrula| organogenesis| fetus| neonate| juvenile| adult	--	8.80948	8.63803	8.87216	8.57181	8.37165	8.7273	8.62607	8.91888	8.70322	8.4307	8.5255	8.75486	8.9747	8.6161	8.69452	8.94086	8.69356	8.74986	8.54452	8.79153	8.99237	8.7705	8.81323	8.7802	8.74788	8.86186	8.58137	8.77284	9.05924
10385747	Phf15	PHD finger protein 15	chr11	51626958	51670983	N	7.63645	7.48818	0.148266	1.10824	0.0177086	0.257222	NM_199299	11 B1.3	NM_199299	RefSeq	Mus musculus PHD finger protein 15 (Phf15), mRNA.	Mm.259996	adrenal gland| bladder| blood| bone| brain| embryonic tissue| extraembryonic tissue| eye| fertilized ovum| intestine| kidney| liver| lung| mammary gland| ovary| pancreas| pituitary gland| salivary gland| skin| spleen| thymus|oocyte| zygote| cleavage| gastrula| juvenile| adult	--	7.45582	7.46804	7.4404	7.47084	7.51367	7.66574	7.6416	7.53902	7.57148	7.7104	7.50705	7.70495	7.71923	7.68891	7.97956	7.77497	7.84553	7.93825	7.43917	7.65439	7.60576	7.58228	7.35191	7.85714	7.26487	7.24637	7.52689	7.81577	7.71487
10390963	Krt33a	keratin 33A	chr11	99872509	99877526	N	4.88965	5.0405	-0.150845	0.900723	0.0182574	0.259177	NM_027983	11 D	NM_027983	RefSeq	Mus musculus keratin 33A (Krt33a), mRNA.	Mm.440318	liver| salivary gland| skin| tongue| fetus| neonate| juvenile| adult	--	4.84787	4.87403	5.09982	4.44254	4.65604	4.91081	5.05229	4.93829	4.70514	4.61297	4.89819	5.1693	4.88101	4.61697	4.98111	5.13541	4.98253	5.11652	4.71905	5.15316	4.98283	4.81189	4.71237	5.12356	5.10546	5.04301	5.17952	5.18982	5.18272
10377841	Tm4sf5	transmembrane 4 superfamily member 5	chr11	70318779	70324680	N	6.00719	6.12922	-0.122031	0.918893	0.0184621	0.260458	NM_029360	11 B3	NM_029360	RefSeq	Mus musculus transmembrane 4 superfamily member 5 (Tm4sf5), mRNA.	Mm.24400	embryonic tissue| intestine| mammary gland| thymus| gastrula| fetus| juvenile| adult	--	6.16425	5.82811	5.9014	5.979	5.79717	5.97918	5.94331	6.32625	6.13413	6.00457	5.92514	6.01957	5.97537	6.04498	6.02177	6.14531	6.00745	6.10688	5.71256	6.12731	5.98193	6.0302	6.15799	6.12614	5.88851	6.48631	6.21013	6.07256	6.24074
10375735	Hnrph1	heterogeneous nuclear ribonucleoprotein H1	chr11	50191253	50200030	N	10.5527	10.4647	0.0880601	1.06294	0.0185966	0.261177	NM_021510	11 B1.2	NM_021510	RefSeq	Mus musculus heterogeneous nuclear ribonucleoprotein H1 (Hnrph1), mRNA.	Mm.21740	bladder| blood| bone| bone marrow| brain| dorsal root ganglion| embryonic tissue| epididymis| extraembryonic tissue| eye| fertilized ovum| heart| inner ear| intestine| kidney| lung| lymph node| mammary gland| molar| muscle| nasopharynx| ovary| pancreas| pituitary gland| prostate| salivary gland| skin| spinal cord| spleen| stomach| sympathetic ganglion| testis| thymus| thyroid| uterus| vagina|oocy…	--	10.6685	10.5889	10.7097	10.5476	10.5371	10.5948	10.5201	10.3617	10.6454	10.677	10.746	10.4293	10.433	10.6752	10.5777	10.3633	10.4529	10.3072	10.5963	10.6232	10.4262	10.4168	10.3654	10.4072	10.501	10.432	10.535	10.3951	10.3311
10374068	Dbnl	drebrin-like	chr11	5688521	5700965	N	8.74667	8.6787	0.0679665	1.04824	0.0186442	0.261406	NM_013810	11 A1|11 1.0 cM	NM_013810	RefSeq	Mus musculus drebrin-like (Dbnl), mRNA.	Mm.256925	bladder| blood| bone| bone marrow| brain| connective tissue| embryonic tissue| extraembryonic tissue| eye| heart| inner ear| intestine| joint| kidney| liver| lung| lymph node| mammary gland| nasopharynx| olfactory mucosa| ovary| pancreas| pituitary gland| prostate| salivary gland| skin| spinal cord| spleen| stomach| testis| thymus| uterus| morula| blastocyst| egg cylinder| gastrula| organogenesis…	--	8.78642	8.6368	8.66868	8.56909	8.82692	8.66331	8.77239	8.84585	8.67138	8.80123	8.6358	8.74128	8.70084	8.95308	8.79838	8.75689	8.77219	8.83015	8.74787	8.75478	8.76231	8.6059	8.77471	8.77335	8.78441	8.52981	8.64484	8.84419	8.61776
10387638	Fgf11	fibroblast growth factor 11	chr11	69609570	69615218	N	5.79899	5.95738	-0.158391	0.896024	0.0186519	0.261367	NM_010198	11 B4	NM_010198	RefSeq	Mus musculus fibroblast growth factor 11 (Fgf11), mRNA.	Mm.269011	brain| embryonic tissue| eye| inner ear| muscle| fetus| juvenile| adult	--	5.45239	5.76662	6.10204	5.64967	6.04095	5.71337	5.86365	6.0141	5.83862	5.8136	5.6281	5.86358	5.48632	5.87861	5.59863	6.00995	6.2425	5.86456	5.4235	5.72903	6.09803	5.73195	6.09526	5.91224	5.86643	6.2825	6.24113	5.89459	6.10623
10379731	Kal1	Kallmann syndrome 1 sequence (human)	chr11	83522517	83524845	N	4.91799	5.01588	-0.0978901	0.934399	0.0186671	0.261287	NM_007969	11 C	NM_007969	RefSeq	Mus musculus Kallmann syndrome 1 sequence (human) (Kal1), mRNA.	Mm.1650	embryonic tissue| lung| mammary gland| prostate| salivary gland| skin| testis| thymus| tongue| uterus| cleavage| fetus| neonate| juvenile| adult	--	5.00172	4.94393	4.82862	4.77675	4.95799	4.94083	4.8066	4.81883	5.04294	4.92308	4.53545	4.99948	4.88946	4.93889	4.92037	4.96896	5.05411	5.11692	4.95538	4.93958	5.01797	5.02255	4.92975	4.84488	4.96973	4.94145	5.11372	5.12951	5.12572
10376446	Trim17	tripartite motif-containing 17	chr11	58768187	58786600	N	6.93513	6.9936	-0.0584755	0.960278	0.0188488	0.26178	NM_031172	11 B1.2-B1.3	NM_031172	RefSeq	Mus musculus tripartite motif-containing 17 (Trim17), mRNA.	Mm.179733	brain| testis| thymus| tongue| fetus| juvenile| adult	--	6.95677	6.922	6.99689	6.75661	6.96668	7.00795	6.96766	6.96258	6.94397	6.93467	6.86795	6.91784	6.9573	6.95245	6.89421	6.919	6.80454	6.8876	6.96685	7.11903	7.06302	7.1039	7.08932	7.02704	6.93769	6.932	7.03293	6.86287	6.98655
10386359	Guk1	guanylate kinase 1	chr11	58997377	59005318	N	8.48283	8.35672	0.126107	1.09135	0.0191204	0.263796	NM_008193	11 B1.3	NM_008193	RefSeq	Mus musculus guanylate kinase 1 (Guk1), mRNA.	Mm.3624	adipose tissue| brain| connective tissue| dorsal root ganglion| embryonic tissue| extraembryonic tissue| eye| heart| inner ear| intestine| joint| kidney| liver| lung| lymph node| mammary gland| muscle| pancreas| pineal gland| pituitary gland| prostate| skin| spleen| stomach| testis| thymus| thyroid| tongue| cleavage| morula| blastocyst| egg cylinder| gastrula| organogenesis| fetus| neonate| juven…	--	8.56566	8.51699	8.48092	8.65231	8.56452	8.63455	8.61402	8.6309	8.61956	8.51317	8.25835	8.40474	8.54133	8.27012	8.52494	8.4041	8.42933	8.50956	8.35271	8.16882	8.19629	8.19272	8.15633	8.21989	8.58746	8.39411	8.4716	8.47687	8.31634
10383970	Kremen1	kringle containing transmembrane protein 1	chr11	5091555	5161613	N	7.96009	7.88501	0.0750802	1.05342	0.0191482	0.263888	NM_032396	11 A1	NM_032396	RefSeq	Mus musculus kringle containing transmembrane protein 1 (Kremen1), mRNA.	Mm.209989	bladder| bone marrow| brain| embryonic tissue| extraembryonic tissue| eye| heart| inner ear| intestine| kidney| lung| mammary gland| muscle| ovary| skin| stomach| thymus|oocyte| morula| blastocyst| gastrula| organogenesis| fetus| neonate| juvenile| adult	--	7.8735	7.86529	7.80198	7.93497	7.92098	7.97113	8.11357	7.9504	7.8803	8.01512	7.83771	7.93211	7.95639	8.06599	8.09252	7.86388	8.03689	8.10505	7.85144	8.13262	7.90665	7.86956	7.78275	8.09649	7.84945	8.06515	7.91502	7.90692	7.91847
10389879	Wfikkn2	WAP, follistatin/kazal, immunoglobulin, kunitz and netrin domain containing 2	chr11	94098912	94103863	N	5.29565	5.41272	-0.117073	0.922057	0.0193816	0.265062	NM_181819	11 C	NM_181819	RefSeq	Mus musculus WAP, follistatin/kazal, immunoglobulin, kunitz and netrin domain containing 2 (Wfikkn2), mRNA.	Mm.450041	brain| eye| kidney| pituitary gland| thyroid| fetus| neonate| juvenile	--	5.33068	5.34208	5.2977	5.21663	5.32771	5.21677	5.02674	5.46621	5.31673	5.15854	4.94916	5.52027	5.23193	5.30962	5.35019	5.54056	5.24199	5.43534	5.23017	5.40388	5.38324	5.53525	5.4551	5.54819	5.24494	5.68663	5.46716	5.54068	5.38603
10381653	Ccdc103	coiled-coil domain containing 103	chr11	102742558	102748045	N	5.79891	5.87277	-0.0738666	0.950088	0.0196931	0.266698	NM_028492	11 E1	NM_028492	RefSeq	Mus musculus coiled-coil domain containing 103 (Ccdc103), mRNA.	Mm.67659 // Mm.460329	brain| embryonic tissue| lung| testis| fetus| juvenile| adult // brain| embryonic tissue| testis| fetus| juvenile| adult	--	5.93435	5.75665	5.69107	5.88081	5.67355	5.7202	5.74931	5.94374	5.77122	5.75828	5.8768	5.88427	5.74932	5.67828	5.81805	5.90104	5.79094	5.80087	5.73541	5.86399	6.05766	5.76018	5.9303	5.89811	5.87875	5.72006	5.79909	5.6937	5.94923
10490777	Zfhx4	zinc finger homeodomain 4	chr3	5218659	5414508	HIVAN1	5.19683	5.42532	-0.228485	0.853531	0.00272693	0.13408	NM_030708	3 A1	NM_030708	RefSeq	Mus musculus zinc finger homeodomain 4 (Zfhx4), mRNA.	Mm.41522	brain| embryonic tissue| eye| liver| lung| mammary gland| pancreas| pituitary gland| prostate| spinal cord| organogenesis| fetus| neonate| juvenile| adult	--	5.1721	5.06239	5.32713	5.02944	5.36125	5.21988	5.07259	5.35478	5.24561	4.8431	5.29495	5.2457	5.37218	4.96688	5.08644	5.23542	5.48095	5.2469	5.10653	5.21247	5.44512	5.50051	5.25737	5.15793	5.39214	5.23761	5.54633	5.28596	5.12149
10391254	Kcnh4	potassium voltage-gated channel, subfamily H (eag-related), member 4	chr11	100602927	100620919	N	6.53169	6.67176	-0.140072	0.907474	0.019732	0.266648	NM_001081194	11 D	NM_001081194	RefSeq	Mus musculus potassium voltage-gated channel, subfamily H (eag-related), member 4 (Kcnh4), mRNA.	Mm.297539	brain| fetus	--	6.4177	6.54578	6.34314	6.44515	6.12395	6.58852	6.37129	6.73585	6.61505	6.2808	6.28338	6.75518	6.71623	6.52541	6.72885	6.75003	6.48517	6.76079	6.51676	6.64473	6.65255	6.79539	6.79476	6.61838	6.37521	6.80176	6.69362	6.62603	6.88513
10375789	Olfr1377	olfactory receptor 1377	chr11	50798205	50799128	N	3.89883	4.02457	-0.125743	0.916532	0.0197591	0.266583	NM_146911	---	NM_146911	RefSeq	Mus musculus olfactory receptor 1377 (Olfr1377), mRNA.	Mm.451670	---	--	3.85533	3.84338	3.7979	3.7763	3.99128	4.23111	3.8182	3.81541	3.78306	3.97329	3.78901	3.96099	3.89127	3.5931	3.6835	3.91993	4.07623	4.30098	3.97985	3.89644	3.95827	3.85384	4.18594	4.27579	4.03377	3.7952	4.07653	3.73252	3.99297
10388018	Dhx33	DEAH (Asp-Glu-Ala-His) box polypeptide 33	chr11	70797593	70817934	N	7.69745	7.61353	0.0839125	1.05989	0.0197801	0.266723	NM_178367	11 B4	NM_178367	RefSeq	Mus musculus DEAH (Asp-Glu-Ala-His) box polypeptide 33 (Dhx33), mRNA.	Mm.35399	blood| bone| bone marrow| brain| dorsal root ganglion| embryonic tissue| extraembryonic tissue| eye| kidney| liver| mammary gland| oviduct| pancreas| skin| thymus| thyroid| vagina| cleavage| morula| blastocyst| gastrula| organogenesis| fetus| juvenile| adult	--	7.76481	7.60613	7.83282	7.69662	7.83371	7.64245	7.70998	7.6283	7.5786	7.76186	7.83846	7.66069	7.73484	7.70056	7.64491	7.47523	7.7593	7.69168	7.66079	7.72717	7.54117	7.41878	7.58941	7.58922	7.79518	7.6826	7.6305	7.59453	7.64187
10390170	Nxph3	neurexophilin 3	chr11	95371160	95375879	N	5.96099	6.0886	-0.12761	0.915347	0.0198158	0.266916	NM_130858	11 C	NM_130858	RefSeq	Mus musculus neurexophilin 3 (Nxph3), mRNA.	Mm.22970	brain| embryonic tissue| intestine| lung| mammary gland| pituitary gland| testis| fetus| juvenile| adult	--	5.88068	5.68729	5.75123	5.85815	6.02525	6.08143	5.78003	6.06864	5.94585	6.15792	5.93424	5.98573	5.97476	5.62109	6.146	6.22798	6.09737	6.12958	5.72167	6.14496	6.3033	6.15826	6.31921	6.16185	5.78304	6.08998	6.09855	5.95258	5.98873
10497309	Snx16	sorting nexin 16	chr3	10418147	10440100	HIVAN1	7.9741	7.77258	0.201513	1.1499	0.00275923	0.134349	NM_029068	3 A1	NM_029068	RefSeq	Mus musculus sorting nexin 16 (Snx16), mRNA.	Mm.440548	brain| dorsal root ganglion| embryonic tissue| eye| heart| inner ear| intestine| kidney| liver| lung| mammary gland| muscle| ovary| salivary gland| skin| spinal cord| spleen| stomach| testis|oocyte| morula| blastocyst| gastrula| fetus| neonate| juvenile| adult	--	8.06917	8.12714	7.8871	7.84102	8.01627	8.06128	8.07245	7.78613	8.1162	8.33297	8.29658	7.8103	8.03538	8.06494	7.77764	7.64103	7.86733	7.77878	7.89915	8.0011	7.4994	7.72664	7.48861	7.64697	8.18846	8.18532	7.83879	7.82191	7.58748
10386095	1810073G14Rik	RIKEN cDNA 1810073G14 gene	chr11	57296502	57332117	N	8.42763	8.35937	0.0682605	1.04845	0.0200233	0.267981	BC019518	11 B2	BC019518	GenBank	Mus musculus RIKEN cDNA 1810073G14 gene, mRNA (cDNA clone MGC:28706 IMAGE:4456429), complete cds.	Mm.25632	bladder| blood| bone marrow| brain| connective tissue| embryonic tissue| epididymis| extraembryonic tissue| eye| fertilized ovum| heart| inner ear| intestine| kidney| liver| lung| lymph node| mammary gland| molar| muscle| nasopharynx| ovary| pancreas| pituitary gland| skin| spinal cord| spleen| testis| thymus| uterus|oocyte| zygote| cleavage| morula| blastocyst| gastrula| organogenesis| fetus| ne…	--	8.44506	8.46636	8.5263	8.31543	8.52706	8.47012	8.40016	8.36825	8.3835	8.57394	8.56663	8.36722	8.34778	8.18051	8.47875	8.34462	8.38568	8.47052	8.48019	8.45455	8.44513	8.26944	8.36356	8.38676	8.40451	8.36258	8.24022	8.35698	8.24846
10386705	Zfp179	zinc finger protein 179	chr11	61261944	61267431	N	5.37468	5.50739	-0.13271	0.912117	0.0201524	0.268559	NM_009548	11 B1.3|11 34.35 cM	NM_009548	RefSeq	Mus musculus zinc finger protein 179 (Zfp179), mRNA.	Mm.89201	brain| embryonic tissue| eye| oviduct| pituitary gland| salivary gland| spinal cord| sympathetic ganglion| organogenesis| fetus| neonate| juvenile| adult	--	5.47941	5.14909	5.29934	5.30826	5.0557	5.5932	5.35868	5.50614	5.65386	5.14983	5.0239	5.35811	5.61752	5.35141	5.31702	5.60697	5.33229	5.47732	5.38343	5.47216	5.55369	5.53906	5.66625	5.58586	5.24514	5.66355	5.79131	5.56808	5.57672
10393628	Tbc1d16	TBC1 domain family, member 16	chr11	119008447	119089813	N	8.60665	8.70859	-0.10194	0.931779	0.0203569	0.26999	NM_172443	11 E2	NM_172443	RefSeq	Mus musculus TBC1 domain family, member 16 (Tbc1d16), mRNA.	Mm.383265	brain| embryonic tissue| kidney| liver| mammary gland| skin| organogenesis| fetus| adult	--	8.57364	8.6476	8.55809	8.84491	8.56291	8.58366	8.71153	8.81583	8.6367	8.69993	8.64474	8.53714	8.50693	8.48278	8.41937	8.5287	8.4747	8.71167	8.5333	8.65878	8.85502	8.68249	8.70401	8.70181	8.49402	8.53044	8.53329	8.57688	8.63348
10389308	Ggnbp2	gametogenetin binding protein 2	chr11	84646231	84684240	N	9.47788	9.42572	0.052164	1.03682	0.0206997	0.271231	NM_153144	11 C	NM_153144	RefSeq	Mus musculus gametogenetin binding protein 2 (Ggnbp2), mRNA.	Mm.356653	blood| bone| bone marrow| brain| embryonic tissue| epididymis| extraembryonic tissue| eye| heart| inner ear| intestine| kidney| liver| lung| lymph node| mammary gland| ovary| pancreas| pineal gland| pituitary gland| prostate| skin| spleen| stomach| testis| thymus| uterus| cleavage| blastocyst| gastrula| organogenesis| fetus| neonate| juvenile| adult	--	9.48681	9.41132	9.50384	9.52476	9.52143	9.407	9.45421	9.33563	9.47386	9.6133	9.57424	9.45424	9.41606	9.61379	9.5514	9.38311	9.50848	9.40146	9.44594	9.47672	9.46401	9.3477	9.502	9.46492	9.35319	9.50104	9.39422	9.41863	9.38772
10389505	ENSMUSG00000055697	predicted gene, ENSMUSG00000055697	chr11	86392792	86393163	N	6.65188	6.53225	0.119626	1.08645	0.020991	0.272481	ENSMUST00000069425	11 C|11	ENSMUST00000069425	ENSEMBL Transcript	Adult male liver tumor cDNA, RIKEN full-length enriched library, clone:C730049P21 product:hypothetical protein, full insert sequence gene:ENSMUSG00000055697	Mm.347746	brain| embryonic tissue| eye| liver| mammary gland| testis| morula| fetus| adult	--	6.82903	6.55373	7.00808	6.57715	6.42874	6.80145	6.46875	6.53927	6.6905	6.6093	6.61831	6.65373	6.60916	6.94256	6.77398	6.76826	6.55048	6.44627	6.56902	6.59976	6.66679	6.54113	6.43578	6.42777	6.51835	6.86863	6.58835	6.50058	6.67094
10378964	Sez6	seizure related gene 6	chr11	77744341	77792550	N	5.90075	5.97978	-0.0790267	0.946696	0.0210717	0.27282	NM_021286	11 B5|11 44.83 cM	NM_021286	RefSeq	Mus musculus seizure related gene 6 (Sez6), mRNA.	Mm.229330	brain| embryonic tissue| eye| inner ear| nasopharynx| pancreas| pituitary gland| spinal cord| organogenesis| fetus| neonate| juvenile| adult	--	5.86718	5.95188	5.97072	5.88155	5.79915	5.99745	5.94123	6.05798	6.00122	5.77561	5.7484	5.95222	5.83061	5.72627	5.83383	6.19238	5.74366	5.91691	5.81715	6.00965	5.95531	6.08595	5.85655	5.89172	5.82605	5.98309	6.01658	6.02213	6.06072
10381697	Hexim1	hexamethylene bis-acetamide inducible 1	chr11	102977639	102981039	N	9.57366	9.48826	0.0854023	1.06098	0.0215952	0.274207	NM_138753	11 E1	NM_138753	RefSeq	Mus musculus hexamethylene bis-acetamide inducible 1 (Hexim1), mRNA.	Mm.8763	adrenal gland| bone marrow| brain| embryonic tissue| extraembryonic tissue| eye| heart| inner ear| intestine| kidney| liver| lung| mammary gland| nasopharynx| pancreas| skin| spleen| stomach| testis| thymus| thyroid| cleavage| blastocyst| organogenesis| fetus| neonate| juvenile| adult	--	9.67108	9.70743	9.63335	9.55636	9.6567	9.58132	9.65956	9.5565	9.55929	9.71449	9.58194	9.48738	9.6656	9.20065	9.54884	9.49957	9.53989	9.54669	9.59282	9.51372	9.41283	9.44466	9.40135	9.44967	9.67806	9.52991	9.70307	9.54252	9.51889
10388732	A030003K02Rik	RIKEN cDNA A030003K02 gene	chr11	77845688	77846167	N	6.9326	7.02511	-0.0925149	0.937886	0.0218701	0.2756	AK053376	---	AK053376	GenBank HTC	Mus musculus 0 day neonate eyeball cDNA, RIKEN full-length enriched library, clone:E130012M10 product:hypothetical protein, full insert sequence.	---	---	--	6.85209	6.90925	6.82479	6.75221	6.9287	7.0306	6.98213	7.07797	6.88992	6.83388	6.84176	6.74447	7.06663	6.76312	6.91485	7.16108	7.21243	6.87158	6.95256	7.04191	7.10265	6.9808	6.98353	7.02214	6.79813	7.03944	7.07811	7.25632	6.93835
10387119	Glp2r	glucagon-like peptide 2 receptor	chr11	67475004	67584655	N	5.20137	5.309	-0.107634	0.928109	0.0219346	0.275581	NM_175681	11 B3	NM_175681	RefSeq	Mus musculus glucagon-like peptide 2 receptor (Glp2r), mRNA.	Mm.118883	bladder| eye| intestine| adult	--	5.24554	5.2538	5.21848	5.13145	5.15873	5.33948	5.06735	5.51803	5.28521	5.07584	4.95261	5.22627	5.32613	4.98589	5.12908	5.32629	5.3194	5.26242	5.07413	5.13121	5.24448	5.5713	5.37547	5.55502	5.19137	5.1258	5.2034	5.25373	5.27692
10379075	2610507B11Rik	RIKEN cDNA 2610507B11 gene	chr11	78075258	78104127	N	11.3868	11.3432	0.0436187	1.0307	0.0228617	0.280333	NM_001002004	11 B5|11 44.93 cM	NM_001002004	RefSeq	Mus musculus RIKEN cDNA 2610507B11 gene (2610507B11Rik), mRNA.	Mm.237103	bladder| blood| bone| bone marrow| brain| dorsal root ganglion| embryonic tissue| extraembryonic tissue| eye| heart| inner ear| intestine| kidney| liver| lung| mammary gland| muscle| nasopharynx| ovary| pancreas| pineal gland| prostate| salivary gland| skin| spleen| stomach| sympathetic ganglion| testis| thymus| thyroid| uterus|oocyte| unfertilized ovum| cleavage| morula| blastocyst| gastrula| or…	--	11.4162	11.4026	11.2661	11.4185	11.3107	11.3165	11.3895	11.3518	11.3343	11.3663	11.4993	11.4428	11.4444	11.2564	11.45	11.3023	11.3893	11.4769	11.4567	11.4455	11.4257	11.3337	11.3828	11.3379	11.3436	11.3056	11.3017	11.3549	11.3958
10375382	Clint1	clathrin interactor 1	chr11	45665466	45724125	N	10.5409	10.4942	0.0466939	1.0329	0.0229387	0.280315	NM_001045520	11 B1.1	NM_001045520	RefSeq	Mus musculus clathrin interactor 1 (Clint1), mRNA.	Mm.169673	adrenal gland| bladder| blood| bone| bone marrow| brain| embryonic tissue| epididymis| extraembryonic tissue| eye| heart| intestine| kidney| liver| lung| lymph node| mammary gland| muscle| nasopharynx| ovary| pancreas| prostate| salivary gland| skin| spinal cord| spleen| stomach| testis| thymus|oocyte| unfertilized ovum| blastocyst| gastrula| organogenesis| fetus| neonate| juvenile| adult	--	10.5628	10.5084	10.4805	10.4777	10.4109	10.5031	10.5703	10.4759	10.5518	10.5456	10.5684	10.5673	10.6154	10.6755	10.5642	10.5043	10.6035	10.674	10.5025	10.4551	10.4958	10.4886	10.461	10.5167	10.5875	10.5324	10.5402	10.5297	10.5618
10380660	Hoxb2	homeo box B2	chr11	96212946	96215330	N	7.63706	7.52533	0.111728	1.08052	0.0231448	0.281871	NM_134032	11 D|11 56.07 cM	NM_134032	RefSeq	Mus musculus homeo box B2 (Hoxb2), mRNA.	Mm.281153	bone| embryonic tissue| intestine| mammary gland| pancreas| spinal cord| gastrula| organogenesis| fetus| juvenile| adult	--	7.8205	7.69134	7.68565	7.55733	7.81859	7.69893	7.73625	7.63725	7.7011	7.98598	7.50216	7.63005	7.50642	7.64498	7.61941	7.56348	7.66391	7.47049	7.43357	7.37377	7.55316	7.3256	7.51368	7.40188	7.75537	7.44158	7.47201	7.36851	7.55791
10379795	Ap1gbp1	AP1 gamma subunit binding protein 1	chr11	83777973	83855596	N	8.94487	8.8524	0.0924721	1.0662	0.0234697	0.283756	NM_194341	11 C	NM_194341	RefSeq	Mus musculus AP1 gamma subunit binding protein 1 (Ap1gbp1), transcript variant 2, mRNA.	Mm.82680	bone marrow| brain| embryonic tissue| eye| fertilized ovum| kidney| mammary gland| ovary| pancreas| pituitary gland| salivary gland| skin| spinal cord| testis| thymus| tongue|oocyte| zygote| blastocyst| egg cylinder| organogenesis| fetus| juvenile| adult	--	9.06334	8.94011	8.77177	8.84606	8.88552	8.87445	8.9641	8.95754	8.95551	9.00378	8.85402	9.05806	9.05836	8.8427	8.99683	8.90954	8.97138	9.15391	8.93248	8.858	8.8816	8.80616	8.921	8.90771	9.10595	8.95035	9.03086	9.02392	9.03363
10387525	Mpdu1	mannose-P-dolichol utilization defect 1	chr11	69470199	69476144	N	10.155	10.0824	0.0725659	1.05159	0.0236712	0.284407	NM_011900	11 B3|11 39.0 cM	NM_011900	RefSeq	Mus musculus mannose-P-dolichol utilization defect 1 (Mpdu1), mRNA.	Mm.89579	blood| bone| bone marrow| brain| embryonic tissue| extraembryonic tissue| eye| heart| inner ear| intestine| joint| kidney| liver| lung| mammary gland| muscle| ovary| oviduct| pancreas| pineal gland| salivary gland| skin| spinal cord| spleen| stomach| testis| thymus| thyroid| tongue| uterus| cleavage| morula| blastocyst| gastrula| organogenesis| fetus| neonate| juvenile| adult	--	10.0615	10.0468	10.1362	10.2063	10.1495	10.1117	10.1657	10.2091	10.016	10.1074	10.1041	10.1122	10.2392	10.1868	10.1703	10.1707	10.1456	10.3931	10.1552	10.2127	10.2763	10.2037	10.1919	10.224	9.91787	9.93882	10.0962	10.0555	10.0359
10387907	Pld2	phospholipase D2	chr11	70353525	70354102	N	7.39792	7.50446	-0.106541	0.928812	0.0237505	0.284813	BC047268	11 B3|11 39.0 cM	BC047268	GenBank	Mus musculus phospholipase D2, mRNA (cDNA clone IMAGE:6310368), complete cds.	Mm.260177	adrenal gland| bone| brain| connective tissue| embryonic tissue| extraembryonic tissue| eye| fertilized ovum| heart| inner ear| joint| kidney| lung| mammary gland| muscle| nasopharynx| ovary| oviduct| pancreas| prostate| skin| spinal cord| testis| uterus|oocyte| zygote| blastocyst| egg cylinder| organogenesis| fetus| neonate| juvenile| adult	--	7.47023	7.17197	7.34548	7.24086	7.23572	7.51848	7.0702	7.62664	7.47154	7.3092	7.1811	7.49287	7.45154	7.36014	7.47151	7.68631	7.56625	7.54595	7.41098	7.33147	7.51267	7.55105	7.4793	7.47886	7.31987	7.45667	7.48872	7.33475	7.68891
10376285	Sap30l	SAP30-like	chr11	57615139	57623719	N	7.92431	7.82697	0.097343	1.0698	0.0243608	0.285831	NM_001081168	11 B2	NM_001081168	RefSeq	Mus musculus SAP30-like (Sap30l), mRNA.	Mm.340083	brain| connective tissue| embryonic tissue| eye| intestine| lung| mammary gland| ovary| pancreas| pituitary gland| salivary gland| spleen| stomach| testis| thymus| tongue|oocyte| unfertilized ovum| gastrula| organogenesis| fetus| neonate| juvenile| adult	--	7.90828	7.9962	7.92384	8.02645	8.09652	8.02305	7.86139	7.9627	7.82105	7.86362	7.92209	7.78488	7.98445	7.61196	7.96404	7.92281	8.06464	8.28461	7.85699	7.60659	7.77667	7.71875	7.79263	7.74463	7.84539	7.86027	7.85573	7.75396	8.06535
10382028	Map3k3	mitogen-activated protein kinase kinase kinase 3	chr11	105945922	106016760	N	8.93231	8.86158	0.0707301	1.05025	0.0248216	0.28773	NM_011947	11 E1	NM_011947	RefSeq	Mus musculus mitogen-activated protein kinase kinase kinase 3 (Map3k3), mRNA.	Mm.27041	bladder| blood| bone| bone marrow| brain| connective tissue| embryonic tissue| extraembryonic tissue| eye| heart| inner ear| intestine| joint| kidney| liver| lung| lymph node| mammary gland| muscle| ovary| oviduct| pancreas| pituitary gland| salivary gland| skin| spinal cord| spleen| stomach| testis| thymus| thyroid| cleavage| morula| blastocyst| gastrula| organogenesis| fetus| neonate| juvenile|…	--	9.02079	8.98127	8.78729	8.95961	8.84493	8.91487	8.87803	8.92565	8.99669	9.03389	9.11451	8.75273	8.89661	9.1154	8.99014	8.78793	8.85579	8.86626	8.98232	8.94145	8.87784	8.90637	8.82391	8.81085	8.98653	8.72498	8.84746	8.73187	8.74099
10392739	Sdk2	sidekick homolog 2 (chicken)	chr11	113642104	113927532	N	5.75193	5.87467	-0.122733	0.918446	0.0249743	0.288565	NM_172800	11 E2	NM_172800	RefSeq	Mus musculus sidekick homolog 2 (chicken) (Sdk2), mRNA.	Mm.130504	brain| embryonic tissue| epididymis| extraembryonic tissue| eye| mammary gland| pancreas| pituitary gland| salivary gland| skin| testis| thymus| fetus| neonate| juvenile| adult	--	5.54021	5.48193	5.70986	5.51577	5.50132	5.77564	5.90426	5.99238	5.63991	5.6978	5.65001	5.66885	5.90724	6.10841	5.94498	6.02361	5.72212	5.6833	5.57718	5.99389	6.03182	6.02752	5.71765	5.79451	5.72703	5.91419	5.79021	5.82644	5.83898
10391746	ENSMUSG00000075516 // Gpatch8	predicted gene, ENSMUSG00000075516 // G patch domain containing 8	chr11	102399596	102399670	N	7.00557	6.85188	0.153688	1.11241	0.0253303	0.289207	ENSMUST00000069673 // ENSMUST00000069673	--- // 11 E1	ENSMUST00000069673	ENSEMBL Transcript	Novel protein similar to Homo sapiens KIAA0553 protein gene:ENSMUSG00000034621	Mm.260282	bladder| bone| bone marrow| brain| embryonic tissue| eye| inner ear| intestine| kidney| lung| lymph node| mammary gland| muscle| olfactory mucosa| ovary| pituitary gland| prostate| spinal cord| spleen| thymus| uterus| unfertilized ovum| cleavage| morula| blastocyst| organogenesis| fetus| neonate| juvenile| adult	--	7.1335	7.19239	6.90196	7.25582	7.36335	6.32023	7.07519	6.76194	7.0292	7.02028	7.34847	6.95426	6.79536	7.3128	7.0695	6.92086	7.06035	6.572	7.00101	7.02283	6.67714	6.94976	6.79304	7.07737	6.94445	6.84614	6.71574	6.987	6.81409
10389062	1700071K01Rik	RIKEN cDNA 1700071K01 gene	chr11	81386004	81387041	N	7.53123	7.63358	-0.102348	0.931516	0.0259115	0.291193	NM_001033765	11 B5	NM_001033765	RefSeq	Mus musculus RIKEN cDNA 1700071K01 gene (1700071K01Rik), mRNA.	Mm.435528	testis| adult	--	7.31351	7.63284	7.61833	7.59485	7.5644	7.44402	7.58541	7.72816	7.48421	7.48117	7.53004	7.67941	7.38311	7.25417	7.54083	7.70796	7.46439	7.41184	7.53067	7.67529	7.48882	7.67794	7.53901	7.58265	7.61342	7.65787	7.72849	7.86757	7.86853
10376532	Olfr225	olfactory receptor 225	chr11	59426468	59427522	N	5.3765	5.48609	-0.109587	0.926853	0.0262851	0.291465	NM_001011740	11 B1.3	NM_001011740	RefSeq	Mus musculus olfactory receptor 225 (Olfr225), mRNA.	Mm.457883	---	--	5.21142	5.40282	5.31745	5.43533	5.09208	5.31926	5.39211	5.32105	5.27968	5.52317	5.33332	5.34094	5.64946	5.26349	5.31028	5.33301	5.3603	5.65164	5.48815	5.50517	5.39823	5.74661	5.34536	5.59251	5.5331	5.55927	5.34462	5.56362	5.59181
10386951	Hs3st3b1	heparan sulfate (glucosamine) 3-O-sulfotransferase 3B1	chr11	63698195	63735786	N	6.89654	7.00669	-0.110158	0.926486	0.0264854	0.292262	NM_018805	11 B3|11 33.0 cM	NM_018805	RefSeq	Mus musculus heparan sulfate (glucosamine) 3-O-sulfotransferase 3B1 (Hs3st3b1), mRNA.	Mm.274426	bone| brain| embryonic tissue| epididymis| eye| inner ear| kidney| liver| mammary gland| skin| spinal cord| spleen| stomach| testis| thymus| vagina| cleavage| blastocyst| gastrula| organogenesis| fetus| neonate| juvenile| adult	--	6.72419	6.99525	6.59183	6.95183	6.9749	6.867	6.72543	7.1444	6.99245	6.72872	6.99475	6.94484	6.93892	6.68659	6.94778	6.89965	7.0107	6.91587	6.66219	7.23343	7.22958	7.0299	7.0572	6.77278	7.00566	6.93306	6.93007	7.02152	6.7519
10384615	Otx1	orthodenticle homolog 1 (Drosophila)	chr11	21894767	21901654	N	5.68761	5.80352	-0.11591	0.9228	0.0269069	0.294704	NM_011023	11 A3.2|11 12.0 cM	NM_011023	RefSeq	Mus musculus orthodenticle homolog 1 (Drosophila) (Otx1), mRNA.	Mm.129663	brain| embryonic tissue| eye| heart| inner ear| lung| mammary gland| testis| egg cylinder| organogenesis| fetus| neonate| juvenile| adult	--	5.51529	5.8097	5.84113	5.62889	5.35389	5.78189	5.6762	5.96428	5.7978	5.47807	5.49008	5.72283	5.68835	5.5709	5.72053	5.98486	5.7015	5.50855	5.55118	5.9662	5.80997	5.96408	5.79584	5.80539	5.63215	5.87245	5.66308	5.95762	5.91847
10378697	Myo1c	myosin IC	chr11	75465080	75488615	N	10.0849	9.99716	0.087757	1.06272	0.0274781	0.297832	NM_008659	11 C-E1|11 44.13 cM	NM_008659	RefSeq	Mus musculus myosin IC (Myo1c), transcript variant 3, mRNA.	Mm.234502	adipose tissue| bone| bone marrow| brain| connective tissue| embryonic tissue| extraembryonic tissue| eye| fertilized ovum| heart| inner ear| intestine| joint| kidney| liver| lung| lymph node| mammary gland| muscle| ovary| pancreas| pituitary gland| salivary gland| skin| spleen| stomach| thymus| thyroid| uterus|oocyte| unfertilized ovum| zygote| morula| blastocyst| egg cylinder| gastrula| organog…	--	10.0544	10.1367	10.2104	10.1903	10.0774	10.1141	10.1999	10.2409	10.2046	10.2344	10.1914	9.87363	9.78633	10.2174	10.0192	9.8382	9.94578	10.0413	10.0466	10.0754	9.96845	9.97161	9.894	10.0122	9.87538	9.88607	9.93221	9.99454	9.77346
10385159	Rars	arginyl-tRNA synthetase	chr11	35621883	35648008	N	9.98343	9.92337	0.0600582	1.04251	0.027538	0.298095	NM_025936	11 A4	NM_025936	RefSeq	Mus musculus arginyl-tRNA synthetase (Rars), mRNA.	Mm.284906	blood| bone| bone marrow| brain| connective tissue| embryonic tissue| extraembryonic tissue| eye| heart| inner ear| kidney| liver| lung| mammary gland| muscle| nasopharynx| ovary| pancreas| pituitary gland| prostate| salivary gland| skin| spleen| stomach| testis| thymus| uterus|oocyte| cleavage| morula| blastocyst| egg cylinder| gastrula| organogenesis| fetus| neonate| juvenile| adult	--	10.062	9.84882	9.95062	9.80631	9.87241	10.0404	9.95513	9.89565	10.0084	10.0455	9.99697	9.95945	9.90631	10.1263	9.98714	9.9591	10.0099	10.0652	10.0911	10.082	10.052	9.92601	9.99843	10.0067	9.93487	9.93736	9.9436	9.93789	9.80284
10389719	Scpep1	serine carboxypeptidase 1	chr11	88785334	88816746	N	10.8893	11.0044	-0.115166	0.923276	0.0278218	0.299869	NM_029023	11 C	NM_029023	RefSeq	Mus musculus serine carboxypeptidase 1 (Scpep1), mRNA.	Mm.34126	bladder| bone| bone marrow| brain| connective tissue| embryonic tissue| extraembryonic tissue| eye| inner ear| intestine| kidney| liver| lung| lymph node| mammary gland| muscle| ovary| pancreas| pituitary gland| prostate| salivary gland| skin| spinal cord| spleen| stomach| testis| thymus| thyroid| tongue| uterus| vagina|oocyte| cleavage| blastocyst| egg cylinder| gastrula| organogenesis| fetus| n…	--	10.8138	10.8077	11.1009	10.8393	11.0458	10.8578	10.8911	10.7206	10.874	10.9111	11.1194	10.8221	10.7874	10.9468	10.7372	10.7564	10.7454	10.7183	11.1891	11.1013	11.1263	11.1169	11.1115	11.1764	10.954	10.7488	10.7303	10.7928	10.7415
10387111	2310004I24Rik	RIKEN cDNA 2310004I24 gene	chr11	66851407	66866096	N	7.73616	7.61786	0.118296	1.08545	0.0281641	0.300453	NM_025510	11 B3	NM_025510	RefSeq	Mus musculus RIKEN cDNA 2310004I24 gene (2310004I24Rik), mRNA.	Mm.22511	blood| bone marrow| brain| embryonic tissue| extraembryonic tissue| eye| heart| intestine| joint| kidney| liver| lung| lymph node| mammary gland| molar| ovary| pancreas| pituitary gland| skin| spleen| testis| thymus| tongue| uterus| vagina|oocyte| blastocyst| gastrula| organogenesis| fetus| neonate| juvenile| adult	--	7.58761	7.79248	7.45608	7.79392	7.75929	7.61862	7.59809	7.79431	7.62224	7.83155	7.67321	7.85644	7.55518	7.95443	7.98197	7.88769	7.91219	7.90718	7.64022	7.50049	7.70112	7.38259	7.76349	7.55839	7.57822	7.718	7.5636	7.85494	7.81616
10375838	Col23a1	collagen, type XXIII, alpha 1	chr11	51103422	51394612	N	6.88724	7.00658	-0.119337	0.920611	0.0290525	0.304862	NM_153393	11 B1.3	NM_153393	RefSeq	Mus musculus collagen, type XXIII, alpha 1 (Col23a1), mRNA.	Mm.154093	bone| brain| embryonic tissue| eye| inner ear| lung| mammary gland| nasopharynx| ovary| prostate| spleen| testis|oocyte| morula| blastocyst| gastrula| organogenesis| fetus| neonate| juvenile| adult	--	6.73012	6.63493	6.86175	6.96474	6.79608	7.0555	6.78841	7.22107	6.73012	6.71383	6.49844	7.11809	7.07564	6.88391	7.0008	6.94311	7.02954	6.97938	6.77496	6.94444	7.07036	7.04234	7.03195	6.76479	6.92813	6.92617	7.18885	6.99121	7.1682
10373728	Patz1	POZ (BTB) and AT hook containing zinc finger 1	chr11	3189170	3209086	N	8.3036	8.19427	0.109327	1.07872	0.0291159	0.304888	NM_019574	11 A1	NM_019574	RefSeq	Mus musculus POZ (BTB) and AT hook containing zinc finger 1 (Patz1), mRNA.	Mm.275563	blood| bone marrow| brain| dorsal root ganglion| embryonic tissue| extraembryonic tissue| eye| fertilized ovum| heart| inner ear| joint| kidney| liver| lung| lymph node| mammary gland| nasopharynx| ovary| pancreas| salivary gland| skin| spinal cord| thymus| turbinate| zygote| blastocyst| egg cylinder| gastrula| organogenesis| fetus| neonate| juvenile| adult	--	8.35276	8.13048	8.01877	8.38018	8.15648	8.34954	8.54643	8.44555	8.3406	8.41743	8.50961	8.21491	8.10846	8.26912	8.41516	8.18724	8.27162	8.4204	8.30069	8.23657	8.26297	8.10334	8.31471	8.2467	7.77649	7.90243	8.00763	8.17724	8.17594
10380793	Mllt6	myeloid/lymphoid or mixed-lineage leukemia (trithorax homolog, Drosophila); translocated to, 6	chr11	97524728	97543845	N	8.16878	8.09562	0.0731637	1.05202	0.0296032	0.307291	NM_139311	11 D|11 58.1 cM	NM_139311	RefSeq	Mus musculus myeloid/lymphoid or mixed-lineage leukemia (trithorax homolog, Drosophila); translocated to, 6 (Mllt6), mRNA.	Mm.23685	bladder| bone| bone marrow| brain| connective tissue| dorsal root ganglion| embryonic tissue| extraembryonic tissue| eye| inner ear| intestine| kidney| lung| lymph node| mammary gland| muscle| pancreas| pineal gland| salivary gland| skin| spinal cord| spleen| testis| thymus| morula| blastocyst| organogenesis| fetus| neonate| juvenile| adult	--	8.34672	8.05938	8.05282	8.28716	8.14124	8.08607	8.22205	8.25049	8.16381	8.185	8.11477	8.16687	8.16526	8.13308	8.30266	8.16671	8.15618	8.31635	8.1382	7.92085	7.97227	8.02506	8.03721	7.9477	7.95905	8.21477	8.09267	8.23147	8.22771
10379321	Rab11fip4	RAB11 family interacting protein 4 (class II)	chr11	79404714	79511524	N	8.25354	8.16326	0.0902789	1.06458	0.0300275	0.308497	NM_175543	11 B5	NM_175543	RefSeq	Mus musculus RAB11 family interacting protein 4 (class II) (Rab11fip4), mRNA.	Mm.473716	brain| embryonic tissue| extraembryonic tissue| eye| fertilized ovum| heart| inner ear| lung| mammary gland| nasopharynx| pancreas| pituitary gland| spinal cord| sympathetic ganglion| testis| thymus| zygote| cleavage| morula| organogenesis| fetus| neonate| juvenile| adult	--	8.51847	8.35654	8.10144	8.33855	8.34366	8.3311	8.33424	8.42402	8.4748	8.39183	8.25181	8.08978	8.05345	7.9298	8.1339	8.12059	8.27224	8.22872	8.21565	8.16023	8.21231	8.03987	8.28711	8.1471	8.08532	8.02684	8.09807	8.13896	8.12572
10384020	Polm	polymerase (DNA directed), mu	chr11	5727863	5737799	N	6.46415	6.37478	0.0893682	1.0639	0.0301715	0.308709	NM_017401	11 A1	NM_017401	RefSeq	Mus musculus polymerase (DNA directed), mu (Polm), mRNA.	Mm.260194	blood| brain| dorsal root ganglion| embryonic tissue| extraembryonic tissue| eye| inner ear| intestine| kidney| liver| lung| lymph node| mammary gland| ovary| pancreas| salivary gland| skin| spleen| stomach| thymus| uterus| unfertilized ovum| cleavage| morula| blastocyst| organogenesis| fetus| neonate| juvenile| adult	--	6.16036	6.50517	6.28787	6.48731	6.50456	6.59052	6.41681	6.40451	6.59648	6.50034	6.5578	6.41844	6.28596	6.73454	6.43527	6.52135	6.54313	6.39124	6.50717	6.4342	6.46808	6.34088	6.38701	6.50322	6.14643	6.27878	6.16876	6.33975	6.43375
10385883	Slc22a21	solute carrier family 22 (organic cation transporter), member 21	chr11	53764326	53793529	N	6.87437	6.76275	0.111624	1.08044	0.0303318	0.30959	NM_019723	11 B1.3	NM_019723	RefSeq	Mus musculus solute carrier family 22 (organic cation transporter), member 21 (Slc22a21), mRNA.	Mm.154284	brain| embryonic tissue| epididymis| fertilized ovum| lung| mammary gland| nasopharynx| skin| testis| zygote| fetus| neonate| adult	--	6.71938	6.8056	6.63655	6.92875	6.87252	7.1494	6.77322	6.84797	6.86119	6.92761	6.91946	6.90344	6.71435	6.88218	7.02853	6.68694	6.74798	6.8107	7.19942	7.07224	6.63214	6.83461	6.87308	6.70533	6.51166	6.32798	6.6627	6.75607	6.85595
10384552	Gapdh	glyceraldehyde-3-phosphate dehydrogenase	chr11	20235015	20236016	N	13.708	13.6766	0.0314163	1.02201	0.0304491	0.310028	NM_008084	6 F2	NM_008084	RefSeq	Mus musculus glyceraldehyde-3-phosphate dehydrogenase (Gapdh), mRNA.	Mm.304088 // Mm.309092 // Mm.317779 // Mm.343110 // Mm.458138	adipose tissue| blood| bone| bone marrow| brain| connective tissue| dorsal root ganglion| embryonic tissue| extraembryonic tissue| eye| fertilized ovum| heart| inner ear| intestine| joint| kidney| liver| lung| mammary gland| muscle| nasopharynx| ovary| pancreas| pineal gland| pituitary gland| salivary gland| skin| spinal cord| spleen| stomach| sympathetic ganglion| testis| thymus| thyroid| tongue…	--	13.6789	13.6375	13.6097	13.6491	13.6905	13.7134	13.6893	13.7767	13.7813	13.6801	13.6785	13.7289	13.7181	13.6677	13.7171	13.7352	13.7527	13.744	13.7654	13.7464	13.7132	13.7241	13.7187	13.6671	13.7113	13.721	13.677	13.687	13.6803
10387655	Spem1	sperm maturation 1	chr11	69634374	69635667	N	5.00172	5.1135	-0.111781	0.925445	0.0307726	0.310167	NM_028855	11 B4	NM_028855	RefSeq	Mus musculus sperm maturation 1 (Spem1), mRNA.	Mm.159159	testis| adult	--	5.06918	5.01904	4.69003	5.08054	4.91858	4.74483	5.00534	5.3051	4.95758	4.80602	4.92618	5.04953	5.06661	4.83114	5.14643	5.25016	5.03936	5.05127	5.031	5.04645	4.81776	5.19999	5.1976	5.09872	4.87865	5.2997	5.03151	5.29251	5.12025
10378053	6720460F02Rik	RIKEN cDNA 6720460F02 gene	chr11	71856004	71860873	N	5.56433	5.74018	-0.175851	0.885245	0.0307897	0.31009	BC029115	11 B4	BC029115	GenBank	Mus musculus RIKEN cDNA 6720460F02 gene, mRNA (cDNA clone MGC:28147 IMAGE:3983148), complete cds.	Mm.33118	bladder| bone| bone marrow| brain| connective tissue| dorsal root ganglion| embryonic tissue| extraembryonic tissue| eye| heart| inner ear| joint| kidney| liver| lung| mammary gland| pituitary gland| skin| spinal cord| stomach| thymus| gastrula| organogenesis| fetus| neonate| juvenile| adult	--	5.33488	5.53072	5.58695	5.29441	5.00553	5.33247	5.44748	5.68435	5.51614	5.37216	5.65543	5.26499	5.36635	5.80389	5.63064	5.72186	5.74836	5.82965	5.98881	6.17148	6.0306	5.99139	6.01793	5.9142	5.25165	5.80849	5.78269	5.64194	5.89056
10383365	Hgs	HGF-regulated tyrosine kinase substrate	chr11	120328989	120345293	N	8.67848	8.61143	0.0670438	1.04757	0.0310047	0.311128	NM_008244	11 E2|11 75.0 cM	NM_008244	RefSeq	Mus musculus HGF-regulated tyrosine kinase substrate (Hgs), mRNA.	Mm.7919	blood| bone| bone marrow| brain| connective tissue| embryonic tissue| extraembryonic tissue| eye| fertilized ovum| heart| intestine| kidney| liver| lung| mammary gland| muscle| nasopharynx| olfactory mucosa| ovary| pancreas| salivary gland| skin| spinal cord| spleen| stomach| testis| thymus| thyroid| uterus|oocyte| zygote| morula| blastocyst| egg cylinder| gastrula| organogenesis| fetus| neonate|…	--	8.70791	8.53215	8.75754	8.58033	8.81087	8.61266	8.53665	8.616	8.68973	8.71769	8.6499	8.63978	8.81171	8.73602	8.72331	8.67866	8.75724	8.7161	8.68923	8.60604	8.64964	8.5094	8.59795	8.66741	8.7987	8.69073	8.78183	8.77609	8.67259
10387516	Shbg	sex hormone binding globulin	chr11	69428318	69431407	N	5.35036	5.44228	-0.0919203	0.938273	0.0310048	0.311005	NM_011367	11 B3|11 35.0 cM	NM_011367	RefSeq	Mus musculus sex hormone binding globulin (Shbg), mRNA.	Mm.1431	bone marrow| liver| testis| fetus	--	5.49561	5.28849	5.20564	5.44203	5.18315	5.26693	5.28963	5.46756	5.32156	5.06205	5.34945	5.4669	5.40841	5.22828	5.51439	5.51053	5.30521	5.55229	5.27879	5.37033	5.19623	5.48956	5.49367	5.28419	5.32994	5.59721	5.53092	5.38639	5.41029
10386414	Zkscan17	zinc finger with KRAB and SCAN domains 17	chr11	59338747	59339070	N	4.54934	4.67544	-0.126106	0.916301	0.0311795	0.311385	ENSMUST00000101149	11 B1.3	ENSMUST00000101149	ENSEMBL Transcript	NOD-derived CD11c +ve dendritic cells cDNA, RIKEN full-length enriched library, clone:F630109F23 product:hypothetical protein, full insert sequence gene:ENSMUSG00000072892	Mm.239793	blood| bone marrow| brain| dorsal root ganglion| embryonic tissue| extraembryonic tissue| eye| heart| inner ear| joint| kidney| lung| mammary gland| muscle| ovary| pancreas| pituitary gland| skin| spleen| testis| thymus| uterus| vagina|oocyte| unfertilized ovum| blastocyst| gastrula| organogenesis| fetus| neonate| juvenile| adult	--	4.36321	4.56826	4.61939	4.61313	4.25238	4.51122	4.77457	4.56338	4.95877	4.30035	4.3025	4.48468	4.64773	4.64105	4.51058	4.50583	4.61466	4.77242	4.40874	4.57386	4.91222	4.67357	4.60478	4.62903	4.5818	4.43998	4.64931	4.3025	4.77173
10386844	2410012H22Rik	RIKEN cDNA 2410012H22 gene	chr11	62080732	62094877	N	8.96536	8.87313	0.0922251	1.06601	0.0313082	0.311923	BC109343	11 B2	BC109343	GenBank	Mus musculus RIKEN cDNA 2410012H22 gene, mRNA (cDNA clone MGC:130274 IMAGE:40053371), complete cds.	Mm.141150	brain| embryonic tissue| extraembryonic tissue| intestine| mammary gland| spinal cord| testis| thymus| tongue| blastocyst| organogenesis| fetus| neonate| juvenile| adult	--	8.8584	8.92737	8.73209	8.97259	9.11435	8.8542	8.94997	8.98831	8.92566	8.94944	8.75892	9.11314	9.07261	8.79429	9.18773	9.18713	9.11392	9.0859	8.86765	8.85345	8.88416	8.88886	9.00512	9.05772	8.96726	8.81918	8.85217	8.9915	8.90149
10386368	2310033P09Rik	RIKEN cDNA 2310033P09 gene	chr11	59021748	59022222	N	6.08047	6.18342	-0.102956	0.931123	0.0315917	0.312755	AK137066	11 B2	AK137066	GenBank HTC	Mus musculus 12 days embryo embryonic body between diaphragm region and neck cDNA, RIKEN full-length enriched library, clone:9430059O11 product:hypothetical protein, full insert sequence.	Mm.358708	adipose tissue| blood| bone marrow| brain| embryonic tissue| extraembryonic tissue| eye| liver| lung| lymph node| mammary gland| spinal cord| testis| thymus| thyroid| tongue| blastocyst| organogenesis| fetus| juvenile| adult	--	6.07609	5.94932	6.19917	6.19795	5.95136	6.36306	6.01535	6.09166	6.08723	5.84358	5.86562	6.10109	6.20436	5.9907	5.98674	6.1423	6.17558	6.19727	6.04031	6.13061	6.41331	6.26103	6.1433	6.29957	6.11552	6.10485	6.20552	5.84445	6.1971
10381514	Cd300lg	CD300 antigen like family member G	chr11	101902862	101916931	N	8.50372	8.39114	0.112583	1.08116	0.0320424	0.314851	NM_027987	11 D|11 60.0 cM	NM_027987	RefSeq	Mus musculus CD300 antigen like family member G (Cd300lg), mRNA.	Mm.266885	embryonic tissue| eye| heart| joint| kidney| liver| lung| mammary gland| ovary| salivary gland| skin| spleen| thymus| thyroid| tongue| morula| fetus| neonate| juvenile| adult	--	8.38461	8.42003	8.32274	8.65438	8.53707	8.73208	8.54712	8.67808	8.53884	8.66042	8.42277	8.56479	8.57399	8.135	8.62469	8.51927	8.60496	8.56025	8.24493	8.34845	8.48531	8.3582	8.37779	8.42477	8.21182	8.23406	8.37361	8.71976	7.97744
10382816	Aanat	arylalkylamine N-acetyltransferase	chr11	116455001	116458859	N	5.61966	5.73021	-0.110549	0.926236	0.0325888	0.317601	NM_009591	11 E2|11 70.0 cM	NM_009591	RefSeq	Mus musculus arylalkylamine N-acetyltransferase (Aanat), mRNA.	Mm.42233 // Mm.418559	juvenile // ---	--	5.57777	5.62418	5.40846	5.63984	5.49656	5.48066	5.7964	5.94537	5.57099	5.62882	5.30953	5.73933	5.74366	5.63206	5.69974	5.88125	5.39979	5.35389	5.74564	5.7192	5.60327	5.7163	5.6622	5.79868	5.68412	6.12587	5.79668	5.79702	5.78807
10389990	Epn3	epsin 3	chr11	94352305	94361237	N	8.37683	8.22299	0.153844	1.11253	0.0326542	0.317496	NM_027984	11 C	NM_027984	RefSeq	Mus musculus epsin 3 (Epn3), mRNA.	Mm.248620	bone marrow| brain| embryonic tissue| extraembryonic tissue| heart| inner ear| intestine| liver| lung| mammary gland| pancreas| salivary gland| skin| spleen| thyroid| tongue| uterus| vagina| fetus| neonate| juvenile| adult	--	8.40799	8.54752	8.18915	8.47677	8.29129	8.45652	8.78805	8.65041	8.74774	8.82322	8.37294	8.09989	8.36636	8.26443	8.15789	7.9787	8.20492	8.29748	8.0449	8.37052	8.07536	8.01212	8.03114	8.21706	8.16231	7.84716	8.28392	8.26055	7.9682
10391831	Dcakd	dephospho-CoA kinase domain containing	chr11	102855361	102878461	N	8.15769	8.26492	-0.107225	0.928372	0.0329334	0.318602	NM_026551	11 E1	NM_026551	RefSeq	Mus musculus dephospho-CoA kinase domain containing (Dcakd), mRNA.	Mm.277449	bone| bone marrow| brain| embryonic tissue| extraembryonic tissue| eye| fertilized ovum| heart| inner ear| intestine| kidney| liver| lung| mammary gland| muscle| nasopharynx| ovary| pancreas| pineal gland| skin| spinal cord| spleen| testis| thymus|oocyte| unfertilized ovum| zygote| cleavage| blastocyst| organogenesis| fetus| neonate| juvenile| adult	--	8.13006	8.15053	8.46879	8.07615	8.21796	8.16017	8.1297	8.22382	7.96526	8.11332	8.2354	8.07233	8.03266	8.39114	7.96956	7.9182	8.22776	8.08376	8.33354	8.25378	8.47432	8.2859	8.42357	8.42135	8.1941	8.22228	8.20273	8.05034	8.00211
10380840	Crkrs	Cdc2-related kinase, arginine/serine-rich	chr11	98064628	98112681	N	8.66273	8.56631	0.0964169	1.06911	0.0329894	0.318898	NM_001109626	11 D|11 56.0 cM	NM_001109626	RefSeq	Mus musculus Cdc2-related kinase, arginine/serine-rich (Crkrs), transcript variant 1, mRNA.	Mm.473748	bladder| blood| bone marrow| brain| dorsal root ganglion| embryonic tissue| epididymis| extraembryonic tissue| eye| fertilized ovum| heart| inner ear| intestine| kidney| liver| lung| lymph node| mammary gland| ovary| oviduct| pancreas| pituitary gland| skin| spleen| testis| thymus| vagina|oocyte| zygote| cleavage| morula| blastocyst| gastrula| organogenesis| fetus| neonate| juvenile| adult	--	8.7312	8.7179	8.58467	8.81994	8.70046	8.42858	8.64149	8.47756	8.52886	8.76454	8.9724	8.76424	8.76476	8.76611	8.57945	8.3353	8.50147	8.67746	8.78998	8.7082	8.48494	8.62486	8.48664	8.46802	8.6864	8.65966	8.55134	8.58583	8.75277
10374327	4930415F15Rik	RIKEN cDNA 4930415F15 gene	chr11	11390224	11415103	N	5.20045	5.32541	-0.124958	0.91703	0.0331954	0.319286	ENSMUST00000020410	---	ENSMUST00000020410	ENSEMBL Transcript	Isoform 2 of Uncharacterized protein LOC340228 homolog gene:ENSMUSG00000020191	Mm.159077	embryonic tissue| testis| thymus| fetus| adult	--	5.32132	5.26781	4.88337	5.4612	5.17861	5.35067	5.0675	5.24808	5.06698	5.20443	5.11275	5.20276	5.06501	5.16859	5.41525	5.19709	5.30965	5.31152	5.03878	5.13765	5.54432	5.27198	5.00799	5.31286	4.89242	5.29877	5.1743	5.41099	5.57414
10376444	Hist3h2ba	histone cluster 3, H2ba	chr11	58762413	58763035	N	4.99572	5.12545	-0.129726	0.914005	0.0339884	0.321355	NM_030082	11 B2	NM_030082	RefSeq	Mus musculus histone cluster 3, H2ba (Hist3h2ba), mRNA.	Mm.28022	brain| embryonic tissue| eye| inner ear| lymph node| ovary| thymus|oocyte| organogenesis| fetus| neonate| juvenile| adult	--	5.15016	4.79396	4.90402	4.77903	4.79917	4.97212	5.02557	5.0255	4.84705	5.04493	4.65066	4.90367	5.14268	5.06443	5.19565	5.14848	5.30519	5.04124	5.04341	5.07748	5.42522	5.0208	5.12765	5.30434	4.77341	5.35816	5.4036	5.06481	5.06666
10390175	Ngfr	nerve growth factor receptor (TNFR superfamily, member 16)	chr11	95430127	95449109	N	7.08852	7.19319	-0.104668	0.930019	0.0342828	0.322676	NM_033217	11 D|11 55.6 cM	NM_033217	RefSeq	Mus musculus nerve growth factor receptor (TNFR superfamily, member 16) (Ngfr), mRNA.	Mm.283893	bladder| brain| dorsal root ganglion| embryonic tissue| eye| inner ear| lung| mammary gland| pancreas| skin| spleen| sympathetic ganglion| gastrula| fetus| neonate| juvenile| adult	--	7.18107	7.11201	7.16281	6.85501	6.85959	7.32535	7.34408	7.26116	6.91958	6.98875	6.92788	7.07819	7.06164	7.16635	7.07505	7.24551	6.98041	7.08292	7.14353	6.99949	7.27395	7.06386	7.16221	7.09725	7.08259	7.13434	7.02064	7.03327	7.09808
10382482	Otop2	otopetrin 2	chr11	115168477	115193617	N	6.27847	6.37131	-0.0928464	0.937671	0.0345326	0.324052	NM_172801	11 E2	NM_172801	RefSeq	Mus musculus otopetrin 2 (Otop2), mRNA.	Mm.44542	brain| skin| fetus| juvenile| adult	--	6.14443	6.32397	6.32005	6.07872	6.04231	6.18308	6.35202	6.41162	6.25363	6.18268	6.12673	6.37344	6.52205	6.16842	6.52521	6.39483	6.64999	6.16779	6.03745	6.31092	6.31452	6.4566	6.37761	6.3576	6.21221	6.49962	6.49517	6.43233	6.45409
[truncated: 24,485 more rows]
[truncated: 10 more columns]

## Sheet:  S2B Table
S2B Table. GSEA analysis of genes encoded outside the HIVAN1 locus, and differentially expressed at FDR<0.1 in HIVAN1 congenic mice vs FVB/NJ mice
[truncated: 282 more rows]
[truncated: 32 more columns]

[truncated: 1 more sheets: S2C Table]
