# Supplementary material for: Refinement of the HIVAN1 Susceptibility Locus on Chr. 3A1-A3 via Generation of Sub-Congenic Strains
Source: PLoS One. 2016 Oct 13;11(10):e0163860. doi: 10.1371/journal.pone.0163860 (PMC5063463; doi:10.1371/journal.pone.0163860)
Supplement: S3 Table — Table A. HIVAN1 congenic mouse transcriptome cross- annotated for murine podocyte expression. Table B. GSEA analysis of podocyte enriched genes. Top 10th percentile RPKM that are differentially expressed in HIVAN1 congenic mice vs. FVBN/J mice at FDR q-value <0.25 are shown. (XLSX) [file pone.0163860.s004.xlsx]

## Sheet:  S3A Table
S3A Table. HIVAN1 congenic mouse transcriptome cross- annotated for murine podocyte expression (Kann et al, J Am Soc Nephrol. 2015 PMID: 25636411)
Probe Set ID	Gene_Symbol	Gene Description	Chromosome	Start (mm9)	Stop (mm9)	Within HIVAN1 locus?	Podocytes_Mean_FPKM	RefSeq_ID	Rank_(of_8922)	Avg-HIVAN1-CAST	Avg-HIVAN1-FVB	Log2Fold_CAST vs FVB	P-value	FDR-p-value	Gene Accession	Cytoband	mRNA Accession	mRNA Source	mRna - Description	UniGene ID	UniGene Expression Information
10607865	Tmsb4x	thymosin, beta 4, X chromosome	chrX	163645025	163647150	N	6275.37	569011811	1	9.6678	9.59689	0.07	0.498008	0.779791	NM_021278	X F5|X 72.5 cM	NM_021278	RefSeq	Mus musculus thymosin, beta 4, X chromosome (Tmsb4x), mRNA.	Mm.142729	bladder| blood| bone| bone marrow| brain| connective tissue| dorsal root ganglion| embryonic tissue| extraembryonic tissue| eye| heart| inner ear| intestine| joint| kidney| liver| lung| mammary gland| molar| muscle| olfactory mucosa| ovary| pancreas| pineal gland| pituitary gland| prostate| salivary gland| skin| spinal cord| spleen| stomach| sympathetic ganglion| testis| thymus| thyroid| cleavage…
10350806	Nphs2	nephrosis 2 homolog, podocin (human)	chr1	158240856	158258166	N	4614.69	568910524	2	9.88805	10.049	-0.16	0.231158	0.5769	NM_130456	1 G3	NM_130456	RefSeq	Mus musculus nephrosis 2 homolog, podocin (human) (Nphs2), mRNA.	Mm.289099	brain| embryonic tissue| kidney| thymus| morula| neonate| juvenile| adult
10543791	Podxl	podocalyxin-like	chr6	31469493	31513911	N	4331.95	34328219	3	9.88256	9.88134	0	0.986337	0.994689	NM_013723	6 A3.3|6 10.0 cM	NM_013723	RefSeq	Mus musculus podocalyxin-like (Podxl), mRNA.	Mm.89918	bladder| brain| embryonic tissue| extraembryonic tissue| eye| heart| inner ear| intestine| kidney| lung| mammary gland| pancreas| skin| spleen| testis| blastocyst| egg cylinder| gastrula| organogenesis| fetus| neonate| juvenile| adult
10530841	Igfbp7	insulin-like growth factor binding protein 7	chr5	77778270	77837070	N	4118.18	226958453	4	12.8683	12.8716	0	0.93956	0.981554	NM_008048	5 C3.3	NM_008048	RefSeq	Mus musculus insulin-like growth factor binding protein 7 (Igfbp7), mRNA.	Mm.233470	adrenal gland| bladder| blood| bone| brain| dorsal root ganglion| embryonic tissue| extraembryonic tissue| eye| heart| intestine| kidney| liver| lung| lymph node| mammary gland| muscle| ovary| pancreas| pituitary gland| prostate| salivary gland| skin| spinal cord| spleen| stomach| sympathetic ganglion| testis| thymus| thyroid| uterus| vagina|oocyte| organogenesis| fetus| neonate| juvenile| adult
10421557	Itm2b	integral membrane protein 2B	chr14	73762036	73785096	N	3832.58	6680502	5	12.733	12.6883	0.04	0.137283	0.468291	NM_008410	14 D3|14 32.5 cM	NM_008410	RefSeq	Mus musculus integral membrane protein 2B (Itm2b), mRNA.	Mm.4266	adrenal gland| bladder| blood| bone| bone marrow| brain| connective tissue| dorsal root ganglion| embryonic tissue| epididymis| extraembryonic tissue| eye| fertilized ovum| heart| inner ear| intestine| joint| kidney| liver| lung| lymph node| mammary gland| molar| muscle| nasopharynx| olfactory mucosa| ovary| pancreas| pineal gland| pituitary gland| prostate| salivary gland| skin| spinal cord| spl…
10413733	Sema3g	sema domain, immunoglobulin domain (Ig), short basic domain, secreted, (semaphorin) 3G	chr14	32031046	32043536	N	3291.23	568987276	6	8.7457	8.88387	-0.14	0.0550942	0.330603	NM_001025379	14 B	NM_001025379	RefSeq	Mus musculus sema domain, immunoglobulin domain (Ig), short basic domain, secreted, (semaphorin) 3G (Sema3g), mRNA.	Mm.27812	bone| brain| embryonic tissue| extraembryonic tissue| heart| kidney| lung| mammary gland| pineal gland| skin| testis| uterus| organogenesis| fetus| neonate| juvenile| adult
10503399	Myl6	myosin, light polypeptide 6, alkali, smooth muscle and non-muscle	chr4	14361038	14361484	N	2807.36	568966886	7	11.1734	11.1487	0.02	0.166643	0.505747	NM_010860	---	NM_010860	RefSeq	Mus musculus myosin, light polypeptide 6, alkali, smooth muscle and non-muscle (Myl6), mRNA.	Mm.337074	adipose tissue| bladder| blood| bone| bone marrow| brain| connective tissue| embryonic tissue| extraembryonic tissue| eye| heart| inner ear| intestine| joint| kidney| liver| lung| lymph node| mammary gland| muscle| nasopharynx| ovary| pancreas| pineal gland| pituitary gland| prostate| salivary gland| skin| spleen| stomach| sympathetic ganglion| testis| thymus| thyroid| tongue| uterus| cleavage| m…
10373396	Myl6	myosin, light polypeptide 6, alkali, smooth muscle and non-muscle	chr10	127928071	127930615	N	2807.36	568966886	7	11.5997	11.5796	0.02	0.255993	0.599317	NM_010860	---	NM_010860	RefSeq	Mus musculus myosin, light polypeptide 6, alkali, smooth muscle and non-muscle (Myl6), mRNA.	Mm.337074	adipose tissue| bladder| blood| bone| bone marrow| brain| connective tissue| embryonic tissue| extraembryonic tissue| eye| heart| inner ear| intestine| joint| kidney| liver| lung| lymph node| mammary gland| muscle| nasopharynx| ovary| pancreas| pineal gland| pituitary gland| prostate| salivary gland| skin| spleen| stomach| sympathetic ganglion| testis| thymus| thyroid| tongue| uterus| cleavage| m…
10592847	Myl6	myosin, light polypeptide 6, alkali, smooth muscle and non-muscle	chr9	44182618	44183315	N	2807.36	568966886	7	11.3869	11.3752	0.01	0.460635	0.755846	NM_010860	---	NM_010860	RefSeq	Mus musculus myosin, light polypeptide 6, alkali, smooth muscle and non-muscle (Myl6), mRNA.	Mm.337074	adipose tissue| bladder| blood| bone| bone marrow| brain| connective tissue| embryonic tissue| extraembryonic tissue| eye| heart| inner ear| intestine| joint| kidney| liver| lung| lymph node| mammary gland| muscle| nasopharynx| ovary| pancreas| pineal gland| pituitary gland| prostate| salivary gland| skin| spleen| stomach| sympathetic ganglion| testis| thymus| thyroid| tongue| uterus| cleavage| m…
10581308	Myl6	myosin, light polypeptide 6, alkali, smooth muscle and non-muscle	chr8	108184130	108184686	N	2807.36	568966886	7	11.2017	11.1943	0.01	0.678283	0.879987	NM_010860	---	NM_010860	RefSeq	Mus musculus myosin, light polypeptide 6, alkali, smooth muscle and non-muscle (Myl6), mRNA.	Mm.337074	adipose tissue| bladder| blood| bone| bone marrow| brain| connective tissue| embryonic tissue| extraembryonic tissue| eye| heart| inner ear| intestine| joint| kidney| liver| lung| lymph node| mammary gland| muscle| nasopharynx| ovary| pancreas| pineal gland| pituitary gland| prostate| salivary gland| skin| spleen| stomach| sympathetic ganglion| testis| thymus| thyroid| tongue| uterus| cleavage| m…
10420011	Myl6	myosin, light polypeptide 6, alkali, smooth muscle and non-muscle	chr14	56039106	56039561	N	2807.36	568966886	7	11.567	11.5619	0.01	0.774713	0.919859	NM_010860	---	NM_010860	RefSeq	Mus musculus myosin, light polypeptide 6, alkali, smooth muscle and non-muscle (Myl6), mRNA.	Mm.337074	adipose tissue| bladder| blood| bone| bone marrow| brain| connective tissue| embryonic tissue| extraembryonic tissue| eye| heart| inner ear| intestine| joint| kidney| liver| lung| lymph node| mammary gland| muscle| nasopharynx| ovary| pancreas| pineal gland| pituitary gland| prostate| salivary gland| skin| spleen| stomach| sympathetic ganglion| testis| thymus| thyroid| tongue| uterus| cleavage| m…
10397346	Fos	FBJ osteosarcoma oncogene	chr12	86814851	86818219	N	2501.87	6753894	8	6.68193	6.47143	0.21	0.0703214	0.356112	NM_010234	12 D2|12 40.0 cM	NM_010234	RefSeq	Mus musculus FBJ osteosarcoma oncogene (Fos), mRNA.	Mm.246513	bladder| bone| bone marrow| brain| dorsal root ganglion| embryonic tissue| extraembryonic tissue| eye| intestine| joint| liver| lung| mammary gland| muscle| ovary| pancreas| skin| spinal cord| testis| unfertilized ovum| cleavage| organogenesis| fetus| juvenile| adult
10469322	Vim	vimentin	chr2	13495579	13504450	N	2278.25	31982755	9	10.0896	9.98939	0.1	0.415142	0.724977	NM_011701	2 A2|2 7.0 cM	NM_011701	RefSeq	Mus musculus vimentin (Vim), mRNA.	Mm.268000	adipose tissue| adrenal gland| bladder| blood| bone| bone marrow| brain| connective tissue| dorsal root ganglion| embryonic tissue| epididymis| extraembryonic tissue| eye| fertilized ovum| heart| inner ear| intestine| joint| kidney| liver| lung| lymph node| mammary gland| muscle| nasopharynx| ovary| pancreas| pineal gland| pituitary gland| prostate| salivary gland| skin| spinal cord| spleen| stom…
10567995	Nupr1	nuclear protein 1	chr7	133766403	133769003	N	2115.55	9790145	10	7.9514	7.75423	0.2	0.115553	0.435327	NM_019738	---	NM_019738	RefSeq	Mus musculus nuclear protein 1 (Nupr1), mRNA.	Mm.18742	bone| bone marrow| brain| connective tissue| embryonic tissue| epididymis| extraembryonic tissue| eye| heart| intestine| joint| kidney| lung| mammary gland| muscle| pancreas| prostate| salivary gland| skin| spleen| stomach| testis| thyroid| tongue| uterus| cleavage| fetus| neonate| juvenile| adult
10406417	Actg1	actin, gamma, cytoplasmic 1	chr13	81203683	81204802	N	1926.59	6752954	11	12.9741	12.9296	0.04	0.111489	0.427799	NM_009609	11 E2	NM_009609	RefSeq	Mus musculus actin, gamma, cytoplasmic 1 (Actg1), mRNA.	Mm.426706	adipose tissue| bladder| blood| bone| bone marrow| brain| connective tissue| dorsal root ganglion| embryonic tissue| extraembryonic tissue| eye| fertilized ovum| heart| inner ear| intestine| joint| kidney| liver| lung| lymph node| mammary gland| molar| muscle| nasopharynx| olfactory mucosa| ovary| pancreas| pineal gland| pituitary gland| prostate| salivary gland| skin| spinal cord| spleen| stomac…
10506424	Actg1	actin, gamma, cytoplasmic 1	chr4	103235937	103237858	N	1926.59	6752954	11	12.93	12.889	0.04	0.136852	0.467186	NM_009609	11 E2	NM_009609	RefSeq	Mus musculus actin, gamma, cytoplasmic 1 (Actg1), mRNA.	Mm.426706	adipose tissue| bladder| blood| bone| bone marrow| brain| connective tissue| dorsal root ganglion| embryonic tissue| extraembryonic tissue| eye| fertilized ovum| heart| inner ear| intestine| joint| kidney| liver| lung| lymph node| mammary gland| molar| muscle| nasopharynx| olfactory mucosa| ovary| pancreas| pineal gland| pituitary gland| prostate| salivary gland| skin| spinal cord| spleen| stomac…
10393754	Actg1	actin, gamma, cytoplasmic 1	chr11	120207003	120209806	N	1926.59	6752954	11	12.9629	12.9267	0.04	0.187692	0.531418	NM_009609	11 E2	NM_009609	RefSeq	Mus musculus actin, gamma, cytoplasmic 1 (Actg1), mRNA.	Mm.426706	adipose tissue| bladder| blood| bone| bone marrow| brain| connective tissue| dorsal root ganglion| embryonic tissue| extraembryonic tissue| eye| fertilized ovum| heart| inner ear| intestine| joint| kidney| liver| lung| lymph node| mammary gland| molar| muscle| nasopharynx| olfactory mucosa| ovary| pancreas| pineal gland| pituitary gland| prostate| salivary gland| skin| spinal cord| spleen| stomac…
10571653	Actg1	actin, gamma, cytoplasmic 1	chr8	47314920	47315327	N	1926.59	6752954	11	12.8828	12.8611	0.02	0.433815	0.738021	NM_009609	11 E2	NM_009609	RefSeq	Mus musculus actin, gamma, cytoplasmic 1 (Actg1), mRNA.	Mm.426706	adipose tissue| bladder| blood| bone| bone marrow| brain| connective tissue| dorsal root ganglion| embryonic tissue| extraembryonic tissue| eye| fertilized ovum| heart| inner ear| intestine| joint| kidney| liver| lung| lymph node| mammary gland| molar| muscle| nasopharynx| olfactory mucosa| ovary| pancreas| pineal gland| pituitary gland| prostate| salivary gland| skin| spinal cord| spleen| stomac…
10414313	Gm1821	gene model 1821, (NCBI)	chr14	46703702	46704632	N	1669.16		12	13.007	13.0368	-0.03	0.263921	0.607087	NR_002875	14 C1	NR_002875	RefSeq	Mus musculus gene model 1821, (NCBI) (Gm1821) on chromosome 14.	---	---
10569429	Cdkn1c	cyclin-dependent kinase inhibitor 1C (P57)	chr7	150644245	150646901	N	1640.91	568952611	13	9.01839	9.07332	-0.05	0.687704	0.886389	NM_009876	7 F5|7 69.49 cM	NM_009876	RefSeq	Mus musculus cyclin-dependent kinase inhibitor 1C (P57) (Cdkn1c), mRNA.	Mm.168789	bone marrow| brain| dorsal root ganglion| embryonic tissue| extraembryonic tissue| eye| heart| inner ear| intestine| kidney| liver| lung| mammary gland| nasopharynx| ovary| pancreas| prostate| skin| spinal cord| stomach| sympathetic ganglion| testis| thymus|oocyte| cleavage| blastocyst| gastrula| organogenesis| fetus| neonate| juvenile| adult
10560481	Fosb	FBJ osteosarcoma oncogene B	chr7	19888045	19895394	N	1633.05	568944868	14	5.8479	5.86737	-0.02	0.783078	0.922735	NM_008036	7 A2-B1|7 5.0 cM	NM_008036	RefSeq	Mus musculus FBJ osteosarcoma oncogene B (Fosb), mRNA.	Mm.248335	blood| bone| brain| joint| liver| mammary gland| skin| testis| thyroid| fetus| juvenile| adult
10595183	Eef1a1	eukaryotic translation elongation factor 1 alpha 1	chr9	78326260	78329507	N	1607.9	126032329	15	13.7443	13.7158	0.03	0.105353	0.416004	NM_010106	9 E1	NM_010106	RefSeq	Mus musculus eukaryotic translation elongation factor 1 alpha 1 (Eef1a1), mRNA.	Mm.138471 // Mm.335315 // Mm.360075 // Mm.466647 // Mm.473699	adipose tissue| adrenal gland| bladder| blood| bone| bone marrow| brain| connective tissue| dorsal root ganglion| embryonic tissue| epididymis| extraembryonic tissue| eye| fertilized ovum| heart| inner ear| intestine| joint| kidney| liver| lung| lymph node| mammary gland| molar| muscle| nasopharynx| ovary| pancreas| pituitary gland| prostate| salivary gland| skin| spinal cord| spleen| stomach| sy…
10570855	Plat	plasminogen activator, tissue	chr8	23868219	23893316	N	1589.27	568953902	16	8.78581	8.56729	0.22	0.0573896	0.334228	NM_008872	8 A2|8 9.0 cM	NM_008872	RefSeq	Mus musculus plasminogen activator, tissue (Plat), mRNA.	Mm.154660 // Mm.474112	bladder| bone| bone marrow| brain| connective tissue| dorsal root ganglion| embryonic tissue| extraembryonic tissue| eye| fertilized ovum| heart| inner ear| kidney| lung| mammary gland| muscle| ovary| oviduct| pancreas| pituitary gland| skin| spinal cord| sympathetic ganglion| testis| thymus| thyroid| uterus| vagina|oocyte| unfertilized ovum| zygote| cleavage| morula| blastocyst| organogenesis| f…
10489484	Sdc4	syndecan 4	chr2	164249747	164268688	N	1555.75	6755442	17	11.1953	11.1259	0.07	0.10595	0.417796	NM_011521	2 H3|2 94.0 cM	NM_011521	RefSeq	Mus musculus syndecan 4 (Sdc4), mRNA.	Mm.3815	bone| bone marrow| brain| connective tissue| embryonic tissue| extraembryonic tissue| eye| fertilized ovum| inner ear| intestine| joint| kidney| liver| lung| mammary gland| pituitary gland| prostate| skin| spleen| testis| thymus| thyroid| uterus| zygote| morula| blastocyst| egg cylinder| gastrula| organogenesis| fetus| neonate| juvenile| adult
10376864	Ubb	ubiquitin B	chr11	62364975	62366714	N	1538.29	568973607	18	13.0061	13.0417	-0.04	0.17607	0.517382	NM_011664	11 B2|11 35.0 cM	NM_011664	RefSeq	Mus musculus ubiquitin B (Ubb), mRNA.	Mm.371592	adipose tissue| bladder| blood| bone| bone marrow| brain| connective tissue| dorsal root ganglion| embryonic tissue| extraembryonic tissue| eye| fertilized ovum| heart| inner ear| intestine| joint| kidney| liver| lung| mammary gland| molar| muscle| nasopharynx| ovary| pancreas| pineal gland| pituitary gland| prostate| salivary gland| skin| spinal cord| spleen| stomach| sympathetic ganglion| testi…
10427035	Nr4a1	nuclear receptor subfamily 4, group A, member 1	chr15	101097284	101105226	N	1421.36	568991397	19	7.44136	8.03337	-0.59	0.0766191	0.368271	NM_010444	15 F	NM_010444	RefSeq	Mus musculus nuclear receptor subfamily 4, group A, member 1 (Nr4a1), mRNA.	Mm.119	adrenal gland| bone| bone marrow| brain| dorsal root ganglion| embryonic tissue| epididymis| eye| heart| intestine| kidney| lung| mammary gland| nasopharynx| ovary| pancreas| pituitary gland| prostate| skin| spinal cord| spleen| stomach| sympathetic ganglion| testis| thymus| gastrula| organogenesis| fetus| neonate| juvenile| adult
10386058	Sparc	secreted acidic cysteine rich glycoprotein	chr11	55208003	55233368	N	1311.22	595763503	20	10.751	10.9606	-0.21	0.353374	0.680378	NM_009242	11 B1|11 29.9 cM	NM_009242	RefSeq	Mus musculus secreted acidic cysteine rich glycoprotein (Sparc), mRNA.	Mm.291442	adipose tissue| bladder| blood| bone| bone marrow| brain| connective tissue| dorsal root ganglion| embryonic tissue| extraembryonic tissue| eye| fertilized ovum| heart| inner ear| intestine| joint| kidney| liver| lung| lymph node| mammary gland| molar| muscle| nasopharynx| ovary| pancreas| pineal gland| pituitary gland| prostate| salivary gland| skin| spinal cord| spleen| stomach| sympathetic gan…
10514466	Jun	Jun oncogene	chr4	94715746	94718878	N	1300.59	6754402	21	8.28078	8.21658	0.06	0.607116	0.842598	NM_010591	4 C5-C7|4 44.6 cM	NM_010591	RefSeq	Mus musculus Jun oncogene (Jun), mRNA.	Mm.275071	bone| bone marrow| brain| embryonic tissue| extraembryonic tissue| eye| fertilized ovum| heart| inner ear| intestine| joint| kidney| lung| mammary gland| muscle| nasopharynx| olfactory mucosa| pancreas| pituitary gland| skin| spinal cord| spleen| stomach| sympathetic ganglion| testis| thyroid| turbinate| zygote| morula| gastrula| organogenesis| fetus| neonate| juvenile| adult
10535381	Actb	actin, beta, cytoplasmic	chr5	143664795	143668403	N	1297.84	6671509	22	13.3209	13.2927	0.03	0.362478	0.686954	NM_007393	5 G2|5 80.0 cM	NM_007393	RefSeq	Mus musculus actin, beta, cytoplasmic (Actb), mRNA.	Mm.391967	adipose tissue| bladder| blood| bone| bone marrow| brain| connective tissue| dorsal root ganglion| embryonic tissue| extraembryonic tissue| eye| fertilized ovum| heart| inner ear| intestine| joint| kidney| liver| lung| lymph node| mammary gland| molar| muscle| nasopharynx| ovary| pancreas| pineal gland| pituitary gland| prostate| salivary gland| skin| spinal cord| spleen| stomach| sympathetic gan…
10451198	Vegfa	vascular endothelial growth factor A	chr17	46153942	46168829	N	1221.67	559767232	23	10.3379	10.2595	0.08	0.0113885	0.175263	NM_001025250	17 C|17 24.2 cM	NM_001025250	RefSeq	Mus musculus vascular endothelial growth factor A (Vegfa), transcript variant 1, mRNA.	Mm.282184 // Mm.470969	bladder| blood| bone marrow| brain| connective tissue| dorsal root ganglion| embryonic tissue| extraembryonic tissue| eye| heart| inner ear| intestine| kidney| liver| lung| lymph node| mammary gland| muscle| nasopharynx| ovary| pancreas| prostate| skin| thyroid| organogenesis| fetus| neonate| juvenile| adult // adult
10441396	Ppia	peptidylprolyl isomerase A	chr17	4880626	4881118	N	1212.3	6679439	24	12.5662	12.5763	-0.01	0.562665	0.820455	NM_008907	11 A1|11 1.0 cM	NM_008907	RefSeq	Mus musculus peptidylprolyl isomerase A (Ppia), mRNA.	Mm.5246	adipose tissue| bladder| blood| bone| bone marrow| brain| connective tissue| dorsal root ganglion| embryonic tissue| epididymis| extraembryonic tissue| eye| heart| inner ear| intestine| joint| kidney| liver| lung| lymph node| mammary gland| molar| muscle| nasopharynx| ovary| oviduct| pancreas| pituitary gland| prostate| skin| spinal cord| spleen| stomach| testis| thymus| thyroid| tongue| uterus|o…
10588024	Ppia	peptidylprolyl isomerase A	chr9	96796033	96796790	N	1212.3	6679439	24	12.6023	12.5968	0.01	0.705534	0.893087	NM_008907	11 A1|11 1.0 cM	NM_008907	RefSeq	Mus musculus peptidylprolyl isomerase A (Ppia), mRNA.	Mm.5246	adipose tissue| bladder| blood| bone| bone marrow| brain| connective tissue| dorsal root ganglion| embryonic tissue| epididymis| extraembryonic tissue| eye| heart| inner ear| intestine| joint| kidney| liver| lung| lymph node| mammary gland| molar| muscle| nasopharynx| ovary| oviduct| pancreas| pituitary gland| prostate| skin| spinal cord| spleen| stomach| testis| thymus| thyroid| tongue| uterus|o…
10567574	Ppia	peptidylprolyl isomerase A	chr7	128158653	128159147	N	1212.3	6679439	24	12.6016	12.6093	-0.01	0.710364	0.894514	NM_008907	11 A1|11 1.0 cM	NM_008907	RefSeq	Mus musculus peptidylprolyl isomerase A (Ppia), mRNA.	Mm.5246	adipose tissue| bladder| blood| bone| bone marrow| brain| connective tissue| dorsal root ganglion| embryonic tissue| epididymis| extraembryonic tissue| eye| heart| inner ear| intestine| joint| kidney| liver| lung| lymph node| mammary gland| molar| muscle| nasopharynx| ovary| oviduct| pancreas| pituitary gland| prostate| skin| spinal cord| spleen| stomach| testis| thymus| thyroid| tongue| uterus|o…
10374175	Ppia	peptidylprolyl isomerase A	chr11	6315869	6319819	N	1212.3	6679439	24	12.5316	12.5297	0	0.897329	0.965628	NM_008907	11 A1|11 1.0 cM	NM_008907	RefSeq	Mus musculus peptidylprolyl isomerase A (Ppia), mRNA.	Mm.5246	adipose tissue| bladder| blood| bone| bone marrow| brain| connective tissue| dorsal root ganglion| embryonic tissue| epididymis| extraembryonic tissue| eye| heart| inner ear| intestine| joint| kidney| liver| lung| lymph node| mammary gland| molar| muscle| nasopharynx| ovary| oviduct| pancreas| pituitary gland| prostate| skin| spinal cord| spleen| stomach| testis| thymus| thyroid| tongue| uterus|o…
10545337	Ppia	peptidylprolyl isomerase A	chr6	71591606	71592090	N	1212.3	6679439	24	12.4708	12.4691	0	0.926847	0.976959	NM_008907	11 A1|11 1.0 cM	NM_008907	RefSeq	Mus musculus peptidylprolyl isomerase A (Ppia), mRNA.	Mm.5246	adipose tissue| bladder| blood| bone| bone marrow| brain| connective tissue| dorsal root ganglion| embryonic tissue| epididymis| extraembryonic tissue| eye| heart| inner ear| intestine| joint| kidney| liver| lung| lymph node| mammary gland| molar| muscle| nasopharynx| ovary| oviduct| pancreas| pituitary gland| prostate| skin| spinal cord| spleen| stomach| testis| thymus| thyroid| tongue| uterus|o…
10482507	Ppia	peptidylprolyl isomerase A	chr2	51726644	51727138	N	1212.3	6679439	24	12.7676	12.7662	0	0.939284	0.981856	NM_008907	11 A1|11 1.0 cM	NM_008907	RefSeq	Mus musculus peptidylprolyl isomerase A (Ppia), mRNA.	Mm.5246	adipose tissue| bladder| blood| bone| bone marrow| brain| connective tissue| dorsal root ganglion| embryonic tissue| epididymis| extraembryonic tissue| eye| heart| inner ear| intestine| joint| kidney| liver| lung| lymph node| mammary gland| molar| muscle| nasopharynx| ovary| oviduct| pancreas| pituitary gland| prostate| skin| spinal cord| spleen| stomach| testis| thymus| thyroid| tongue| uterus|o…
10502081	Enpep	glutamyl aminopeptidase	chr3	128972533	129035638	N	1191.76	6679653	25	10.7238	10.7313	-0.01	0.905131	0.968153	NM_007934	3 G3|3 65.2 cM	NM_007934	RefSeq	Mus musculus glutamyl aminopeptidase (Enpep), mRNA.	Mm.1193	embryonic tissue| extraembryonic tissue| heart| kidney| liver| lung| mammary gland| nasopharynx| pancreas| pituitary gland| skin| spleen| stomach| testis| thymus| blastocyst| fetus| neonate| juvenile| adult
10551905	Nphs1	nephrosis 1 homolog, nephrin (human)	chr7	31243482	31243538	N	1134.22	568946257	26	4.97275	5.04183	-0.07	0.373909	0.696474	ENSMUST00000098579	---	ENSMUST00000098579	ENSEMBL Transcript	Nephrin brain isoform (Fragment) gene:ENSMUSG00000074208	Mm.437830	brain| embryonic tissue| eye| kidney| testis| organogenesis| fetus| neonate
10551907	Nphs1	nephrosis 1 homolog, nephrin (human)	chr7	31244744	31272242	N	1134.22	568946257	26	7.84882	7.87012	-0.02	0.8017	0.929933	NM_019459	---	NM_019459	RefSeq	Mus musculus nephrosis 1 homolog, nephrin (human) (Nphs1), mRNA.	Mm.437830	brain| embryonic tissue| eye| kidney| testis| organogenesis| fetus| neonate
10459084	Synpo	synaptopodin	chr18	60753645	60789487	N	1123.33	569002918	27	6.45612	6.40851	0.05	0.454997	0.752416	NM_001109975	18 D3	NM_001109975	RefSeq	Mus musculus synaptopodin (Synpo), transcript variant B, mRNA.	Mm.252321	bone| brain| dorsal root ganglion| embryonic tissue| heart| joint| kidney| lung| lymph node| mammary gland| muscle| ovary| pancreas| pituitary gland| prostate| skin| spinal cord| spleen| testis| thyroid| uterus| organogenesis| fetus| neonate| juvenile| adult
10373448	Rpl41	ribosomal protein L41	chr10	127985173	127986172	N	1085.66	9256636	29	11.7762	11.7272	0.05	0.0334171	0.272828	NM_018860	10 D3	NM_018860	RefSeq	Mus musculus ribosomal protein L41 (Rpl41), mRNA.	Mm.290786 // Mm.339491	adipose tissue| blood| bone| bone marrow| brain| connective tissue| embryonic tissue| extraembryonic tissue| eye| heart| inner ear| intestine| joint| kidney| liver| lung| lymph node| mammary gland| muscle| olfactory mucosa| ovary| pancreas| prostate| salivary gland| skin| spleen| stomach| testis| thymus| thyroid| tongue|oocyte| cleavage| morula| blastocyst| egg cylinder| gastrula| organogenesis| …
10416915	Rpl41	ribosomal protein L41	chr14	106081045	106081421	N	1085.66	9256636	29	11.7538	11.7074	0.05	0.0489824	0.31855	NM_018860	10 D3	NM_018860	RefSeq	Mus musculus ribosomal protein L41 (Rpl41), mRNA.	Mm.290786 // Mm.339491	adipose tissue| blood| bone| bone marrow| brain| connective tissue| embryonic tissue| extraembryonic tissue| eye| heart| inner ear| intestine| joint| kidney| liver| lung| lymph node| mammary gland| muscle| olfactory mucosa| ovary| pancreas| prostate| salivary gland| skin| spleen| stomach| testis| thymus| thyroid| tongue|oocyte| cleavage| morula| blastocyst| egg cylinder| gastrula| organogenesis| …
10591867	Rpl41	ribosomal protein L41	chr9	24905848	24905925	N	1085.66	9256636	29	11.7528	11.6909	0.06	0.0551954	0.329845	NM_018860	10 D3	NM_018860	RefSeq	Mus musculus ribosomal protein L41 (Rpl41), mRNA.	Mm.290786 // Mm.339491	adipose tissue| blood| bone| bone marrow| brain| connective tissue| embryonic tissue| extraembryonic tissue| eye| heart| inner ear| intestine| joint| kidney| liver| lung| lymph node| mammary gland| muscle| olfactory mucosa| ovary| pancreas| prostate| salivary gland| skin| spleen| stomach| testis| thymus| thyroid| tongue|oocyte| cleavage| morula| blastocyst| egg cylinder| gastrula| organogenesis| …
10368928	Rpl41	ribosomal protein L41	chr10	43176230	43176307	N	1085.66	9256636	29	11.7528	11.6909	0.06	0.0551954	0.329618	NM_018860	10 D3	NM_018860	RefSeq	Mus musculus ribosomal protein L41 (Rpl41), mRNA.	Mm.290786 // Mm.339491	adipose tissue| blood| bone| bone marrow| brain| connective tissue| embryonic tissue| extraembryonic tissue| eye| heart| inner ear| intestine| joint| kidney| liver| lung| lymph node| mammary gland| muscle| olfactory mucosa| ovary| pancreas| prostate| salivary gland| skin| spleen| stomach| testis| thymus| thyroid| tongue|oocyte| cleavage| morula| blastocyst| egg cylinder| gastrula| organogenesis| …
10412098	Rpl41	ribosomal protein L41	chr13	112383742	112383819	N	1085.66	9256636	29	11.7528	11.6909	0.06	0.0551954	0.329392	NM_018860	10 D3	NM_018860	RefSeq	Mus musculus ribosomal protein L41 (Rpl41), mRNA.	Mm.290786 // Mm.339491	adipose tissue| blood| bone| bone marrow| brain| connective tissue| embryonic tissue| extraembryonic tissue| eye| heart| inner ear| intestine| joint| kidney| liver| lung| lymph node| mammary gland| muscle| olfactory mucosa| ovary| pancreas| prostate| salivary gland| skin| spleen| stomach| testis| thymus| thyroid| tongue|oocyte| cleavage| morula| blastocyst| egg cylinder| gastrula| organogenesis| …
10424711	Rhpn1	rhophilin, Rho GTPase binding protein 1	chr15	75534759	75544838	N	1066.23	568991377	30	7.43092	7.53172	-0.1	0.023543	0.238585	NM_008164	15 E1	NM_008164	RefSeq	Mus musculus rhophilin, Rho GTPase binding protein 1 (Rhpn1), mRNA.	Mm.57052	brain| connective tissue| embryonic tissue| eye| heart| inner ear| kidney| mammary gland| pituitary gland| spleen| testis| organogenesis| fetus| neonate| adult
10502655	Cyr61	cysteine rich protein 61	chr3	145309940	145312945	N	1043.31	6753594	31	8.87368	8.74285	0.13	0.423329	0.731196	NM_010516	3 H2|3 72.9 cM	NM_010516	RefSeq	Mus musculus cysteine rich protein 61 (Cyr61), mRNA.	Mm.1231	bladder| bone| bone marrow| brain| connective tissue| embryonic tissue| epididymis| extraembryonic tissue| eye| heart| inner ear| joint| kidney| liver| lung| mammary gland| muscle| nasopharynx| ovary| salivary gland| skin| spinal cord| spleen| testis| thymus| tongue| uterus| vagina| blastocyst| egg cylinder| gastrula| organogenesis| fetus| neonate| juvenile| adult
10361091	Atf3	activating transcription factor 3	chr1	192994175	193007219	N	1006.37	31542154	32	6.35207	6.36923	-0.02	0.901979	0.967519	NM_007498	1 H6|1 103.2 cM	NM_007498	RefSeq	Mus musculus activating transcription factor 3 (Atf3), mRNA.	Mm.2706	bone| bone marrow| embryonic tissue| extraembryonic tissue| fertilized ovum| heart| intestine| kidney| lung| mammary gland| spleen| testis| tongue| zygote| organogenesis| juvenile| adult
10485654	Rpl10	ribosomal protein 10	chr2	105394358	105395002	N	990.651	16418339	33	12.8118	12.7815	0.03	0.465059	0.758666	NM_052835	X A7.3|X 29.82 cM	NM_052835	RefSeq	Mus musculus ribosomal protein 10 (Rpl10), mRNA.	Mm.100113 // Mm.315052 // Mm.352201	adipose tissue| bladder| blood| bone| bone marrow| brain| connective tissue| embryonic tissue| extraembryonic tissue| eye| fertilized ovum| heart| inner ear| intestine| joint| kidney| liver| lung| mammary gland| muscle| ovary| pancreas| pineal gland| pituitary gland| prostate| salivary gland| skin| spinal cord| spleen| stomach| sympathetic ganglion| testis| thymus| thyroid| tongue|oocyte| zygote|…
10467256	Rpl10	ribosomal protein 10	chr19	37369570	37370328	N	990.651	16418339	33	12.5449	12.5152	0.03	0.493663	0.777186	NM_052835	X A7.3|X 29.82 cM	NM_052835	RefSeq	Mus musculus ribosomal protein 10 (Rpl10), mRNA.	Mm.100113 // Mm.315052 // Mm.352201	adipose tissue| bladder| blood| bone| bone marrow| brain| connective tissue| embryonic tissue| extraembryonic tissue| eye| fertilized ovum| heart| inner ear| intestine| joint| kidney| liver| lung| mammary gland| muscle| ovary| pancreas| pineal gland| pituitary gland| prostate| salivary gland| skin| spinal cord| spleen| stomach| sympathetic ganglion| testis| thymus| thyroid| tongue|oocyte| zygote|…
10596379	Rpl10	ribosomal protein 10	chr9	105462448	105463092	N	990.651	16418339	33	12.4745	12.4433	0.03	0.503429	0.782082	NM_052835	X A7.3|X 29.82 cM	NM_052835	RefSeq	Mus musculus ribosomal protein 10 (Rpl10), mRNA.	Mm.100113 // Mm.315052 // Mm.352201	adipose tissue| bladder| blood| bone| bone marrow| brain| connective tissue| embryonic tissue| extraembryonic tissue| eye| fertilized ovum| heart| inner ear| intestine| joint| kidney| liver| lung| mammary gland| muscle| ovary| pancreas| pineal gland| pituitary gland| prostate| salivary gland| skin| spinal cord| spleen| stomach| sympathetic ganglion| testis| thymus| thyroid| tongue|oocyte| zygote|…
10600349	Rpl10	ribosomal protein 10	chrX	71516351	71518396	N	990.651	16418339	33	12.727	12.7007	0.03	0.541167	0.808635	NM_052835	X A7.3|X 29.82 cM	NM_052835	RefSeq	Mus musculus ribosomal protein 10 (Rpl10), mRNA.	Mm.100113 // Mm.315052 // Mm.352201	adipose tissue| bladder| blood| bone| bone marrow| brain| connective tissue| embryonic tissue| extraembryonic tissue| eye| fertilized ovum| heart| inner ear| intestine| joint| kidney| liver| lung| mammary gland| muscle| ovary| pancreas| pineal gland| pituitary gland| prostate| salivary gland| skin| spinal cord| spleen| stomach| sympathetic ganglion| testis| thymus| thyroid| tongue|oocyte| zygote|…
10581505	Rpl10	ribosomal protein 10	chr8	109451669	109452313	N	990.651	16418339	33	12.5552	12.5276	0.03	0.545454	0.810583	NM_052835	X A7.3|X 29.82 cM	NM_052835	RefSeq	Mus musculus ribosomal protein 10 (Rpl10), mRNA.	Mm.100113 // Mm.315052 // Mm.352201	adipose tissue| bladder| blood| bone| bone marrow| brain| connective tissue| embryonic tissue| extraembryonic tissue| eye| fertilized ovum| heart| inner ear| intestine| joint| kidney| liver| lung| mammary gland| muscle| ovary| pancreas| pineal gland| pituitary gland| prostate| salivary gland| skin| spinal cord| spleen| stomach| sympathetic ganglion| testis| thymus| thyroid| tongue|oocyte| zygote|…
10593320	Rpl10	ribosomal protein 10	chr9	50152301	50153087	N	990.651	16418339	33	12.6778	12.6529	0.02	0.575185	0.826377	NM_052835	X A7.3|X 29.82 cM	NM_052835	RefSeq	Mus musculus ribosomal protein 10 (Rpl10), mRNA.	Mm.100113 // Mm.315052 // Mm.352201	adipose tissue| bladder| blood| bone| bone marrow| brain| connective tissue| embryonic tissue| extraembryonic tissue| eye| fertilized ovum| heart| inner ear| intestine| joint| kidney| liver| lung| mammary gland| muscle| ovary| pancreas| pineal gland| pituitary gland| prostate| salivary gland| skin| spinal cord| spleen| stomach| sympathetic ganglion| testis| thymus| thyroid| tongue|oocyte| zygote|…
10580282	Junb	Jun-B oncogene	chr8	87500809	87502647	N	986.207	6680512	34	6.66974	6.67592	-0.01	0.916123	0.971781	NM_008416	8 C2-D1|8 38.6 cM	NM_008416	RefSeq	Mus musculus Jun-B oncogene (Junb), mRNA.	Mm.1167	bladder| blood| bone| bone marrow| brain| connective tissue| embryonic tissue| epididymis| extraembryonic tissue| eye| intestine| joint| liver| lung| lymph node| mammary gland| muscle| pancreas| salivary gland| skin| spinal cord| spleen| stomach| testis| thymus| thyroid| tongue| vagina| morula| blastocyst| organogenesis| fetus| neonate| juvenile| adult
10545479	Tmsb10	thymosin, beta 10	chr6	72907347	72908393	N	985.669	298358621	35	9.37477	9.3562	0.02	0.887626	0.961493	NM_025284	6 C1	NM_025284	RefSeq	Mus musculus thymosin, beta 10 (Tmsb10), mRNA.	Mm.3532 // Mm.391824 // Mm.436717	adipose tissue| blood| bone marrow| brain| connective tissue| embryonic tissue| extraembryonic tissue| eye| heart| inner ear| intestine| joint| kidney| liver| lung| mammary gland| molar| muscle| nasopharynx| ovary| pancreas| pituitary gland| prostate| salivary gland| spinal cord| stomach| testis| thymus| thyroid| tongue|oocyte| cleavage| blastocyst| gastrula| organogenesis| fetus| neonate| juveni…
10551009	Tmsb10	thymosin, beta 10	chr7	25647221	25647696	N	985.669	298358621	35	9.35101	9.33953	0.01	0.929218	0.977917	NM_025284	6 C1	NM_025284	RefSeq	Mus musculus thymosin, beta 10 (Tmsb10), mRNA.	Mm.3532 // Mm.391824 // Mm.436717	adipose tissue| blood| bone marrow| brain| connective tissue| embryonic tissue| extraembryonic tissue| eye| heart| inner ear| intestine| joint| kidney| liver| lung| mammary gland| molar| muscle| nasopharynx| ovary| pancreas| pituitary gland| prostate| salivary gland| spinal cord| stomach| testis| thymus| thyroid| tongue|oocyte| cleavage| blastocyst| gastrula| organogenesis| fetus| neonate| juveni…
10454782	Egr1	early growth response 1	chr18	35019477	35024635	N	970.932	6681285	36	6.63815	6.4132	0.22	0.109641	0.424644	NM_007913	18 C/D|18 16.0 cM	NM_007913	RefSeq	Mus musculus early growth response 1 (Egr1), mRNA.	Mm.181959	bladder| blood| bone| bone marrow| brain| embryonic tissue| extraembryonic tissue| eye| heart| intestine| joint| liver| lung| mammary gland| muscle| pancreas| pituitary gland| prostate| salivary gland| skin| spleen| stomach| testis| thymus| blastocyst| organogenesis| fetus| neonate| juvenile| adult
10385572	Sqstm1	sequestosome 1	chr11	50013654	50024469	N	940.313	595582170	37	11.9683	11.9545	0.01	0.756916	0.912055	NM_011018	11 B1.2	NM_011018	RefSeq	Mus musculus sequestosome 1 (Sqstm1), mRNA.	Mm.471607	blood| bone| bone marrow| brain| dorsal root ganglion| embryonic tissue| extraembryonic tissue| eye| heart| inner ear| intestine| joint| kidney| liver| lung| mammary gland| muscle| nasopharynx| olfactory mucosa| ovary| pancreas| pineal gland| pituitary gland| prostate| salivary gland| skin| spinal cord| spleen| stomach| sympathetic ganglion| testis| thymus| thyroid| uterus|oocyte| unfertilized ov…
10470101	Clic3	chloride intracellular channel 3	chr2	25312358	25314296	N	935.999	568914225	38	8.03653	7.90203	0.13	0.080551	0.378181	NM_027085	2 A3	NM_027085	RefSeq	Mus musculus chloride intracellular channel 3 (Clic3), mRNA.	Mm.44194	brain| embryonic tissue| lung| stomach| thyroid| tongue| fetus| juvenile| adult
10586744	Anxa2	annexin A2	chr9	69301490	69339602	N	920.991	568960713	39	9.0305	8.87975	0.15	0.351805	0.679615	NM_007585	9 C|9 37.0 cM	NM_007585	RefSeq	Mus musculus annexin A2 (Anxa2), mRNA.	Mm.238343	adipose tissue| bladder| blood| bone| bone marrow| brain| connective tissue| embryonic tissue| extraembryonic tissue| eye| fertilized ovum| heart| inner ear| intestine| joint| kidney| liver| lung| lymph node| mammary gland| molar| muscle| nasopharynx| ovary| pancreas| pineal gland| pituitary gland| prostate| salivary gland| skin| spinal cord| spleen| stomach| sympathetic ganglion| testis| thymus|…
10466606	Anxa1	annexin A1	chr19	20447918	20465163	N	822.877	124517663	40	8.93824	8.77299	0.17	0.267895	0.609298	NM_010730	19 B|19 18.0 cM	NM_010730	RefSeq	Mus musculus annexin A1 (Anxa1), mRNA.	Mm.248360	adipose tissue| bladder| blood| bone| bone marrow| brain| connective tissue| embryonic tissue| extraembryonic tissue| eye| heart| inner ear| intestine| joint| kidney| liver| lung| mammary gland| molar| muscle| nasopharynx| ovary| pancreas| pituitary gland| prostate| salivary gland| skin| spleen| stomach| sympathetic ganglion| testis| thymus| thyroid| tongue| uterus| vagina| cleavage| morula| blas…
10584572	Hspa8	heat shock protein 8	chr9	40609356	40613282	N	817.194	31981690	41	11.7325	11.7994	-0.07	0.390273	0.707406	NM_031165	9 A5.1|9 24.0 cM	NM_031165	RefSeq	Mus musculus heat shock protein 8 (Hspa8), mRNA.	Mm.290774 // Mm.336743	adipose tissue| bladder| blood| bone| bone marrow| brain| connective tissue| dorsal root ganglion| embryonic tissue| epididymis| extraembryonic tissue| eye| fertilized ovum| heart| inner ear| intestine| joint| kidney| liver| lung| lymph node| mammary gland| molar| muscle| nasopharynx| olfactory mucosa| ovary| pancreas| pineal gland| pituitary gland| prostate| salivary gland| skin| spinal cord| sp…
10584578	Hspa8	heat shock protein 8	chr9	40612078	40612163	N	817.194	31981690	41	10.0985	10.1347	-0.04	0.84192	0.945678	M13967	9 A5.1|9 24.0 cM	M13967	GenBank	Mouse 4.5S RNA able to hybridize to mRNA and 18S rRNA.	Mm.290774 // Mm.336743	adipose tissue| bladder| blood| bone| bone marrow| brain| connective tissue| dorsal root ganglion| embryonic tissue| epididymis| extraembryonic tissue| eye| fertilized ovum| heart| inner ear| intestine| joint| kidney| liver| lung| lymph node| mammary gland| molar| muscle| nasopharynx| olfactory mucosa| ovary| pancreas| pineal gland| pituitary gland| prostate| salivary gland| skin| spinal cord| sp…
10584576	Hspa8	heat shock protein 8	chr9	40611666	40611751	N	817.194	31981690	41	10.1004	10.1359	-0.04	0.844869	0.947155	M13967	9 A5.1|9 24.0 cM	M13967	GenBank	Mouse 4.5S RNA able to hybridize to mRNA and 18S rRNA.	Mm.290774 // Mm.336743	adipose tissue| bladder| blood| bone| bone marrow| brain| connective tissue| dorsal root ganglion| embryonic tissue| epididymis| extraembryonic tissue| eye| fertilized ovum| heart| inner ear| intestine| joint| kidney| liver| lung| lymph node| mammary gland| molar| muscle| nasopharynx| olfactory mucosa| ovary| pancreas| pineal gland| pituitary gland| prostate| salivary gland| skin| spinal cord| sp…
10528021	Hspa8	heat shock protein 8	chr5	5781495	5783622	N	817.194	31981690	41	12.9892	12.9854	0	0.935868	0.980406	NM_031165	9 A5.1|9 24.0 cM	NM_031165	RefSeq	Mus musculus heat shock protein 8 (Hspa8), mRNA.	Mm.290774 // Mm.336743	adipose tissue| bladder| blood| bone| bone marrow| brain| connective tissue| dorsal root ganglion| embryonic tissue| epididymis| extraembryonic tissue| eye| fertilized ovum| heart| inner ear| intestine| joint| kidney| liver| lung| lymph node| mammary gland| molar| muscle| nasopharynx| olfactory mucosa| ovary| pancreas| pineal gland| pituitary gland| prostate| salivary gland| skin| spinal cord| sp…
10368025	Hspa8	heat shock protein 8	chr10	14465168	14467108	N	817.194	31981690	41	12.9757	12.9748	0	0.984669	0.994044	NM_031165	9 A5.1|9 24.0 cM	NM_031165	RefSeq	Mus musculus heat shock protein 8 (Hspa8), mRNA.	Mm.290774 // Mm.336743	adipose tissue| bladder| blood| bone| bone marrow| brain| connective tissue| dorsal root ganglion| embryonic tissue| epididymis| extraembryonic tissue| eye| fertilized ovum| heart| inner ear| intestine| joint| kidney| liver| lung| lymph node| mammary gland| molar| muscle| nasopharynx| olfactory mucosa| ovary| pancreas| pineal gland| pituitary gland| prostate| salivary gland| skin| spinal cord| sp…
10584350	Tpt1	tumor protein, translationally-controlled 1	chr9	37504100	37504618	N	791.85	568987470	42	12.5838	12.6102	-0.03	0.384402	0.703066	NM_009429	14 D3	NM_009429	RefSeq	Mus musculus tumor protein, translationally-controlled 1 (Tpt1), mRNA.	Mm.297482	adipose tissue| bladder| blood| bone| bone marrow| brain| connective tissue| dorsal root ganglion| embryonic tissue| epididymis| extraembryonic tissue| eye| fertilized ovum| heart| inner ear| intestine| joint| kidney| liver| lung| lymph node| mammary gland| molar| muscle| olfactory mucosa| ovary| pancreas| pineal gland| pituitary gland| prostate| salivary gland| skin| spinal cord| spleen| stomach…
10601264	Tpt1	tumor protein, translationally-controlled 1	chrX	98963874	98964396	N	791.85	568987470	42	12.3673	12.3908	-0.02	0.395526	0.711587	NM_009429	14 D3	NM_009429	RefSeq	Mus musculus tumor protein, translationally-controlled 1 (Tpt1), mRNA.	Mm.297482	adipose tissue| bladder| blood| bone| bone marrow| brain| connective tissue| dorsal root ganglion| embryonic tissue| epididymis| extraembryonic tissue| eye| fertilized ovum| heart| inner ear| intestine| joint| kidney| liver| lung| lymph node| mammary gland| molar| muscle| olfactory mucosa| ovary| pancreas| pineal gland| pituitary gland| prostate| salivary gland| skin| spinal cord| spleen| stomach…
10416496	Tpt1	tumor protein, translationally-controlled 1	chr14	76245138	76248105	N	791.85	568987470	42	12.3756	12.3986	-0.02	0.445105	0.746133	NM_009429	14 D3	NM_009429	RefSeq	Mus musculus tumor protein, translationally-controlled 1 (Tpt1), mRNA.	Mm.297482	adipose tissue| bladder| blood| bone| bone marrow| brain| connective tissue| dorsal root ganglion| embryonic tissue| epididymis| extraembryonic tissue| eye| fertilized ovum| heart| inner ear| intestine| joint| kidney| liver| lung| lymph node| mammary gland| molar| muscle| olfactory mucosa| ovary| pancreas| pineal gland| pituitary gland| prostate| salivary gland| skin| spinal cord| spleen| stomach…
10546702	Tpt1	tumor protein, translationally-controlled 1	chr6	99827605	99828387	N	791.85	568987470	42	12.4219	12.443	-0.02	0.466385	0.758836	NM_009429	14 D3	NM_009429	RefSeq	Mus musculus tumor protein, translationally-controlled 1 (Tpt1), mRNA.	Mm.297482	adipose tissue| bladder| blood| bone| bone marrow| brain| connective tissue| dorsal root ganglion| embryonic tissue| epididymis| extraembryonic tissue| eye| fertilized ovum| heart| inner ear| intestine| joint| kidney| liver| lung| lymph node| mammary gland| molar| muscle| olfactory mucosa| ovary| pancreas| pineal gland| pituitary gland| prostate| salivary gland| skin| spinal cord| spleen| stomach…
10416503	Tpt1	tumor protein, translationally-controlled 1	chr14	76247730	76247841	N	791.85	568987470	42	6.33711	6.31397	0.02	0.741287	0.904757	AF357400	14 D3	AF357400	GenBank	Mus musculus clone MBI-161 H/ACA box snoRNA, partial sequence.	Mm.297482	adipose tissue| bladder| blood| bone| bone marrow| brain| connective tissue| dorsal root ganglion| embryonic tissue| epididymis| extraembryonic tissue| eye| fertilized ovum| heart| inner ear| intestine| joint| kidney| liver| lung| lymph node| mammary gland| molar| muscle| olfactory mucosa| ovary| pancreas| pineal gland| pituitary gland| prostate| salivary gland| skin| spinal cord| spleen| stomach…
10572456	Jund	Jun proto-oncogene related gene d	chr8	73222848	73224515	N	763.476	558611366	43	9.0623	9.03311	0.03	0.498992	0.779927	NM_010592	8 C2|8 33.0 cM	NM_010592	RefSeq	Mus musculus Jun proto-oncogene related gene d (Jund), mRNA.	Mm.439672	blood| bone marrow| brain| embryonic tissue| extraembryonic tissue| eye| heart| intestine| kidney| liver| lung| mammary gland| muscle| nasopharynx| pancreas| salivary gland| testis| thymus| thyroid| uterus| organogenesis| fetus| neonate| juvenile| adult
10451110	Hsp90ab1	heat shock protein 90kDa alpha (cytosolic), class B member 1	chr17	45704724	45710210	N	753.437	40556608	45	12.2761	12.35	-0.07	0.123752	0.447226	NM_008302	17 B3|17 15.0 cM	NM_008302	RefSeq	Mus musculus heat shock protein 90kDa alpha (cytosolic), class B member 1 (Hsp90ab1), mRNA.	Mm.2180	bladder| blood| bone| bone marrow| brain| connective tissue| dorsal root ganglion| embryonic tissue| extraembryonic tissue| eye| fertilized ovum| heart| inner ear| intestine| joint| kidney| liver| lung| lymph node| mammary gland| muscle| nasopharynx| olfactory mucosa| ovary| oviduct| pancreas| pineal gland| pituitary gland| prostate| salivary gland| skin| spinal cord| spleen| stomach| sympathetic…
10435305	Itgb5	integrin beta 5	chr16	33829751	33949232	N	748.96	225007621	46	10.3099	10.1919	0.12	0.059746	0.337551	NM_010580	16 B3	NM_010580	RefSeq	Mus musculus integrin beta 5 (Itgb5), mRNA.	Mm.6424	bladder| blood| bone marrow| brain| dorsal root ganglion| embryonic tissue| extraembryonic tissue| eye| heart| inner ear| intestine| kidney| liver| lung| lymph node| mammary gland| oviduct| pancreas| salivary gland| skin| spinal cord| testis| thymus| thyroid| vagina| cleavage| morula| blastocyst| gastrula| organogenesis| fetus| neonate| juvenile| adult
10563295	Ftl1	ferritin light chain 1	chr7	52713314	52715256	N	734.968	114326466	47	12.964	12.9842	-0.02	0.481388	0.767871	NM_010240	7 B4	NM_010240	RefSeq	Mus musculus ferritin light chain 1 (Ftl1), mRNA.	Mm.30357 // Mm.472710 // Mm.473698	adipose tissue| blood| bone| bone marrow| brain| connective tissue| embryonic tissue| epididymis| extraembryonic tissue| eye| heart| inner ear| intestine| joint| kidney| liver| lung| lymph node| mammary gland| muscle| ovary| pancreas| pituitary gland| prostate| salivary gland| skin| spinal cord| spleen| stomach| testis| thymus| thyroid| unfertilized ovum| cleavage| blastocyst| gastrula| organogen…
10400095	Ifrd1	interferon-related developmental regulator 1	chr12	40928154	40949772	N	732.42	226062273	48	8.57258	8.50296	0.07	0.319479	0.653462	NM_013562	12 B1|12 21.5 cM	NM_013562	RefSeq	Mus musculus interferon-related developmental regulator 1 (Ifrd1), mRNA.	Mm.168	adrenal gland| bladder| blood| bone| bone marrow| brain| connective tissue| dorsal root ganglion| embryonic tissue| extraembryonic tissue| eye| fertilized ovum| heart| inner ear| intestine| joint| kidney| liver| lung| lymph node| mammary gland| muscle| nasopharynx| ovary| pancreas| pituitary gland| prostate| skin| spleen| stomach| testis| thymus| uterus|oocyte| zygote| cleavage| morula| blastocys…
10362201	Ctgf	connective tissue growth factor	chr10	24315313	24318489	N	728.751	171846283	49	9.19224	9.31636	-0.12	0.412392	0.723225	NM_010217	10 A3-B1|10 17.0 cM	NM_010217	RefSeq	Mus musculus connective tissue growth factor (Ctgf), mRNA.	Mm.393058	bladder| bone| brain| connective tissue| embryonic tissue| extraembryonic tissue| eye| heart| inner ear| intestine| kidney| liver| lung| lymph node| mammary gland| nasopharynx| pancreas| pituitary gland| salivary gland| skin| spleen| testis| thyroid| uterus| blastocyst| gastrula| organogenesis| fetus| neonate| juvenile| adult
10440491	App	amyloid beta (A4) precursor protein	chr16	84954688	85173948	N	727.531	568997209	50	12.6772	12.6397	0.04	0.0279645	0.25568	NM_007471	16 C3-qter|16 56.0 cM	NM_007471	RefSeq	Mus musculus amyloid beta (A4) precursor protein (App), mRNA.	Mm.277585	adipose tissue| bladder| blood| bone| bone marrow| brain| connective tissue| dorsal root ganglion| embryonic tissue| epididymis| extraembryonic tissue| eye| heart| inner ear| intestine| joint| kidney| liver| lung| lymph node| mammary gland| molar| muscle| nasopharynx| olfactory mucosa| oviduct| pancreas| pineal gland| pituitary gland| prostate| salivary gland| skin| spinal cord| spleen| stomach| …
10594248	Rplp1	ribosomal protein, large, P1	chr9	61761091	61762349	N	726.368	9256519	51	12.3092	12.254	0.06	0.181516	0.522782	NM_018853	9 B	NM_018853	RefSeq	Mus musculus ribosomal protein, large, P1 (Rplp1), mRNA.	Mm.3158	adipose tissue| blood| bone| bone marrow| brain| connective tissue| embryonic tissue| extraembryonic tissue| eye| heart| inner ear| intestine| joint| kidney| liver| lung| lymph node| mammary gland| muscle| ovary| pancreas| pituitary gland| prostate| salivary gland| skin| spleen| stomach| testis| thymus| thyroid| tongue| uterus|oocyte| cleavage| morula| blastocyst| egg cylinder| gastrula| organoge…
10581495	Rplp1	ribosomal protein, large, P1	chr8	109096828	109097360	N	726.368	9256519	51	11.0524	11.0341	0.02	0.670097	0.877352	NM_018853	9 B	NM_018853	RefSeq	Mus musculus ribosomal protein, large, P1 (Rplp1), mRNA.	Mm.3158	adipose tissue| blood| bone| bone marrow| brain| connective tissue| embryonic tissue| extraembryonic tissue| eye| heart| inner ear| intestine| joint| kidney| liver| lung| lymph node| mammary gland| muscle| ovary| pancreas| pituitary gland| prostate| salivary gland| skin| spleen| stomach| testis| thymus| thyroid| tongue| uterus|oocyte| cleavage| morula| blastocyst| egg cylinder| gastrula| organoge…
10365482	Timp3	tissue inhibitor of metalloproteinase 3	chr10	85763282	85812253	N	720.845	6755793	52	12.6455	12.6313	0.01	0.703171	0.892044	NM_011595	10 C1-D1|10 47.0 cM	NM_011595	RefSeq	Mus musculus tissue inhibitor of metalloproteinase 3 (Timp3), mRNA.	Mm.4871	adrenal gland| bladder| bone| bone marrow| brain| connective tissue| dorsal root ganglion| embryonic tissue| epididymis| extraembryonic tissue| eye| heart| inner ear| intestine| joint| kidney| liver| lung| lymph node| mammary gland| muscle| ovary| oviduct| pancreas| pituitary gland| prostate| salivary gland| skin| spinal cord| spleen| stomach| sympathetic ganglion| testis| thyroid| uterus| vagina…
10457640	S100a11	S100 calcium binding protein A11 (calgizzarin)	chr18	16432713	16433518	N	717.251	568922148	53	10.3825	10.3773	0.01	0.956071	0.985774	NM_016740	3 E-F	NM_016740	RefSeq	Mus musculus S100 calcium binding protein A11 (calgizzarin) (S100a11), mRNA.	Mm.280038	brain| embryonic tissue| extraembryonic tissue| eye| heart| inner ear| intestine| joint| kidney| liver| lung| lymph node| mammary gland| molar| muscle| pancreas| prostate| salivary gland| skin| spleen| stomach| testis| thyroid| tongue| uterus| blastocyst| gastrula| organogenesis| fetus| juvenile| adult
10493990	S100a11	S100 calcium binding protein A11 (calgizzarin)	chr3	93324417	93330210	N	717.251	568922148	53	10.3589	10.3545	0	0.960678	0.987948	NM_016740	3 E-F	NM_016740	RefSeq	Mus musculus S100 calcium binding protein A11 (calgizzarin) (S100a11), mRNA.	Mm.280038	brain| embryonic tissue| extraembryonic tissue| eye| heart| inner ear| intestine| joint| kidney| liver| lung| lymph node| mammary gland| molar| muscle| pancreas| prostate| salivary gland| skin| spleen| stomach| testis| thyroid| tongue| uterus| blastocyst| gastrula| organogenesis| fetus| juvenile| adult
10559261	Cd81	CD 81 antigen	chr7	150238700	150253829	N	715.594	19526794	54	12.2135	12.1836	0.03	0.452302	0.751245	NM_133655	7 F5|7 69.3 cM	NM_133655	RefSeq	Mus musculus CD 81 antigen (Cd81), mRNA.	Mm.806	blood| bone| bone marrow| brain| connective tissue| embryonic tissue| eye| fertilized ovum| heart| inner ear| intestine| joint| kidney| liver| lung| mammary gland| molar| muscle| nasopharynx| ovary| oviduct| pancreas| pituitary gland| prostate| salivary gland| skin| spinal cord| spleen| stomach| sympathetic ganglion| testis| thymus| thyroid| zygote| cleavage| blastocyst| egg cylinder| gastrula| o…
10521134	Rps29	ribosomal protein S29	chr5	34102015	34102185	N	708.995	6677803	55	9.59337	9.60701	-0.01	0.7801	0.921975	NM_009093	---	NM_009093	RefSeq	Mus musculus ribosomal protein S29 (Rps29), mRNA.	Mm.379006	blood| brain| connective tissue| embryonic tissue| extraembryonic tissue| eye| heart| intestine| joint| kidney| liver| lung| lymph node| mammary gland| muscle| ovary| pancreas| prostate| skin| spleen| stomach| testis| thymus| tongue| cleavage| morula| blastocyst| egg cylinder| gastrula| organogenesis| fetus| neonate| juvenile| adult
10400635	Rps29	ribosomal protein S29	chr12	70258712	70260057	N	708.995	6677803	55	10.7027	10.6941	0.01	0.860644	0.950502	NM_009093	---	NM_009093	RefSeq	Mus musculus ribosomal protein S29 (Rps29), mRNA.	Mm.379006	blood| brain| connective tissue| embryonic tissue| extraembryonic tissue| eye| heart| intestine| joint| kidney| liver| lung| lymph node| mammary gland| muscle| ovary| pancreas| prostate| skin| spleen| stomach| testis| thymus| tongue| cleavage| morula| blastocyst| egg cylinder| gastrula| organogenesis| fetus| neonate| juvenile| adult
10490126	Rps29	ribosomal protein S29	chr2	172334902	172335205	N	708.995	6677803	55	10.2886	10.2808	0.01	0.873186	0.955013	NM_009093	---	NM_009093	RefSeq	Mus musculus ribosomal protein S29 (Rps29), mRNA.	Mm.379006	blood| brain| connective tissue| embryonic tissue| extraembryonic tissue| eye| heart| intestine| joint| kidney| liver| lung| lymph node| mammary gland| muscle| ovary| pancreas| prostate| skin| spleen| stomach| testis| thymus| tongue| cleavage| morula| blastocyst| egg cylinder| gastrula| organogenesis| fetus| neonate| juvenile| adult
10549495	Rps29	ribosomal protein S29	chr6	148849490	148849660	N	708.995	6677803	55	9.60084	9.60499	0	0.931913	0.978739	NM_009093	---	NM_009093	RefSeq	Mus musculus ribosomal protein S29 (Rps29), mRNA.	Mm.379006	blood| brain| connective tissue| embryonic tissue| extraembryonic tissue| eye| heart| intestine| joint| kidney| liver| lung| lymph node| mammary gland| muscle| ovary| pancreas| prostate| skin| spleen| stomach| testis| thymus| tongue| cleavage| morula| blastocyst| egg cylinder| gastrula| organogenesis| fetus| neonate| juvenile| adult
10498273	Tm4sf1	transmembrane 4 superfamily member 1	chr3	57090986	57105841	N	707.605	568921959	56	9.16691	9.07343	0.09	0.213789	0.557724	NM_008536	3 D	NM_008536	RefSeq	Mus musculus transmembrane 4 superfamily member 1 (Tm4sf1), mRNA.	Mm.856	adipose tissue| bone| bone marrow| brain| connective tissue| embryonic tissue| extraembryonic tissue| eye| fertilized ovum| heart| inner ear| joint| kidney| liver| lung| lymph node| mammary gland| muscle| nasopharynx| pancreas| pineal gland| pituitary gland| prostate| skin| spleen| stomach| sympathetic ganglion| testis| thymus| zygote| cleavage| blastocyst| organogenesis| fetus| neonate| juvenile…
10502240	Npnt	nephronectin	chr3	132545647	132613255	N	678.982	568921615	57	10.0985	10.2883	-0.19	0.150888	0.483945	NM_033525	3 G3	NM_033525	RefSeq	Mus musculus nephronectin (Npnt), transcript variant 1, mRNA.	Mm.279310	brain| embryonic tissue| eye| heart| inner ear| kidney| lung| mammary gland| muscle| nasopharynx| ovary| oviduct| pancreas| pituitary gland| skin| spleen| organogenesis| fetus| neonate| juvenile| adult
10551489	Rps16	ribosomal protein S16	chr7	29135770	29137715	N	677.621	158966704	58	11.5619	11.5195	0.04	0.311418	0.647795	NM_013647	7 A3	NM_013647	RefSeq	Mus musculus ribosomal protein S16 (Rps16), mRNA.	Mm.702	adipose tissue| bladder| blood| bone marrow| brain| connective tissue| dorsal root ganglion| embryonic tissue| epididymis| extraembryonic tissue| eye| fertilized ovum| heart| inner ear| intestine| joint| kidney| liver| lung| lymph node| mammary gland| molar| muscle| ovary| pancreas| pineal gland| pituitary gland| prostate| salivary gland| skin| spinal cord| spleen| stomach| testis| thymus| thyroi…
10534053	Rps16	ribosomal protein S16	chr5	129633877	129634448	N	677.621	158966704	58	11.5606	11.5262	0.03	0.416639	0.726132	NM_013647	7 A3	NM_013647	RefSeq	Mus musculus ribosomal protein S16 (Rps16), mRNA.	Mm.702	adipose tissue| bladder| blood| bone marrow| brain| connective tissue| dorsal root ganglion| embryonic tissue| epididymis| extraembryonic tissue| eye| fertilized ovum| heart| inner ear| intestine| joint| kidney| liver| lung| lymph node| mammary gland| molar| muscle| ovary| pancreas| pineal gland| pituitary gland| prostate| salivary gland| skin| spinal cord| spleen| stomach| testis| thymus| thyroi…
10578613	Rps16	ribosomal protein S16	chr8	48717683	48718118	N	677.621	158966704	58	11.8976	11.8768	0.02	0.606083	0.842104	NM_013647	7 A3	NM_013647	RefSeq	Mus musculus ribosomal protein S16 (Rps16), mRNA.	Mm.702	adipose tissue| bladder| blood| bone marrow| brain| connective tissue| dorsal root ganglion| embryonic tissue| epididymis| extraembryonic tissue| eye| fertilized ovum| heart| inner ear| intestine| joint| kidney| liver| lung| lymph node| mammary gland| molar| muscle| ovary| pancreas| pineal gland| pituitary gland| prostate| salivary gland| skin| spinal cord| spleen| stomach| testis| thymus| thyroi…
10558150	Htra1	HtrA serine peptidase 1	chr7	138079744	138129172	N	677.184	229093139	59	10.2906	10.4003	-0.11	0.235509	0.581251	NM_019564	7 F3	NM_019564	RefSeq	Mus musculus HtrA serine peptidase 1 (Htra1), mRNA.	Mm.30156	bone| bone marrow| brain| connective tissue| embryonic tissue| extraembryonic tissue| eye| heart| inner ear| intestine| joint| kidney| lung| lymph node| mammary gland| muscle| ovary| pancreas| pituitary gland| salivary gland| skin| spinal cord| testis| thymus| tongue| uterus| gastrula| organogenesis| fetus| neonate| juvenile| adult
10479362	Rps21	ribosomal protein S21	chr2	179992084	179993256	N	666.917	568920401	60	9.01609	8.98022	0.04	0.38656	0.704199	NM_025587	2 H4	NM_025587	RefSeq	Mus musculus ribosomal protein S21 (Rps21), mRNA.	Mm.289669	blood| bone marrow| brain| connective tissue| embryonic tissue| extraembryonic tissue| eye| heart| inner ear| intestine| joint| kidney| liver| lung| lymph node| mammary gland| molar| muscle| ovary| pancreas| prostate| salivary gland| spinal cord| spleen| stomach| testis| thymus| thyroid| tongue| uterus| cleavage| morula| blastocyst| egg cylinder| gastrula| organogenesis| fetus| neonate| juvenile|…
10439237	Rps21	ribosomal protein S21	chr16	35573403	35573642	N	666.917	568920401	60	7.22131	7.24033	-0.02	0.756997	0.912026	ENSMUST00000059080	2 H4	ENSMUST00000059080	ENSEMBL Transcript	40S ribosomal protein S21 gene:ENSMUSG00000039001	Mm.289669	blood| bone marrow| brain| connective tissue| embryonic tissue| extraembryonic tissue| eye| heart| inner ear| intestine| joint| kidney| liver| lung| lymph node| mammary gland| molar| muscle| ovary| pancreas| prostate| salivary gland| spinal cord| spleen| stomach| testis| thymus| thyroid| tongue| uterus| cleavage| morula| blastocyst| egg cylinder| gastrula| organogenesis| fetus| neonate| juvenile|…
10400405	Nfkbia	nuclear factor of kappa light polypeptide gene enhancer in B-cells inhibitor, alpha	chr12	56590588	56593582	N	664.631	226052096	61	8.5293	8.4796	0.05	0.65667	0.87185	NM_010907	12 C1-C3	NM_010907	RefSeq	Mus musculus nuclear factor of kappa light polypeptide gene enhancer in B-cells inhibitor, alpha (Nfkbia), mRNA.	Mm.170515	blood| bone| bone marrow| brain| connective tissue| dorsal root ganglion| embryonic tissue| extraembryonic tissue| eye| fertilized ovum| heart| inner ear| intestine| joint| kidney| liver| lung| lymph node| mammary gland| muscle| ovary| pancreas| pineal gland| pituitary gland| prostate| skin| spleen| stomach| sympathetic ganglion| testis| thymus| thyroid| unfertilized ovum| zygote| morula| blastoc…
10471586	Hspa5	heat shock protein 5	chr2	34627610	34632049	N	660.899	254540168	62	11.8889	11.9115	-0.02	0.725303	0.89926	NM_022310	2 B|2 22.5 cM	NM_022310	RefSeq	Mus musculus heat shock protein 5 (Hspa5), mRNA.	Mm.330160	adipose tissue| bladder| blood| bone| bone marrow| brain| connective tissue| dorsal root ganglion| embryonic tissue| epididymis| extraembryonic tissue| eye| fertilized ovum| heart| inner ear| intestine| joint| kidney| liver| lung| lymph node| mammary gland| molar| muscle| nasopharynx| olfactory mucosa| ovary| pancreas| pineal gland| pituitary gland| prostate| salivary gland| skin| spinal cord| sp…
10368277	Rps12	ribosomal protein S12	chr10	23505153	23505281	N	650.776	40254577	63	6.5522	6.48168	0.07	0.297196	0.633207	AF357393	10 A3	AF357393	GenBank	Mus musculus clone MBI-42 H/ACA box snoRNA, partial sequence.	Mm.371846 // Mm.386780 // Mm.440324 // Mm.442130 // Mm.473780	bladder| blood| bone marrow| brain| connective tissue| dorsal root ganglion| embryonic tissue| extraembryonic tissue| eye| heart| inner ear| intestine| joint| kidney| liver| lung| lymph node| mammary gland| muscle| nasopharynx| pancreas| skin| spinal cord| spleen| stomach| testis| thymus| tongue| cleavage| morula| blastocyst| gastrula| organogenesis| fetus| neonate| juvenile| adult // bone marrow…
10368270	Rps12	ribosomal protein S12	chr10	23504990	23507006	N	650.776	40254577	63	9.8211	9.78016	0.04	0.303929	0.642047	NM_011295	10 A3	NM_011295	RefSeq	Mus musculus ribosomal protein S12 (Rps12), mRNA.	Mm.371846 // Mm.386780 // Mm.440324 // Mm.442130 // Mm.473780	bladder| blood| bone marrow| brain| connective tissue| dorsal root ganglion| embryonic tissue| extraembryonic tissue| eye| heart| inner ear| intestine| joint| kidney| liver| lung| lymph node| mammary gland| muscle| nasopharynx| pancreas| skin| spinal cord| spleen| stomach| testis| thymus| tongue| cleavage| morula| blastocyst| gastrula| organogenesis| fetus| neonate| juvenile| adult // bone marrow…
10475435	Rps12	ribosomal protein S12	chr2	122045729	122046127	N	650.776	40254577	63	10.4963	10.466	0.03	0.447576	0.747536	NM_011295	10 A3	NM_011295	RefSeq	Mus musculus ribosomal protein S12 (Rps12), mRNA.	Mm.371846 // Mm.386780 // Mm.440324 // Mm.442130 // Mm.473780	bladder| blood| bone marrow| brain| connective tissue| dorsal root ganglion| embryonic tissue| extraembryonic tissue| eye| heart| inner ear| intestine| joint| kidney| liver| lung| lymph node| mammary gland| muscle| nasopharynx| pancreas| skin| spinal cord| spleen| stomach| testis| thymus| tongue| cleavage| morula| blastocyst| gastrula| organogenesis| fetus| neonate| juvenile| adult // bone marrow…
10601601	Rps12	ribosomal protein S12	chrX	121070883	121071284	N	650.776	40254577	63	9.72206	9.69975	0.02	0.647003	0.865757	NM_011295	10 A3	NM_011295	RefSeq	Mus musculus ribosomal protein S12 (Rps12), mRNA.	Mm.371846 // Mm.386780 // Mm.440324 // Mm.442130 // Mm.473780	bladder| blood| bone marrow| brain| connective tissue| dorsal root ganglion| embryonic tissue| extraembryonic tissue| eye| heart| inner ear| intestine| joint| kidney| liver| lung| lymph node| mammary gland| muscle| nasopharynx| pancreas| skin| spinal cord| spleen| stomach| testis| thymus| tongue| cleavage| morula| blastocyst| gastrula| organogenesis| fetus| neonate| juvenile| adult // bone marrow…
10576246	Rps12	ribosomal protein S12	chr8	125730442	125730968	N	650.776	40254577	63	10.288	10.2747	0.01	0.743686	0.906286	NM_011295	10 A3	NM_011295	RefSeq	Mus musculus ribosomal protein S12 (Rps12), mRNA.	Mm.371846 // Mm.386780 // Mm.440324 // Mm.442130 // Mm.473780	bladder| blood| bone marrow| brain| connective tissue| dorsal root ganglion| embryonic tissue| extraembryonic tissue| eye| heart| inner ear| intestine| joint| kidney| liver| lung| lymph node| mammary gland| muscle| nasopharynx| pancreas| skin| spinal cord| spleen| stomach| testis| thymus| tongue| cleavage| morula| blastocyst| gastrula| organogenesis| fetus| neonate| juvenile| adult // bone marrow…
10601593	Rps12	ribosomal protein S12	chrX	120398653	120399054	N	650.776	40254577	63	9.44768	9.43381	0.01	0.746665	0.908642	NM_011295	10 A3	NM_011295	RefSeq	Mus musculus ribosomal protein S12 (Rps12), mRNA.	Mm.371846 // Mm.386780 // Mm.440324 // Mm.442130 // Mm.473780	bladder| blood| bone marrow| brain| connective tissue| dorsal root ganglion| embryonic tissue| extraembryonic tissue| eye| heart| inner ear| intestine| joint| kidney| liver| lung| lymph node| mammary gland| muscle| nasopharynx| pancreas| skin| spinal cord| spleen| stomach| testis| thymus| tongue| cleavage| morula| blastocyst| gastrula| organogenesis| fetus| neonate| juvenile| adult // bone marrow…
10464388	Rps12	ribosomal protein S12	chr19	59396792	59397291	N	650.776	40254577	63	10.1115	10.0993	0.01	0.758242	0.912388	NM_011295	10 A3	NM_011295	RefSeq	Mus musculus ribosomal protein S12 (Rps12), mRNA.	Mm.371846 // Mm.386780 // Mm.440324 // Mm.442130 // Mm.473780	bladder| blood| bone marrow| brain| connective tissue| dorsal root ganglion| embryonic tissue| extraembryonic tissue| eye| heart| inner ear| intestine| joint| kidney| liver| lung| lymph node| mammary gland| muscle| nasopharynx| pancreas| skin| spinal cord| spleen| stomach| testis| thymus| tongue| cleavage| morula| blastocyst| gastrula| organogenesis| fetus| neonate| juvenile| adult // bone marrow…
10606567	Rps12	ribosomal protein S12	chrX	121583568	121583966	N	650.776	40254577	63	10.8726	10.8651	0.01	0.857945	0.950055	NM_011295	10 A3	NM_011295	RefSeq	Mus musculus ribosomal protein S12 (Rps12), mRNA.	Mm.371846 // Mm.386780 // Mm.440324 // Mm.442130 // Mm.473780	bladder| blood| bone marrow| brain| connective tissue| dorsal root ganglion| embryonic tissue| extraembryonic tissue| eye| heart| inner ear| intestine| joint| kidney| liver| lung| lymph node| mammary gland| muscle| nasopharynx| pancreas| skin| spinal cord| spleen| stomach| testis| thymus| tongue| cleavage| morula| blastocyst| gastrula| organogenesis| fetus| neonate| juvenile| adult // bone marrow…
10606569	Rps12	ribosomal protein S12	chrX	121712973	121713371	N	650.776	40254577	63	10.8726	10.8651	0.01	0.857945	0.949934	NM_011295	10 A3	NM_011295	RefSeq	Mus musculus ribosomal protein S12 (Rps12), mRNA.	Mm.371846 // Mm.386780 // Mm.440324 // Mm.442130 // Mm.473780	bladder| blood| bone marrow| brain| connective tissue| dorsal root ganglion| embryonic tissue| extraembryonic tissue| eye| heart| inner ear| intestine| joint| kidney| liver| lung| lymph node| mammary gland| muscle| nasopharynx| pancreas| skin| spinal cord| spleen| stomach| testis| thymus| tongue| cleavage| morula| blastocyst| gastrula| organogenesis| fetus| neonate| juvenile| adult // bone marrow…
10606577	Rps12	ribosomal protein S12	chrX	122281528	122281926	N	650.776	40254577	63	10.8726	10.8651	0.01	0.857945	0.949813	NM_011295	10 A3	NM_011295	RefSeq	Mus musculus ribosomal protein S12 (Rps12), mRNA.	Mm.371846 // Mm.386780 // Mm.440324 // Mm.442130 // Mm.473780	bladder| blood| bone marrow| brain| connective tissue| dorsal root ganglion| embryonic tissue| extraembryonic tissue| eye| heart| inner ear| intestine| joint| kidney| liver| lung| lymph node| mammary gland| muscle| nasopharynx| pancreas| skin| spinal cord| spleen| stomach| testis| thymus| tongue| cleavage| morula| blastocyst| gastrula| organogenesis| fetus| neonate| juvenile| adult // bone marrow…
10606579	Rps12	ribosomal protein S12	chrX	122464378	122464776	N	650.776	40254577	63	10.8726	10.8651	0.01	0.857945	0.949692	NM_011295	10 A3	NM_011295	RefSeq	Mus musculus ribosomal protein S12 (Rps12), mRNA.	Mm.371846 // Mm.386780 // Mm.440324 // Mm.442130 // Mm.473780	bladder| blood| bone marrow| brain| connective tissue| dorsal root ganglion| embryonic tissue| extraembryonic tissue| eye| heart| inner ear| intestine| joint| kidney| liver| lung| lymph node| mammary gland| muscle| nasopharynx| pancreas| skin| spinal cord| spleen| stomach| testis| thymus| tongue| cleavage| morula| blastocyst| gastrula| organogenesis| fetus| neonate| juvenile| adult // bone marrow…
10606581	Rps12	ribosomal protein S12	chrX	122593661	122594059	N	650.776	40254577	63	10.813	10.8057	0.01	0.859934	0.950201	NM_011295	10 A3	NM_011295	RefSeq	Mus musculus ribosomal protein S12 (Rps12), mRNA.	Mm.371846 // Mm.386780 // Mm.440324 // Mm.442130 // Mm.473780	bladder| blood| bone marrow| brain| connective tissue| dorsal root ganglion| embryonic tissue| extraembryonic tissue| eye| heart| inner ear| intestine| joint| kidney| liver| lung| lymph node| mammary gland| muscle| nasopharynx| pancreas| skin| spinal cord| spleen| stomach| testis| thymus| tongue| cleavage| morula| blastocyst| gastrula| organogenesis| fetus| neonate| juvenile| adult // bone marrow…
10561956	Rps12	ribosomal protein S12	chr7	31269679	31270201	N	650.776	40254577	63	9.92929	9.92592	0	0.93086	0.978461	NM_011295	10 A3	NM_011295	RefSeq	Mus musculus ribosomal protein S12 (Rps12), mRNA.	Mm.371846 // Mm.386780 // Mm.440324 // Mm.442130 // Mm.473780	bladder| blood| bone marrow| brain| connective tissue| dorsal root ganglion| embryonic tissue| extraembryonic tissue| eye| heart| inner ear| intestine| joint| kidney| liver| lung| lymph node| mammary gland| muscle| nasopharynx| pancreas| skin| spinal cord| spleen| stomach| testis| thymus| tongue| cleavage| morula| blastocyst| gastrula| organogenesis| fetus| neonate| juvenile| adult // bone marrow…
10606565	Rps12	ribosomal protein S12	chrX	121463334	121463732	N	650.776	40254577	63	10.8361	10.8336	0	0.951872	0.985066	NM_011295	10 A3	NM_011295	RefSeq	Mus musculus ribosomal protein S12 (Rps12), mRNA.	Mm.371846 // Mm.386780 // Mm.440324 // Mm.442130 // Mm.473780	bladder| blood| bone marrow| brain| connective tissue| dorsal root ganglion| embryonic tissue| extraembryonic tissue| eye| heart| inner ear| intestine| joint| kidney| liver| lung| lymph node| mammary gland| muscle| nasopharynx| pancreas| skin| spinal cord| spleen| stomach| testis| thymus| tongue| cleavage| morula| blastocyst| gastrula| organogenesis| fetus| neonate| juvenile| adult // bone marrow…
10606571	Rps12	ribosomal protein S12	chrX	122154468	122154866	N	650.776	40254577	63	10.8361	10.8336	0	0.951872	0.984949	NM_011295	10 A3	NM_011295	RefSeq	Mus musculus ribosomal protein S12 (Rps12), mRNA.	Mm.371846 // Mm.386780 // Mm.440324 // Mm.442130 // Mm.473780	bladder| blood| bone marrow| brain| connective tissue| dorsal root ganglion| embryonic tissue| extraembryonic tissue| eye| heart| inner ear| intestine| joint| kidney| liver| lung| lymph node| mammary gland| muscle| nasopharynx| pancreas| skin| spinal cord| spleen| stomach| testis| thymus| tongue| cleavage| morula| blastocyst| gastrula| organogenesis| fetus| neonate| juvenile| adult // bone marrow…
10606575	Rps12	ribosomal protein S12	chrX	122154468	122154866	N	650.776	40254577	63	10.8361	10.8336	0	0.951872	0.984832	NM_011295	10 A3	NM_011295	RefSeq	Mus musculus ribosomal protein S12 (Rps12), mRNA.	Mm.371846 // Mm.386780 // Mm.440324 // Mm.442130 // Mm.473780	bladder| blood| bone marrow| brain| connective tissue| dorsal root ganglion| embryonic tissue| extraembryonic tissue| eye| heart| inner ear| intestine| joint| kidney| liver| lung| lymph node| mammary gland| muscle| nasopharynx| pancreas| skin| spinal cord| spleen| stomach| testis| thymus| tongue| cleavage| morula| blastocyst| gastrula| organogenesis| fetus| neonate| juvenile| adult // bone marrow…
10509560	Rpl38	ribosomal protein L38	chr4	137981705	137981917	N	645.133	568975386	64	10.6761	10.5954	0.08	0.100836	0.409705	NM_001048058	11 G1	NM_001048058	RefSeq	Mus musculus ribosomal protein L38 (Rpl38), transcript variant 3, mRNA.	Mm.238817 // Mm.371629	blood| bone marrow| brain| embryonic tissue| extraembryonic tissue| eye| heart| inner ear| intestine| joint| kidney| liver| lung| mammary gland| muscle| ovary| pancreas| prostate| spleen| stomach| testis| thymus| tongue| uterus|oocyte| cleavage| morula| blastocyst| organogenesis| fetus| neonate| juvenile| adult // bone marrow| brain| connective tissue| embryonic tissue| extraembryonic tissue| eye…
10548976	Rpl38	ribosomal protein L38	chr6	140695481	140695693	N	645.133	568975386	64	10.6613	10.5836	0.08	0.110474	0.426164	NM_001048058	11 G1	NM_001048058	RefSeq	Mus musculus ribosomal protein L38 (Rpl38), transcript variant 3, mRNA.	Mm.238817 // Mm.371629	blood| bone marrow| brain| embryonic tissue| extraembryonic tissue| eye| heart| inner ear| intestine| joint| kidney| liver| lung| mammary gland| muscle| ovary| pancreas| prostate| spleen| stomach| testis| thymus| tongue| uterus|oocyte| cleavage| morula| blastocyst| organogenesis| fetus| neonate| juvenile| adult // bone marrow| brain| connective tissue| embryonic tissue| extraembryonic tissue| eye…
10544812	Rpl38	ribosomal protein L38	chr6	52296645	52297298	N	645.133	568975386	64	10.7019	10.6332	0.07	0.162247	0.501329	NM_001048058	11 G1	NM_001048058	RefSeq	Mus musculus ribosomal protein L38 (Rpl38), transcript variant 3, mRNA.	Mm.238817 // Mm.371629	blood| bone marrow| brain| embryonic tissue| extraembryonic tissue| eye| heart| inner ear| intestine| joint| kidney| liver| lung| mammary gland| muscle| ovary| pancreas| prostate| spleen| stomach| testis| thymus| tongue| uterus|oocyte| cleavage| morula| blastocyst| organogenesis| fetus| neonate| juvenile| adult // bone marrow| brain| connective tissue| embryonic tissue| extraembryonic tissue| eye…
10382369	Rpl38	ribosomal protein L38	chr11	114529838	114533645	N	645.133	568975386	64	10.7486	10.692	0.06	0.196616	0.542206	NM_001048057	11 G1	NM_001048057	RefSeq	Mus musculus ribosomal protein L38 (Rpl38), transcript variant 1, mRNA.	Mm.238817 // Mm.371629	blood| bone marrow| brain| embryonic tissue| extraembryonic tissue| eye| heart| inner ear| intestine| joint| kidney| liver| lung| mammary gland| muscle| ovary| pancreas| prostate| spleen| stomach| testis| thymus| tongue| uterus|oocyte| cleavage| morula| blastocyst| organogenesis| fetus| neonate| juvenile| adult // bone marrow| brain| connective tissue| embryonic tissue| extraembryonic tissue| eye…
10479112	Gnas	GNAS (guanine nucleotide binding protein, alpha stimulating) complex locus	chr2	174109832	174172245	N	637.211	117959930	65	8.69663	8.67293	0.02	0.538303	0.806573	NM_022000	2 E1-H3|2 104.0 cM	NM_022000	RefSeq	Mus musculus GNAS (guanine nucleotide binding protein, alpha stimulating) complex locus (Gnas), transcript variant 3, mRNA.	Mm.125770	adrenal gland| blood| bone| bone marrow| brain| connective tissue| dorsal root ganglion| embryonic tissue| extraembryonic tissue| eye| fertilized ovum| heart| inner ear| intestine| joint| kidney| liver| lung| lymph node| mammary gland| molar| muscle| nasopharynx| ovary| pancreas| pineal gland| pituitary gland| prostate| salivary gland| skin| spinal cord| spleen| stomach| sympathetic ganglion| tes…
10460616	Cfl1	cofilin 1, non-muscle	chr19	5490506	5495201	N	631.627	6680924	66	10.9888	10.9449	0.04	0.209223	0.554463	NM_007687	19 A	NM_007687	RefSeq	Mus musculus cofilin 1, non-muscle (Cfl1), mRNA.	Mm.329655	adipose tissue| bone| bone marrow| brain| connective tissue| dorsal root ganglion| embryonic tissue| extraembryonic tissue| eye| fertilized ovum| heart| inner ear| intestine| joint| kidney| liver| lung| lymph node| mammary gland| muscle| ovary| pancreas| pineal gland| prostate| salivary gland| skin| spinal cord| spleen| stomach| sympathetic ganglion| testis| thymus| thyroid|oocyte| zygote| cleava…
10453451	Calm2	calmodulin 2	chr17	87832757	87846190	N	618.567	568998763	67	11.3098	11.2682	0.04	0.401365	0.714844	NM_007589	17 E4	NM_007589	RefSeq	Mus musculus calmodulin 2 (Calm2), mRNA.	Mm.329243	adipose tissue| adrenal gland| bladder| blood| bone| bone marrow| brain| connective tissue| dorsal root ganglion| embryonic tissue| extraembryonic tissue| eye| fertilized ovum| heart| inner ear| intestine| joint| kidney| liver| lung| lymph node| mammary gland| molar| muscle| olfactory mucosa| ovary| pancreas| pineal gland| pituitary gland| prostate| salivary gland| skin| spinal cord| spleen| stom…
10599461	Calm2	calmodulin 2	chrX	45363199	45363646	N	618.567	568998763	67	11.8401	11.8171	0.02	0.674485	0.878862	NM_007589	17 E4	NM_007589	RefSeq	Mus musculus calmodulin 2 (Calm2), mRNA.	Mm.329243	adipose tissue| adrenal gland| bladder| blood| bone| bone marrow| brain| connective tissue| dorsal root ganglion| embryonic tissue| extraembryonic tissue| eye| fertilized ovum| heart| inner ear| intestine| joint| kidney| liver| lung| lymph node| mammary gland| molar| muscle| olfactory mucosa| ovary| pancreas| pineal gland| pituitary gland| prostate| salivary gland| skin| spinal cord| spleen| stom…
10410124	Ctsl	cathepsin L	chr13	64464522	64471614	N	618.265	568983005	68	10.763	10.6889	0.07	0.31321	0.648882	NM_009984	13 B3|13 30.0 cM	NM_009984	RefSeq	Mus musculus cathepsin L (Ctsl), mRNA.	Mm.930	adipose tissue| adrenal gland| bladder| blood| bone| bone marrow| brain| connective tissue| embryonic tissue| extraembryonic tissue| eye| fertilized ovum| heart| inner ear| intestine| joint| kidney| liver| lung| mammary gland| muscle| nasopharynx| olfactory mucosa| ovary| pancreas| pineal gland| pituitary gland| prostate| salivary gland| skin| spinal cord| spleen| stomach| sympathetic ganglion| t…
10394477	Laptm4a	lysosomal-associated protein transmembrane 4A	chr12	8928113	8945548	N	596.266	109689716	69	11.9984	11.9683	0.03	0.382088	0.701787	NM_008640	12 A1.1	NM_008640	RefSeq	Mus musculus lysosomal-associated protein transmembrane 4A (Laptm4a), mRNA.	Mm.30071	adipose tissue| bladder| bone| bone marrow| brain| connective tissue| dorsal root ganglion| embryonic tissue| extraembryonic tissue| eye| fertilized ovum| heart| inner ear| intestine| joint| kidney| liver| lung| mammary gland| molar| muscle| ovary| pancreas| pituitary gland| prostate| salivary gland| skin| spinal cord| spleen| stomach| sympathetic ganglion| testis| thymus| thyroid| tongue| uterus…
10416522	Tsc22d1	TSC22 domain family, member 1	chr14	76815499	76907574	N	591.21	568987240	70	9.44457	9.45874	-0.01	0.847352	0.948349	NM_207652	14 D3|14 42.0 cM	NM_207652	RefSeq	Mus musculus TSC22 domain family, member 1 (Tsc22d1), transcript variant 1, mRNA.	Mm.153272	adrenal gland| bladder| blood| bone| bone marrow| brain| connective tissue| dorsal root ganglion| embryonic tissue| extraembryonic tissue| eye| fertilized ovum| heart| inner ear| intestine| joint| kidney| liver| lung| mammary gland| molar| muscle| nasopharynx| olfactory mucosa| ovary| pancreas| pineal gland| pituitary gland| prostate| salivary gland| skin| spinal cord| spleen| stomach| sympatheti…
10527538	Rasl11a	RAS-like, family 11, member A	chr5	147655821	147659302	N	585.008	110625728	71	6.93849	7.0362	-0.1	0.037446	0.285859	NM_026864	5 G3	NM_026864	RefSeq	Mus musculus RAS-like, family 11, member A (Rasl11a), mRNA.	Mm.266978	brain| connective tissue| embryonic tissue| extraembryonic tissue| eye| heart| intestine| kidney| lung| mammary gland| spleen| thymus| uterus| morula| organogenesis| fetus| neonate| juvenile| adult
10454805	Uba52	ubiquitin A-52 residue ribosomal protein fusion product 1	chr18	35696237	35696605	N	579.31	9845265	72	12.1647	12.1743	-0.01	0.688329	0.886801	NM_019883	8 B3.3|8 33.5 cM	NM_019883	RefSeq	Mus musculus ubiquitin A-52 residue ribosomal protein fusion product 1 (Uba52), mRNA.	Mm.297372	bladder| blood| bone marrow| brain| connective tissue| embryonic tissue| epididymis| extraembryonic tissue| eye| fertilized ovum| heart| inner ear| intestine| joint| kidney| liver| lung| lymph node| mammary gland| molar| muscle| olfactory mucosa| ovary| pancreas| pituitary gland| prostate| salivary gland| skin| spleen| testis| thymus| thyroid| tongue| uterus|oocyte| zygote| cleavage| morula| blas…
10547916	Ptms	parathymosin	chr6	124863699	124867949	N	566.927	62460366	73	9.90572	9.93555	-0.03	0.354797	0.681006	NM_026988	6 F2	NM_026988	RefSeq	Mus musculus parathymosin (Ptms), mRNA.	Mm.142187	adrenal gland| brain| embryonic tissue| extraembryonic tissue| eye| inner ear| intestine| kidney| liver| lung| mammary gland| muscle| nasopharynx| pancreas| pituitary gland| skin| sympathetic ganglion| testis| thymus| uterus| cleavage| blastocyst| gastrula| organogenesis| fetus| neonate| juvenile| adult
10561527	Actn4	actinin alpha 4	chr7	29678270	29747308	N	563.013	568946342	74	11.6607	11.5794	0.08	0.00600598	0.140382	NM_021895	7 A3	NM_021895	RefSeq	Mus musculus actinin alpha 4 (Actn4), mRNA.	Mm.276042	bladder| blood| bone| bone marrow| brain| connective tissue| embryonic tissue| extraembryonic tissue| eye| heart| inner ear| intestine| joint| kidney| liver| lung| lymph node| mammary gland| muscle| nasopharynx| ovary| pancreas| pineal gland| pituitary gland| salivary gland| skin| spleen| stomach| testis| thymus| thyroid| uterus|oocyte| unfertilized ovum| zygote| cleavage| morula| blastocyst| egg…
10364675	Gpx4	glutathione peroxidase 4	chr10	79516233	79519184	N	551.621	90903235	75	11.5713	11.5026	0.07	0.00643198	0.146788	NM_008162	10 C1|10 43.0 cM	NM_008162	RefSeq	Mus musculus glutathione peroxidase 4 (Gpx4), transcript variant 2, mRNA.	Mm.359573	adipose tissue| bladder| blood| bone marrow| brain| connective tissue| embryonic tissue| extraembryonic tissue| eye| heart| inner ear| intestine| joint| kidney| liver| lung| lymph node| mammary gland| muscle| pancreas| prostate| skin| spleen| testis| thymus| tongue| uterus| cleavage| blastocyst| egg cylinder| gastrula| organogenesis| fetus| neonate| juvenile| adult
10363000	Gpx4	glutathione peroxidase 4	chr10	45595096	45595893	N	551.621	90903235	75	12.1132	12.0428	0.07	0.00283282	0.10306	AF045769	10 C1|10 43.0 cM	AF045769	GenBank	Mus musculus myocardium phospholipid hydroperoxide glutathione peroxidase (Gpx4) mRNA, complete cds.	Mm.359573	adipose tissue| bladder| blood| bone marrow| brain| connective tissue| embryonic tissue| extraembryonic tissue| eye| heart| inner ear| intestine| joint| kidney| liver| lung| lymph node| mammary gland| muscle| pancreas| prostate| skin| spleen| testis| thymus| tongue| uterus| cleavage| blastocyst| egg cylinder| gastrula| organogenesis| fetus| neonate| juvenile| adult
10495873	Ptma	prothymosin alpha	chr3	124088428	124088916	N	550.999	7110705	76	11.3394	11.2848	0.05	0.293292	0.630451	NM_008972	1 D	NM_008972	RefSeq	Mus musculus prothymosin alpha (Ptma), mRNA.	Mm.19187	adrenal gland| bladder| blood| bone| bone marrow| brain| connective tissue| dorsal root ganglion| embryonic tissue| epididymis| extraembryonic tissue| eye| heart| inner ear| intestine| joint| kidney| liver| lung| lymph node| mammary gland| molar| muscle| nasopharynx| olfactory mucosa| ovary| pancreas| pituitary gland| prostate| salivary gland| skin| spinal cord| spleen| stomach| sympathetic gangl…
10348078	Ptma	prothymosin alpha	chr1	88423300	88427273	N	550.999	7110705	76	11.4099	11.3927	0.02	0.708147	0.893663	NM_008972	1 D	NM_008972	RefSeq	Mus musculus prothymosin alpha (Ptma), mRNA.	Mm.19187	adrenal gland| bladder| blood| bone| bone marrow| brain| connective tissue| dorsal root ganglion| embryonic tissue| epididymis| extraembryonic tissue| eye| heart| inner ear| intestine| joint| kidney| liver| lung| lymph node| mammary gland| molar| muscle| nasopharynx| olfactory mucosa| ovary| pancreas| pituitary gland| prostate| salivary gland| skin| spinal cord| spleen| stomach| sympathetic gangl…
10417601	Ptma	prothymosin alpha	chr14	9631809	9633028	N	550.999	7110705	76	11.46	11.4442	0.02	0.735908	0.902882	NM_008972	1 D	NM_008972	RefSeq	Mus musculus prothymosin alpha (Ptma), mRNA.	Mm.19187	adrenal gland| bladder| blood| bone| bone marrow| brain| connective tissue| dorsal root ganglion| embryonic tissue| epididymis| extraembryonic tissue| eye| heart| inner ear| intestine| joint| kidney| liver| lung| lymph node| mammary gland| molar| muscle| nasopharynx| olfactory mucosa| ovary| pancreas| pituitary gland| prostate| salivary gland| skin| spinal cord| spleen| stomach| sympathetic gangl…
10488415	Cst3	cystatin C	chr2	148697458	148701223	N	549.776	31981822	77	12.0018	11.9136	0.09	0.200202	0.545009	NM_009976	2 G3|2 84.0 cM	NM_009976	RefSeq	Mus musculus cystatin C (Cst3), mRNA.	Mm.4263	adipose tissue| bladder| blood| bone| bone marrow| brain| connective tissue| embryonic tissue| extraembryonic tissue| eye| fertilized ovum| heart| inner ear| intestine| joint| kidney| liver| lung| lymph node| mammary gland| muscle| ovary| pancreas| pineal gland| pituitary gland| prostate| salivary gland| skin| spinal cord| spleen| stomach| testis| thymus| thyroid| tongue|oocyte| zygote| cleavage|…
10364766	Rps15	ribosomal protein S15	chr10	79755202	79756858	N	549.624	568967029	78	9.8883	9.84893	0.04	0.27506	0.616563	NM_009091	10 C1	NM_009091	RefSeq	Mus musculus ribosomal protein S15 (Rps15), mRNA.	Mm.643	adipose tissue| blood| bone| bone marrow| brain| connective tissue| embryonic tissue| extraembryonic tissue| eye| heart| inner ear| intestine| joint| kidney| liver| lung| lymph node| mammary gland| muscle| olfactory mucosa| ovary| pancreas| pituitary gland| prostate| salivary gland| skin| spinal cord| spleen| stomach| sympathetic ganglion| testis| thymus| thyroid| tongue| uterus|oocyte| cleavage|…
10538629	Rps15	ribosomal protein S15	chr6	57967471	57967969	N	549.624	568967029	78	11.3622	11.3373	0.02	0.471789	0.763201	NM_009091	10 C1	NM_009091	RefSeq	Mus musculus ribosomal protein S15 (Rps15), mRNA.	Mm.643	adipose tissue| blood| bone| bone marrow| brain| connective tissue| embryonic tissue| extraembryonic tissue| eye| heart| inner ear| intestine| joint| kidney| liver| lung| lymph node| mammary gland| muscle| olfactory mucosa| ovary| pancreas| pituitary gland| prostate| salivary gland| skin| spinal cord| spleen| stomach| sympathetic ganglion| testis| thymus| thyroid| tongue| uterus|oocyte| cleavage|…
10541520	Rps15	ribosomal protein S15	chr6	122594314	122594755	N	549.624	568967029	78	9.89873	9.88523	0.01	0.689547	0.886925	NM_009091	10 C1	NM_009091	RefSeq	Mus musculus ribosomal protein S15 (Rps15), mRNA.	Mm.643	adipose tissue| blood| bone| bone marrow| brain| connective tissue| embryonic tissue| extraembryonic tissue| eye| heart| inner ear| intestine| joint| kidney| liver| lung| lymph node| mammary gland| muscle| olfactory mucosa| ovary| pancreas| pituitary gland| prostate| salivary gland| skin| spinal cord| spleen| stomach| sympathetic ganglion| testis| thymus| thyroid| tongue| uterus|oocyte| cleavage|…
10580183	Ier2	immediate early response 2	chr8	87183450	87186752	N	547.454	162417961	79	6.65177	6.63686	0.01	0.813211	0.933818	NM_010499	8 C3|8 38.4 cM	NM_010499	RefSeq	Mus musculus immediate early response 2 (Ier2), mRNA.	Mm.399	blood| bone| bone marrow| brain| embryonic tissue| extraembryonic tissue| eye| heart| inner ear| intestine| joint| kidney| liver| lung| mammary gland| muscle| olfactory mucosa| ovary| pancreas| salivary gland| skin| spleen| stomach| testis| thymus| blastocyst| gastrula| organogenesis| fetus| neonate| juvenile| adult
10594661	Tpm1	tropomyosin 1, alpha	chr9	66870400	66897069	N	545.564	256000792	80	9.29731	9.22229	0.08	0.357163	0.682684	NM_024427	9 C|9 40.0 cM	NM_024427	RefSeq	Mus musculus tropomyosin 1, alpha (Tpm1), mRNA.	Mm.121878	adipose tissue| bladder| bone| bone marrow| brain| connective tissue| embryonic tissue| extraembryonic tissue| eye| heart| inner ear| intestine| joint| kidney| liver| lung| lymph node| mammary gland| molar| muscle| nasopharynx| ovary| pancreas| pituitary gland| prostate| salivary gland| skin| spinal cord| spleen| stomach| sympathetic ganglion| testis| thymus| thyroid| tongue| uterus| cleavage| mo…
10569014	Ifitm2	interferon induced transmembrane protein 2	chr7	148140736	148141882	N	539.863	13507626	81	8.79886	8.74194	0.06	0.655783	0.871071	NM_030694	7 F5	NM_030694	RefSeq	Mus musculus interferon induced transmembrane protein 2 (Ifitm2), mRNA.	Mm.379266	blood| bone marrow| brain| embryonic tissue| eye| heart| inner ear| intestine| joint| kidney| liver| lung| lymph node| mammary gland| muscle| pancreas| prostate| salivary gland| skin| spleen| stomach| testis| thymus| thyroid| uterus| blastocyst| gastrula| organogenesis| fetus| neonate| juvenile| adult
10553299	Ifitm2	interferon induced transmembrane protein 2	chr7	54087900	54088244	N	539.863	13507626	81	9.58842	9.61538	-0.03	0.788791	0.923957	AY082486	7 F5	AY082486	GenBank	Mus musculus fragilis R mRNA, complete cds.	Mm.379266	blood| bone marrow| brain| embryonic tissue| eye| heart| inner ear| intestine| joint| kidney| liver| lung| lymph node| mammary gland| muscle| pancreas| prostate| salivary gland| skin| spleen| stomach| testis| thymus| thyroid| uterus| blastocyst| gastrula| organogenesis| fetus| neonate| juvenile| adult
10383756	Ifitm2	interferon induced transmembrane protein 2	chr11	3533036	3533448	N	539.863	13507626	81	9.56694	9.58673	-0.02	0.852159	0.949817	NM_030694	7 F5	NM_030694	RefSeq	Mus musculus interferon induced transmembrane protein 2 (Ifitm2), mRNA.	Mm.379266	blood| bone marrow| brain| embryonic tissue| eye| heart| inner ear| intestine| joint| kidney| liver| lung| lymph node| mammary gland| muscle| pancreas| prostate| salivary gland| skin| spleen| stomach| testis| thymus| thyroid| uterus| blastocyst| gastrula| organogenesis| fetus| neonate| juvenile| adult
10597461	Cmtm7	CKLF-like MARVEL transmembrane domain containing 7	chr9	114665954	114690967	N	538.199	357197168	82	7.44155	7.45373	-0.01	0.850352	0.949141	NM_133978	9 F3	NM_133978	RefSeq	Mus musculus CKLF-like MARVEL transmembrane domain containing 7 (Cmtm7), mRNA.	Mm.35600	blood| bone| bone marrow| brain| embryonic tissue| extraembryonic tissue| eye| inner ear| joint| kidney| liver| lung| mammary gland| molar| pancreas| pineal gland| salivary gland| spleen| testis| thymus| thyroid| morula| blastocyst| egg cylinder| organogenesis| fetus| juvenile| adult
10461402	Fth1	ferritin heavy chain 1	chr19	10057193	10059583	N	537.154	6753912	83	13.5034	13.5066	0	0.867358	0.952353	NM_010239	19 A-C|19 2.0 cM	NM_010239	RefSeq	Mus musculus ferritin heavy chain 1 (Fth1), mRNA.	Mm.1776	adipose tissue| adrenal gland| bladder| blood| bone| bone marrow| brain| connective tissue| dorsal root ganglion| embryonic tissue| extraembryonic tissue| eye| heart| inner ear| intestine| joint| kidney| liver| lung| lymph node| mammary gland| muscle| ovary| pancreas| pineal gland| pituitary gland| prostate| salivary gland| skin| spinal cord| spleen| stomach| testis| thymus| thyroid| tongue| turb…
10357875	Btg2	B-cell translocation gene 2, anti-proliferative	chr1	135971442	135975732	N	536.376	6680814	84	7.46792	7.3115	0.16	0.185846	0.528255	NM_007570	1 E4|1 71.0 cM	NM_007570	RefSeq	Mus musculus B-cell translocation gene 2, anti-proliferative (Btg2), mRNA.	Mm.392646	bone| bone marrow| brain| connective tissue| dorsal root ganglion| embryonic tissue| extraembryonic tissue| eye| fertilized ovum| heart| inner ear| intestine| joint| kidney| liver| lung| lymph node| mammary gland| muscle| nasopharynx| ovary| oviduct| pancreas| pituitary gland| prostate| salivary gland| skin| spleen| stomach| testis| thymus| tongue|oocyte| zygote| cleavage| blastocyst| gastrula| o…
10561453	Zfp36	zinc finger protein 36	chr7	29161803	29165272	N	529.713	6756059	85	8.10436	8.05884	0.05	0.644922	0.864437	NM_011756	7 A3|7 10.2 cM	NM_011756	RefSeq	Mus musculus zinc finger protein 36 (Zfp36), mRNA.	Mm.389856	bladder| bone| bone marrow| brain| connective tissue| embryonic tissue| extraembryonic tissue| eye| fertilized ovum| inner ear| intestine| joint| kidney| liver| lung| lymph node| mammary gland| salivary gland| skin| spleen| testis| thymus| vagina| zygote| cleavage| blastocyst| organogenesis| fetus| neonate| juvenile| adult
10392251	Ddx5	DEAD (Asp-Glu-Ala-Asp) box polypeptide 5	chr11	106641670	106649808	N	527.969	568971476	86	12.1388	12.0877	0.05	0.100513	0.409539	NM_007840	11 E2|11 63.0 cM	NM_007840	RefSeq	Mus musculus DEAD (Asp-Glu-Ala-Asp) box polypeptide 5 (Ddx5), mRNA.	Mm.220038	adipose tissue| adrenal gland| bladder| blood| bone| bone marrow| brain| connective tissue| dorsal root ganglion| embryonic tissue| extraembryonic tissue| eye| fertilized ovum| heart| inner ear| intestine| kidney| liver| lung| lymph node| mammary gland| molar| muscle| nasopharynx| olfactory mucosa| ovary| pancreas| pituitary gland| prostate| salivary gland| skin| spinal cord| spleen| stomach| sym…
10385484	Ddx5	DEAD (Asp-Glu-Ala-Asp) box polypeptide 5	chr11	48565369	48567216	N	527.969	568971476	86	11.8368	11.8049	0.03	0.338404	0.672707	ENSMUST00000021062	11 E2|11 63.0 cM	ENSMUST00000021062	ENSEMBL Transcript	Probable ATP-dependent RNA helicase DDX5 gene:ENSMUSG00000020719	Mm.220038	adipose tissue| adrenal gland| bladder| blood| bone| bone marrow| brain| connective tissue| dorsal root ganglion| embryonic tissue| extraembryonic tissue| eye| fertilized ovum| heart| inner ear| intestine| kidney| liver| lung| lymph node| mammary gland| molar| muscle| nasopharynx| olfactory mucosa| ovary| pancreas| pituitary gland| prostate| salivary gland| skin| spinal cord| spleen| stomach| sym…
10545130	Gadd45a	growth arrest and DNA-damage-inducible 45 alpha	chr6	66985090	66987401	N	527.433	6681149	87	9.11408	9.02887	0.09	0.27502	0.616633	NM_007836	6 C1	NM_007836	RefSeq	Mus musculus growth arrest and DNA-damage-inducible 45 alpha (Gadd45a), mRNA.	Mm.389750	bone marrow| brain| embryonic tissue| extraembryonic tissue| eye| lung| mammary gland| muscle| pancreas| cleavage| blastocyst| organogenesis| fetus| neonate| juvenile| adult
10471555	Angptl2	angiopoietin-like 2	chr2	33071481	33103234	N	522.818	568913714	88	9.15126	9.11779	0.03	0.71395	0.896044	NM_011923	2 B	NM_011923	RefSeq	Mus musculus angiopoietin-like 2 (Angptl2), mRNA.	Mm.208919	bone| bone marrow| brain| connective tissue| embryonic tissue| extraembryonic tissue| eye| heart| inner ear| intestine| kidney| liver| lung| lymph node| mammary gland| muscle| nasopharynx| oviduct| pineal gland| salivary gland| skin| spleen| stomach| testis| thymus| organogenesis| fetus| neonate| juvenile| adult
10493995	S100a10	S100 calcium binding protein A10 (calpactin)	chr3	93359039	93368567	N	517.686	568922146	90	11.0127	11.0692	-0.06	0.358146	0.683511	NM_009112	3 F1-F2|3 41.7 cM	NM_009112	RefSeq	Mus musculus S100 calcium binding protein A10 (calpactin) (S100a10), mRNA.	Mm.1	adipose tissue| blood| bone marrow| brain| connective tissue| dorsal root ganglion| embryonic tissue| extraembryonic tissue| eye| heart| inner ear| intestine| joint| kidney| liver| lung| lymph node| mammary gland| muscle| ovary| pancreas| pineal gland| pituitary gland| prostate| skin| spleen| stomach| sympathetic ganglion| testis| thymus| thyroid| tongue| uterus| cleavage| blastocyst| gastrula| o…
10558914	Rplp2	ribosomal protein, large P2	chr7	148633555	148637484	N	516.324	568952442	91	7.1409	6.98465	0.16	0.000234624	0.0364296	AK012402	7 F5	AK012402	GenBank HTC	Mus musculus 11 days embryo whole body cDNA, RIKEN full-length enriched library, clone:2700049I22 product:ribosomal protein, large P2, full insert sequence.	Mm.380435	blood| bone| bone marrow| brain| connective tissue| embryonic tissue| extraembryonic tissue| eye| fertilized ovum| heart| inner ear| intestine| joint| kidney| liver| lung| mammary gland| muscle| ovary| pancreas| pituitary gland| prostate| skin| spleen| stomach| testis| thymus| thyroid| tongue| uterus| zygote| cleavage| morula| blastocyst| egg cylinder| gastrula| organogenesis| fetus| neonate| juv…
10401023	Rplp2	ribosomal protein, large P2	chr12	76731902	76770514	N	516.324	568952442	91	6.93033	6.89474	0.04	0.586346	0.831693	NM_026020	7 F5	NM_026020	RefSeq	Mus musculus ribosomal protein, large P2 (Rplp2), mRNA.	Mm.380435	blood| bone| bone marrow| brain| connective tissue| embryonic tissue| extraembryonic tissue| eye| fertilized ovum| heart| inner ear| intestine| joint| kidney| liver| lung| mammary gland| muscle| ovary| pancreas| pituitary gland| prostate| skin| spleen| stomach| testis| thymus| thyroid| tongue| uterus| zygote| cleavage| morula| blastocyst| egg cylinder| gastrula| organogenesis| fetus| neonate| juv…
10580219	Calr	calreticulin	chr8	87365749	87370830	N	511.087	6680836	93	12.0987	12.1889	-0.09	0.0194138	0.218657	NM_007591	8 C3|8 37.0 cM	NM_007591	RefSeq	Mus musculus calreticulin (Calr), mRNA.	Mm.1971	adipose tissue| blood| bone| bone marrow| brain| connective tissue| dorsal root ganglion| embryonic tissue| extraembryonic tissue| eye| fertilized ovum| heart| inner ear| intestine| joint| kidney| liver| lung| mammary gland| molar| muscle| nasopharynx| ovary| pancreas| pituitary gland| prostate| salivary gland| skin| spinal cord| spleen| stomach| sympathetic ganglion| testis| thymus| thyroid| ute…
10556297	Adm	adrenomedullin	chr7	117771175	117773334	N	507.392	6752988	94	7.91782	7.9168	0	0.989515	0.99616	NM_009627	7 F1|7 50.5 cM	NM_009627	RefSeq	Mus musculus adrenomedullin (Adm), mRNA.	Mm.1408	blood| bone| brain| connective tissue| embryonic tissue| extraembryonic tissue| kidney| lung| ovary| spleen| unfertilized ovum| cleavage| egg cylinder| gastrula| organogenesis| fetus| adult
10409833	Gas1	growth arrest specific 1	chr13	60275766	60278726	N	502.977	6679941	95	8.37079	8.41057	-0.04	0.475795	0.765268	NM_008086	13 B3-C2|13 37.0 cM	NM_008086	RefSeq	Mus musculus growth arrest specific 1 (Gas1), mRNA.	Mm.22701	bladder| brain| embryonic tissue| extraembryonic tissue| eye| heart| inner ear| intestine| kidney| liver| lung| lymph node| mammary gland| ovary| oviduct| pancreas| pineal gland| pituitary gland| prostate| salivary gland| skin| testis| thymus| thyroid| uterus| organogenesis| fetus| neonate| juvenile| adult
10526215	Rps28	ribosomal protein S28	chr5	134939086	134939395	N	500.823	569020418	96	9.96702	9.97666	-0.01	0.832192	0.941808	U11248	17 B1	U11248	GenBank	Mus musculus C57BL/6J ribosomal protein S28 mRNA, complete cds.	Mm.352374 // Mm.371603 // Mm.393918	bone marrow| brain| connective tissue| embryonic tissue| extraembryonic tissue| eye| heart| inner ear| intestine| joint| kidney| liver| lung| mammary gland| muscle| pancreas| pituitary gland| prostate| spleen| stomach| testis| thymus| tongue| uterus| cleavage| morula| blastocyst| organogenesis| fetus| neonate| juvenile| adult // blood| bone marrow| brain| dorsal root ganglion| embryonic tissue| e…
10524415	Rps28	ribosomal protein S28	chr5	114217109	114217436	N	500.823	569020418	96	9.73552	9.7263	0.01	0.857418	0.950198	U11248	17 B1	U11248	GenBank	Mus musculus C57BL/6J ribosomal protein S28 mRNA, complete cds.	Mm.352374 // Mm.371603 // Mm.393918	bone marrow| brain| connective tissue| embryonic tissue| extraembryonic tissue| eye| heart| inner ear| intestine| joint| kidney| liver| lung| mammary gland| muscle| pancreas| pituitary gland| prostate| spleen| stomach| testis| thymus| tongue| uterus| cleavage| morula| blastocyst| organogenesis| fetus| neonate| juvenile| adult // blood| bone marrow| brain| dorsal root ganglion| embryonic tissue| e…
10516479	Rps28	ribosomal protein S28	chr4	126818523	126818732	N	500.823	569020418	96	10.1612	10.1682	-0.01	0.886305	0.9609	U11248	17 B1	U11248	GenBank	Mus musculus C57BL/6J ribosomal protein S28 mRNA, complete cds.	Mm.352374 // Mm.371603 // Mm.393918	bone marrow| brain| connective tissue| embryonic tissue| extraembryonic tissue| eye| heart| inner ear| intestine| joint| kidney| liver| lung| mammary gland| muscle| pancreas| pituitary gland| prostate| spleen| stomach| testis| thymus| tongue| uterus| cleavage| morula| blastocyst| organogenesis| fetus| neonate| juvenile| adult // blood| bone marrow| brain| dorsal root ganglion| embryonic tissue| e…
10479809	Rps28	ribosomal protein S28	chr2	4880589	4880798	N	500.823	569020418	96	10.1261	10.1201	0.01	0.894796	0.965171	NM_016844	17 B1	NM_016844	RefSeq	Mus musculus ribosomal protein S28 (Rps28), mRNA.	Mm.352374 // Mm.371603 // Mm.393918	bone marrow| brain| connective tissue| embryonic tissue| extraembryonic tissue| eye| heart| inner ear| intestine| joint| kidney| liver| lung| mammary gland| muscle| pancreas| pituitary gland| prostate| spleen| stomach| testis| thymus| tongue| uterus| cleavage| morula| blastocyst| organogenesis| fetus| neonate| juvenile| adult // blood| bone marrow| brain| dorsal root ganglion| embryonic tissue| e…
10406024	Rps28	ribosomal protein S28	chr13	73455302	73455511	N	500.823	569020418	96	10.1261	10.1201	0.01	0.894796	0.965052	U11248	17 B1	U11248	GenBank	Mus musculus C57BL/6J ribosomal protein S28 mRNA, complete cds.	Mm.352374 // Mm.371603 // Mm.393918	bone marrow| brain| connective tissue| embryonic tissue| extraembryonic tissue| eye| heart| inner ear| intestine| joint| kidney| liver| lung| mammary gland| muscle| pancreas| pituitary gland| prostate| spleen| stomach| testis| thymus| tongue| uterus| cleavage| morula| blastocyst| organogenesis| fetus| neonate| juvenile| adult // blood| bone marrow| brain| dorsal root ganglion| embryonic tissue| e…
10539700	Rps28	ribosomal protein S28	chr6	86284004	86284332	N	500.823	569020418	96	10.0455	10.0473	0	0.96999	0.990378	U11248	17 B1	U11248	GenBank	Mus musculus C57BL/6J ribosomal protein S28 mRNA, complete cds.	Mm.352374 // Mm.371603 // Mm.393918	bone marrow| brain| connective tissue| embryonic tissue| extraembryonic tissue| eye| heart| inner ear| intestine| joint| kidney| liver| lung| mammary gland| muscle| pancreas| pituitary gland| prostate| spleen| stomach| testis| thymus| tongue| uterus| cleavage| morula| blastocyst| organogenesis| fetus| neonate| juvenile| adult // blood| bone marrow| brain| dorsal root ganglion| embryonic tissue| e…
10450050	Rps28	ribosomal protein S28	chr17	33959996	33961507	N	500.823	569020418	96	10.2105	10.2106	0	0.998418	0.998992	U11248	17 B1	U11248	GenBank	Mus musculus C57BL/6J ribosomal protein S28 mRNA, complete cds.	Mm.352374 // Mm.371603 // Mm.393918	bone marrow| brain| connective tissue| embryonic tissue| extraembryonic tissue| eye| heart| inner ear| intestine| joint| kidney| liver| lung| mammary gland| muscle| pancreas| pituitary gland| prostate| spleen| stomach| testis| thymus| tongue| uterus| cleavage| morula| blastocyst| organogenesis| fetus| neonate| juvenile| adult // blood| bone marrow| brain| dorsal root ganglion| embryonic tissue| e…
10474295	Wt1	Wilms tumor homolog	chr2	104966686	105013769	N	497.422	153281234	97	7.32269	7.22365	0.1	0.0789284	0.374404	NM_144783	2 E|2 58.0 cM	NM_144783	RefSeq	Mus musculus Wilms tumor homolog (Wt1), mRNA.	Mm.389339	blood| brain| embryonic tissue| extraembryonic tissue| heart| kidney| lung| ovary| oviduct| pancreas| sympathetic ganglion| testis| thymus| uterus| organogenesis| fetus| neonate| juvenile| adult
10394609	Rpl36	ribosomal protein L36	chr12	12918792	12919191	N	496.425	569001020	98	10.8511	10.7753	0.08	0.0436467	0.301916	BC086914	17 D	BC086914	GenBank	Mus musculus ribosomal protein L36, mRNA (cDNA clone MGC:107625 IMAGE:6768133), complete cds.	Mm.11376 // Mm.379094	bone| brain| embryonic tissue| extraembryonic tissue| heart| intestine| kidney| liver| lung| ovary| pancreas| prostate| skin| spleen| testis| thymus| uterus|oocyte| cleavage| blastocyst| gastrula| organogenesis| fetus| neonate| juvenile| adult // adipose tissue| blood| bone| brain| embryonic tissue| extraembryonic tissue| eye| heart| inner ear| intestine| kidney| liver| lung| lymph node| mammary …
10546801	Rpl36	ribosomal protein L36	chr6	108090114	108090500	N	496.425	569001020	98	11.3222	11.248	0.07	0.0587739	0.336875	NM_018730	17 D	NM_018730	RefSeq	Mus musculus ribosomal protein L36 (Rpl36), mRNA.	Mm.11376 // Mm.379094	bone| brain| embryonic tissue| extraembryonic tissue| heart| intestine| kidney| liver| lung| ovary| pancreas| prostate| skin| spleen| testis| thymus| uterus|oocyte| cleavage| blastocyst| gastrula| organogenesis| fetus| neonate| juvenile| adult // adipose tissue| blood| bone| brain| embryonic tissue| extraembryonic tissue| eye| heart| inner ear| intestine| kidney| liver| lung| lymph node| mammary …
10592138	Rpl36	ribosomal protein L36	chr9	35089103	35089420	N	496.425	569001020	98	10.6816	10.61	0.07	0.0620869	0.343413	NM_018730	17 D	NM_018730	RefSeq	Mus musculus ribosomal protein L36 (Rpl36), mRNA.	Mm.11376 // Mm.379094	bone| brain| embryonic tissue| extraembryonic tissue| heart| intestine| kidney| liver| lung| ovary| pancreas| prostate| skin| spleen| testis| thymus| uterus|oocyte| cleavage| blastocyst| gastrula| organogenesis| fetus| neonate| juvenile| adult // adipose tissue| blood| bone| brain| embryonic tissue| extraembryonic tissue| eye| heart| inner ear| intestine| kidney| liver| lung| lymph node| mammary …
10378783	Rpl36	ribosomal protein L36	chr11	76414821	76415128	N	496.425	569001020	98	11.2712	11.2053	0.07	0.0756471	0.367049	NM_018730	17 D	NM_018730	RefSeq	Mus musculus ribosomal protein L36 (Rpl36), mRNA.	Mm.11376 // Mm.379094	bone| brain| embryonic tissue| extraembryonic tissue| heart| intestine| kidney| liver| lung| ovary| pancreas| prostate| skin| spleen| testis| thymus| uterus|oocyte| cleavage| blastocyst| gastrula| organogenesis| fetus| neonate| juvenile| adult // adipose tissue| blood| bone| brain| embryonic tissue| extraembryonic tissue| eye| heart| inner ear| intestine| kidney| liver| lung| lymph node| mammary …
10471358	Rpl36	ribosomal protein L36	chr2	32127330	32127751	N	496.425	569001020	98	11.118	11.0529	0.07	0.0791168	0.374888	NM_018730	17 D	NM_018730	RefSeq	Mus musculus ribosomal protein L36 (Rpl36), mRNA.	Mm.11376 // Mm.379094	bone| brain| embryonic tissue| extraembryonic tissue| heart| intestine| kidney| liver| lung| ovary| pancreas| prostate| skin| spleen| testis| thymus| uterus|oocyte| cleavage| blastocyst| gastrula| organogenesis| fetus| neonate| juvenile| adult // adipose tissue| blood| bone| brain| embryonic tissue| extraembryonic tissue| eye| heart| inner ear| intestine| kidney| liver| lung| lymph node| mammary …
10446131	Rpl36	ribosomal protein L36	chr17	56752839	56753668	N	496.425	569001020	98	10.9933	10.9298	0.06	0.088317	0.393803	NM_018730	17 D	NM_018730	RefSeq	Mus musculus ribosomal protein L36 (Rpl36), mRNA.	Mm.11376 // Mm.379094	bone| brain| embryonic tissue| extraembryonic tissue| heart| intestine| kidney| liver| lung| ovary| pancreas| prostate| skin| spleen| testis| thymus| uterus|oocyte| cleavage| blastocyst| gastrula| organogenesis| fetus| neonate| juvenile| adult // adipose tissue| blood| bone| brain| embryonic tissue| extraembryonic tissue| eye| heart| inner ear| intestine| kidney| liver| lung| lymph node| mammary …
10465633	Cox8a	cytochrome c oxidase, subunit VIIIa	chr19	7289648	7292106	N	493.544	6680993	99	10.8159	10.8488	-0.03	0.501096	0.78055	NM_007750	19 A	NM_007750	RefSeq	Mus musculus cytochrome c oxidase, subunit VIIIa (Cox8a), mRNA.	Mm.14022	adipose tissue| blood| bone marrow| brain| connective tissue| embryonic tissue| extraembryonic tissue| eye| heart| inner ear| intestine| joint| kidney| liver| lung| lymph node| mammary gland| muscle| olfactory mucosa| pancreas| prostate| salivary gland| skin| spinal cord| spleen| stomach| testis| thymus| thyroid| tongue| uterus| cleavage| morula| blastocyst| gastrula| organogenesis| fetus| neonat…
10427266	Rpl39	ribosomal protein L39	chr15	102465410	102465790	N	492.489	13385552	100	10.7093	10.7218	-0.01	0.850429	0.949106	NM_026055	X F3	NM_026055	RefSeq	Mus musculus ribosomal protein L39 (Rpl39), mRNA.	Mm.30478	blood| bone marrow| brain| connective tissue| embryonic tissue| extraembryonic tissue| eye| heart| inner ear| intestine| joint| kidney| liver| lung| mammary gland| molar| muscle| ovary| pancreas| prostate| skin| spleen| stomach| testis| thymus| tongue| uterus| cleavage| blastocyst| gastrula| organogenesis| fetus| neonate| juvenile| adult
10604072	Rpl39	ribosomal protein L39	chrX	34622515	34625179	N	492.489	13385552	100	10.8233	10.8292	-0.01	0.918823	0.973101	NM_026055	X F3	NM_026055	RefSeq	Mus musculus ribosomal protein L39 (Rpl39), mRNA.	Mm.30478	blood| bone marrow| brain| connective tissue| embryonic tissue| extraembryonic tissue| eye| heart| inner ear| intestine| joint| kidney| liver| lung| mammary gland| molar| muscle| ovary| pancreas| prostate| skin| spleen| stomach| testis| thymus| tongue| uterus| cleavage| blastocyst| gastrula| organogenesis| fetus| neonate| juvenile| adult
10460726	Fau	Finkel-Biskis-Reilly murine sarcoma virus (FBR-MuSV) ubiquitously expressed (fox derived)	chr19	6057920	6059520	N	492.399	298919223	101	10.9304	10.8953	0.04	0.330576	0.664899	NM_007990	19 A|19 3.0 cM	NM_007990	RefSeq	Mus musculus Finkel-Biskis-Reilly murine sarcoma virus (FBR-MuSV) ubiquitously expressed (fox derived) (Fau), mRNA.	Mm.329631	adipose tissue| blood| bone marrow| brain| embryonic tissue| extraembryonic tissue| eye| heart| inner ear| intestine| kidney| liver| lung| mammary gland| muscle| ovary| pancreas| prostate| skin| stomach| testis| thymus| tongue| uterus|oocyte| morula| blastocyst| gastrula| organogenesis| fetus| neonate| juvenile| adult
10440414	Fau	Finkel-Biskis-Reilly murine sarcoma virus (FBR-MuSV) ubiquitously expressed (fox derived)	chr16	76403437	76403956	N	492.399	298919223	101	10.3592	10.3574	0	0.955052	0.985776	NM_007990	19 A|19 3.0 cM	NM_007990	RefSeq	Mus musculus Finkel-Biskis-Reilly murine sarcoma virus (FBR-MuSV) ubiquitously expressed (fox derived) (Fau), mRNA.	Mm.329631	adipose tissue| blood| bone marrow| brain| embryonic tissue| extraembryonic tissue| eye| heart| inner ear| intestine| kidney| liver| lung| mammary gland| muscle| ovary| pancreas| prostate| skin| stomach| testis| thymus| tongue| uterus|oocyte| morula| blastocyst| gastrula| organogenesis| fetus| neonate| juvenile| adult
10383025	C1qtnf1	C1q and tumor necrosis factor related protein 1	chr11	118289813	118311278	N	488.47	568975003	102	6.63475	6.74233	-0.11	0.196002	0.540685	NM_019959	11 E2	NM_019959	RefSeq	Mus musculus C1q and tumor necrosis factor related protein 1 (C1qtnf1), mRNA.	Mm.23845	bone| brain| connective tissue| embryonic tissue| extraembryonic tissue| eye| heart| inner ear| kidney| liver| lung| mammary gland| muscle| thymus| thyroid| uterus| fetus| juvenile| adult
10455238	Ndfip1	Nedd4 family interacting protein 1	chr18	38578591	38624841	N	483.46	569004304	103	11.4576	11.4426	0.02	0.600365	0.839932	NM_022996	18 B3	NM_022996	RefSeq	Mus musculus Nedd4 family interacting protein 1 (Ndfip1), mRNA.	Mm.102496	blood| bone| bone marrow| brain| connective tissue| dorsal root ganglion| embryonic tissue| extraembryonic tissue| eye| fertilized ovum| heart| inner ear| intestine| kidney| liver| lung| lymph node| mammary gland| molar| nasopharynx| olfactory mucosa| ovary| pancreas| pituitary gland| prostate| salivary gland| skin| spinal cord| spleen| stomach| sympathetic ganglion| testis| thymus| thyroid| uter…
10471655	Gsn	gelsolin	chr2	35111931	35163412	N	476.11	568913591	104	10.2903	10.221	0.07	0.677191	0.879883	NM_146120	2 B|2 24.5 cM	NM_146120	RefSeq	Mus musculus gelsolin (Gsn), mRNA.	Mm.21109	adipose tissue| adrenal gland| bladder| blood| bone| bone marrow| brain| connective tissue| embryonic tissue| epididymis| extraembryonic tissue| eye| heart| inner ear| intestine| joint| kidney| liver| lung| lymph node| mammary gland| muscle| nasopharynx| ovary| pancreas| pineal gland| pituitary gland| prostate| salivary gland| skin| spinal cord| spleen| stomach| sympathetic ganglion| testis| thym…
10444824	H2-Q6	histocompatibility 2, Q region locus 6	chr17	35561822	35566994	N	475.22	569020115	105	7.58252	7.50983	0.07	0.60684	0.842484	NM_207648	17 B1|17 19.18 cM	NM_207648	RefSeq	Mus musculus histocompatibility 2, Q region locus 6 (H2-Q6), mRNA.	---	---
10445347	Clic5	chloride intracellular channel 5	chr17	44271849	44417117	N	469.257	569000001	106	9.49293	9.44168	0.05	0.360038	0.685317	NM_172621	17 C	NM_172621	RefSeq	Mus musculus chloride intracellular channel 5 (Clic5), mRNA.	Mm.37666	adrenal gland| bladder| bone| brain| connective tissue| embryonic tissue| extraembryonic tissue| eye| heart| intestine| kidney| lung| lymph node| muscle| spleen| testis| thymus| thyroid| tongue| uterus| gastrula| fetus| neonate| juvenile| adult
10353475	Eif3m	eukaryotic translation initiation factor 3, subunit M	chr1	21501931	21503151	N	464.38	21703762	107	9.45436	9.33708	0.12	0.000365167	0.0407068	NM_145380	2 E2	NM_145380	RefSeq	Mus musculus eukaryotic translation initiation factor 3, subunit M (Eif3m), mRNA.	Mm.379278	adipose tissue| bladder| blood| bone| bone marrow| brain| connective tissue| embryonic tissue| extraembryonic tissue| eye| fertilized ovum| heart| intestine| kidney| liver| lung| mammary gland| molar| muscle| ovary| pancreas| pineal gland| pituitary gland| prostate| skin| spinal cord| spleen| stomach| testis| thymus| thyroid| tongue| uterus| vagina|oocyte| zygote| cleavage| morula| blastocyst| eg…
10485635	Eif3m	eukaryotic translation initiation factor 3, subunit M	chr2	104839813	104857202	N	464.38	21703762	107	9.05331	8.99495	0.06	0.0975233	0.406114	NM_145380	2 E2	NM_145380	RefSeq	Mus musculus eukaryotic translation initiation factor 3, subunit M (Eif3m), mRNA.	Mm.379278	adipose tissue| bladder| blood| bone| bone marrow| brain| connective tissue| embryonic tissue| extraembryonic tissue| eye| fertilized ovum| heart| intestine| kidney| liver| lung| mammary gland| molar| muscle| ovary| pancreas| pineal gland| pituitary gland| prostate| skin| spinal cord| spleen| stomach| testis| thymus| thyroid| tongue| uterus| vagina|oocyte| zygote| cleavage| morula| blastocyst| eg…
10411776	H3f3a	H3 histone, family 3A	chr13	101715831	101716866	N	463.254	6680159	108	10.5991	10.6582	-0.06	0.132083	0.459752	NM_008210	1 D2.3	NM_008210	RefSeq	Mus musculus H3 histone, family 3A (H3f3a), mRNA.	Mm.315189	bone marrow| brain| embryonic tissue| extraembryonic tissue| eye| heart| intestine| kidney| liver| lung| mammary gland| muscle| ovary| pancreas| pineal gland| pituitary gland| prostate| skin| spleen| stomach| testis| thymus| thyroid| uterus|oocyte| unfertilized ovum| morula| blastocyst| gastrula| organogenesis| fetus| neonate| juvenile| adult
10360679	H3f3a	H3 histone, family 3A	chr1	182732699	182743734	N	463.254	6680159	108	10.3945	10.4395	-0.05	0.176294	0.517164	NM_008210	1 D2.3	NM_008210	RefSeq	Mus musculus H3 histone, family 3A (H3f3a), mRNA.	Mm.315189	bone marrow| brain| embryonic tissue| extraembryonic tissue| eye| heart| intestine| kidney| liver| lung| mammary gland| muscle| ovary| pancreas| pineal gland| pituitary gland| prostate| skin| spleen| stomach| testis| thymus| thyroid| uterus|oocyte| unfertilized ovum| morula| blastocyst| gastrula| organogenesis| fetus| neonate| juvenile| adult
10350816	Rpl35	ribosomal protein L35	chr1	158296182	158296654	N	451.703	13385044	109	10.3491	10.2849	0.06	0.102299	0.411038	NM_025592	2 B	NM_025592	RefSeq	Mus musculus ribosomal protein L35 (Rpl35), mRNA.	Mm.345333	adipose tissue| bladder| blood| bone marrow| brain| connective tissue| embryonic tissue| extraembryonic tissue| eye| heart| intestine| joint| kidney| liver| lung| mammary gland| muscle| ovary| pancreas| pituitary gland| prostate| skin| spleen| stomach| testis| thymus| tongue|oocyte| cleavage| blastocyst| egg cylinder| gastrula| organogenesis| fetus| neonate| juvenile| adult
10482267	Rpl35	ribosomal protein L35	chr2	38857101	38860651	N	451.703	13385044	109	10.3238	10.2624	0.06	0.119583	0.442456	NM_025592	2 B	NM_025592	RefSeq	Mus musculus ribosomal protein L35 (Rpl35), mRNA.	Mm.345333	adipose tissue| bladder| blood| bone marrow| brain| connective tissue| embryonic tissue| extraembryonic tissue| eye| heart| intestine| joint| kidney| liver| lung| mammary gland| muscle| ovary| pancreas| pituitary gland| prostate| skin| spleen| stomach| testis| thymus| tongue|oocyte| cleavage| blastocyst| egg cylinder| gastrula| organogenesis| fetus| neonate| juvenile| adult
10457731	Rpl35	ribosomal protein L35	chr18	20841093	20841464	N	451.703	13385044	109	10.1444	10.0816	0.06	0.168931	0.508782	NM_025592	2 B	NM_025592	RefSeq	Mus musculus ribosomal protein L35 (Rpl35), mRNA.	Mm.345333	adipose tissue| bladder| blood| bone marrow| brain| connective tissue| embryonic tissue| extraembryonic tissue| eye| heart| intestine| joint| kidney| liver| lung| mammary gland| muscle| ovary| pancreas| pituitary gland| prostate| skin| spleen| stomach| testis| thymus| tongue|oocyte| cleavage| blastocyst| egg cylinder| gastrula| organogenesis| fetus| neonate| juvenile| adult
10439402	Rpl9	ribosomal protein L9	chr16	37696852	37697428	N	450.799	14149647	110	11.9028	11.8414	0.06	0.0955306	0.402441	NM_011292	5 C3.1	NM_011292	RefSeq	Mus musculus ribosomal protein L9 (Rpl9), mRNA.	Mm.383918 // Mm.422908	blood| bone| bone marrow| brain| connective tissue| embryonic tissue| extraembryonic tissue| eye| heart| inner ear| intestine| joint| kidney| liver| lung| mammary gland| muscle| pancreas| pituitary gland| prostate| skin| spleen| stomach| testis| thymus| cleavage| blastocyst| gastrula| organogenesis| fetus| neonate| juvenile| adult // blood| bone| bone marrow| brain| connective tissue| embryonic t…
10467088	Rpl9	ribosomal protein L9	chr19	32540355	32541065	N	450.799	14149647	110	11.7232	11.6776	0.05	0.179317	0.520588	NM_011292	5 C3.1	NM_011292	RefSeq	Mus musculus ribosomal protein L9 (Rpl9), mRNA.	Mm.383918 // Mm.422908	blood| bone| bone marrow| brain| connective tissue| embryonic tissue| extraembryonic tissue| eye| heart| inner ear| intestine| joint| kidney| liver| lung| mammary gland| muscle| pancreas| pituitary gland| prostate| skin| spleen| stomach| testis| thymus| cleavage| blastocyst| gastrula| organogenesis| fetus| neonate| juvenile| adult // blood| bone| bone marrow| brain| connective tissue| embryonic t…
10530194	Rpl9	ribosomal protein L9	chr5	65779822	65782220	N	450.799	14149647	110	12.0741	12.0295	0.04	0.19477	0.539683	NM_011292	5 C3.1	NM_011292	RefSeq	Mus musculus ribosomal protein L9 (Rpl9), mRNA.	Mm.383918 // Mm.422908	blood| bone| bone marrow| brain| connective tissue| embryonic tissue| extraembryonic tissue| eye| heart| inner ear| intestine| joint| kidney| liver| lung| mammary gland| muscle| pancreas| pituitary gland| prostate| skin| spleen| stomach| testis| thymus| cleavage| blastocyst| gastrula| organogenesis| fetus| neonate| juvenile| adult // blood| bone| bone marrow| brain| connective tissue| embryonic t…
10472686	Rpl9	ribosomal protein L9	chr2	70297039	70297617	N	450.799	14149647	110	12.1072	12.0636	0.04	0.20038	0.54481	NM_011292	5 C3.1	NM_011292	RefSeq	Mus musculus ribosomal protein L9 (Rpl9), mRNA.	Mm.383918 // Mm.422908	blood| bone| bone marrow| brain| connective tissue| embryonic tissue| extraembryonic tissue| eye| heart| inner ear| intestine| joint| kidney| liver| lung| mammary gland| muscle| pancreas| pituitary gland| prostate| skin| spleen| stomach| testis| thymus| cleavage| blastocyst| gastrula| organogenesis| fetus| neonate| juvenile| adult // blood| bone| bone marrow| brain| connective tissue| embryonic t…
10410506	Rpl9	ribosomal protein L9	chr13	72592210	72592788	N	450.799	14149647	110	12.1012	12.0608	0.04	0.240064	0.585677	NM_011292	5 C3.1	NM_011292	RefSeq	Mus musculus ribosomal protein L9 (Rpl9), mRNA.	Mm.383918 // Mm.422908	blood| bone| bone marrow| brain| connective tissue| embryonic tissue| extraembryonic tissue| eye| heart| inner ear| intestine| joint| kidney| liver| lung| mammary gland| muscle| pancreas| pituitary gland| prostate| skin| spleen| stomach| testis| thymus| cleavage| blastocyst| gastrula| organogenesis| fetus| neonate| juvenile| adult // blood| bone| bone marrow| brain| connective tissue| embryonic t…
10405890	Rpl9	ribosomal protein L9	chr13	66974990	66975719	N	450.799	14149647	110	11.8848	11.8438	0.04	0.244429	0.589382	NM_011292	5 C3.1	NM_011292	RefSeq	Mus musculus ribosomal protein L9 (Rpl9), mRNA.	Mm.383918 // Mm.422908	blood| bone| bone marrow| brain| connective tissue| embryonic tissue| extraembryonic tissue| eye| heart| inner ear| intestine| joint| kidney| liver| lung| mammary gland| muscle| pancreas| pituitary gland| prostate| skin| spleen| stomach| testis| thymus| cleavage| blastocyst| gastrula| organogenesis| fetus| neonate| juvenile| adult // blood| bone| bone marrow| brain| connective tissue| embryonic t…
10489049	Rpl9	ribosomal protein L9	chr2	156615546	156616139	N	450.799	14149647	110	12.1662	12.1289	0.04	0.299531	0.636155	NM_011292	5 C3.1	NM_011292	RefSeq	Mus musculus ribosomal protein L9 (Rpl9), mRNA.	Mm.383918 // Mm.422908	blood| bone| bone marrow| brain| connective tissue| embryonic tissue| extraembryonic tissue| eye| heart| inner ear| intestine| joint| kidney| liver| lung| mammary gland| muscle| pancreas| pituitary gland| prostate| skin| spleen| stomach| testis| thymus| cleavage| blastocyst| gastrula| organogenesis| fetus| neonate| juvenile| adult // blood| bone| bone marrow| brain| connective tissue| embryonic t…
10389229	Rpl9	ribosomal protein L9	chr11	83458548	83459123	N	450.799	14149647	110	11.2716	11.2501	0.02	0.66281	0.874527	NM_011292	5 C3.1	NM_011292	RefSeq	Mus musculus ribosomal protein L9 (Rpl9), mRNA.	Mm.383918 // Mm.422908	blood| bone| bone marrow| brain| connective tissue| embryonic tissue| extraembryonic tissue| eye| heart| inner ear| intestine| joint| kidney| liver| lung| mammary gland| muscle| pancreas| pituitary gland| prostate| skin| spleen| stomach| testis| thymus| cleavage| blastocyst| gastrula| organogenesis| fetus| neonate| juvenile| adult // blood| bone| bone marrow| brain| connective tissue| embryonic t…
10561927	Aplp1	amyloid beta (A4) precursor-like protein 1	chr7	31219999	31230580	N	450.654	85861186	111	6.83617	6.81773	0.02	0.768977	0.917181	NM_007467	7 B1|7 8.0 cM	NM_007467	RefSeq	Mus musculus amyloid beta (A4) precursor-like protein 1 (Aplp1), mRNA.	Mm.2381	blood| bone| bone marrow| brain| connective tissue| embryonic tissue| extraembryonic tissue| eye| heart| inner ear| intestine| joint| kidney| lung| mammary gland| nasopharynx| olfactory mucosa| pancreas| pituitary gland| salivary gland| spinal cord| spleen| stomach| sympathetic ganglion| testis| organogenesis| fetus| neonate| juvenile| adult
10422852	Rpl19	ribosomal protein L19	chr15	7925064	7925775	N	449.347	568972457	112	11.7538	11.7106	0.04	0.150343	0.484698	NM_009078	11 D	NM_009078	RefSeq	Mus musculus ribosomal protein L19 (Rpl19), mRNA.	Mm.10247	bladder| blood| bone| bone marrow| brain| connective tissue| embryonic tissue| extraembryonic tissue| eye| heart| inner ear| intestine| joint| kidney| liver| lung| lymph node| mammary gland| muscle| ovary| pancreas| pituitary gland| prostate| salivary gland| skin| spinal cord| spleen| stomach| sympathetic ganglion| testis| thymus| thyroid| tongue| turbinate| uterus|oocyte| cleavage| morula| blast…
10454296	Rpl19	ribosomal protein L19	chr18	24103431	24104292	N	449.347	568972457	112	11.8927	11.8566	0.04	0.232478	0.577872	NM_009078	11 D	NM_009078	RefSeq	Mus musculus ribosomal protein L19 (Rpl19), mRNA.	Mm.10247	bladder| blood| bone| bone marrow| brain| connective tissue| embryonic tissue| extraembryonic tissue| eye| heart| inner ear| intestine| joint| kidney| liver| lung| lymph node| mammary gland| muscle| ovary| pancreas| pituitary gland| prostate| salivary gland| skin| spinal cord| spleen| stomach| sympathetic ganglion| testis| thymus| thyroid| tongue| turbinate| uterus|oocyte| cleavage| morula| blast…
10347917	Rpl19	ribosomal protein L19	chr1	85008682	85009362	N	449.347	568972457	112	11.9365	11.9041	0.03	0.285775	0.624952	NM_009078	11 D	NM_009078	RefSeq	Mus musculus ribosomal protein L19 (Rpl19), mRNA.	Mm.10247	bladder| blood| bone| bone marrow| brain| connective tissue| embryonic tissue| extraembryonic tissue| eye| heart| inner ear| intestine| joint| kidney| liver| lung| lymph node| mammary gland| muscle| ovary| pancreas| pituitary gland| prostate| salivary gland| skin| spinal cord| spleen| stomach| sympathetic ganglion| testis| thymus| thyroid| tongue| turbinate| uterus|oocyte| cleavage| morula| blast…
10380833	Rpl19	ribosomal protein L19	chr11	97888272	97891806	N	449.347	568972457	112	11.8049	11.775	0.03	0.33114	0.665263	NM_009078	11 D	NM_009078	RefSeq	Mus musculus ribosomal protein L19 (Rpl19), mRNA.	Mm.10247	bladder| blood| bone| bone marrow| brain| connective tissue| embryonic tissue| extraembryonic tissue| eye| heart| inner ear| intestine| joint| kidney| liver| lung| lymph node| mammary gland| muscle| ovary| pancreas| pituitary gland| prostate| salivary gland| skin| spinal cord| spleen| stomach| sympathetic ganglion| testis| thymus| thyroid| tongue| turbinate| uterus|oocyte| cleavage| morula| blast…
10570625	Rpl19	ribosomal protein L19	chr8	19492910	19493692	N	449.347	568972457	112	11.7478	11.7183	0.03	0.336408	0.670733	NM_009078	11 D	NM_009078	RefSeq	Mus musculus ribosomal protein L19 (Rpl19), mRNA.	Mm.10247	bladder| blood| bone| bone marrow| brain| connective tissue| embryonic tissue| extraembryonic tissue| eye| heart| inner ear| intestine| joint| kidney| liver| lung| lymph node| mammary gland| muscle| ovary| pancreas| pituitary gland| prostate| salivary gland| skin| spinal cord| spleen| stomach| sympathetic ganglion| testis| thymus| thyroid| tongue| turbinate| uterus|oocyte| cleavage| morula| blast…
10556571	Rpl19	ribosomal protein L19	chr7	122315558	122316017	N	449.347	568972457	112	11.7902	11.7693	0.02	0.541334	0.808746	NM_009078	11 D	NM_009078	RefSeq	Mus musculus ribosomal protein L19 (Rpl19), mRNA.	Mm.10247	bladder| blood| bone| bone marrow| brain| connective tissue| embryonic tissue| extraembryonic tissue| eye| heart| inner ear| intestine| joint| kidney| liver| lung| lymph node| mammary gland| muscle| ovary| pancreas| pituitary gland| prostate| salivary gland| skin| spinal cord| spleen| stomach| sympathetic ganglion| testis| thymus| thyroid| tongue| turbinate| uterus|oocyte| cleavage| morula| blast…
10417664	Rpl19	ribosomal protein L19	chr14	14610328	14610954	N	449.347	568972457	112	11.5847	11.5852	0	0.988592	0.995692	NM_009078	11 D	NM_009078	RefSeq	Mus musculus ribosomal protein L19 (Rpl19), mRNA.	Mm.10247	bladder| blood| bone| bone marrow| brain| connective tissue| embryonic tissue| extraembryonic tissue| eye| heart| inner ear| intestine| joint| kidney| liver| lung| lymph node| mammary gland| muscle| ovary| pancreas| pituitary gland| prostate| salivary gland| skin| spinal cord| spleen| stomach| sympathetic ganglion| testis| thymus| thyroid| tongue| turbinate| uterus|oocyte| cleavage| morula| blast…
10493114	Nes	nestin	chr3	87775015	87784373	N	449.265	50363232	113	6.85513	6.73215	0.12	0.239824	0.585586	NM_016701	3 F1|3 42.5 cM	NM_016701	RefSeq	Mus musculus nestin (Nes), mRNA.	Mm.331129	bone marrow| brain| dorsal root ganglion| embryonic tissue| eye| inner ear| intestine| lung| mammary gland| muscle| pituitary gland| prostate| skin| spinal cord| stomach| sympathetic ganglion| testis| tongue| blastocyst| organogenesis| fetus| neonate| juvenile| adult
10563101	Rpl13a	ribosomal protein L13a	chr7	52381146	52384107	N	444.639	31981945	114	12.1135	12.0928	0.02	0.455965	0.753013	NM_009438	7 B4|7 69.0 cM	NM_009438	RefSeq	Mus musculus ribosomal protein L13a (Rpl13a), mRNA.	Mm.180458	adipose tissue| blood| bone| bone marrow| brain| connective tissue| embryonic tissue| extraembryonic tissue| eye| fertilized ovum| heart| inner ear| intestine| joint| kidney| liver| lung| lymph node| mammary gland| molar| muscle| nasopharynx| olfactory mucosa| ovary| pancreas| pineal gland| pituitary gland| prostate| salivary gland| skin| spinal cord| spleen| stomach| testis| thymus| thyroid| ton…
10389522	Rpl13a	ribosomal protein L13a	chr11	86443891	86444550	N	444.639	31981945	114	10.4358	10.4194	0.02	0.581549	0.829626	ENSMUST00000102669	7 B4|7 69.0 cM	ENSMUST00000102669	ENSEMBL Transcript	60S ribosomal protein L13a gene:ENSMUSG00000003426	Mm.180458	adipose tissue| blood| bone| bone marrow| brain| connective tissue| embryonic tissue| extraembryonic tissue| eye| fertilized ovum| heart| inner ear| intestine| joint| kidney| liver| lung| lymph node| mammary gland| molar| muscle| nasopharynx| olfactory mucosa| ovary| pancreas| pineal gland| pituitary gland| prostate| salivary gland| skin| spinal cord| spleen| stomach| testis| thymus| thyroid| ton…
10564809	Eif1	eukaryotic translation initiation factor 1	chr7	86934980	86935644	N	439.981	22165347	117	11.5165	11.5472	-0.03	0.217293	0.561809	BC096691	11 D	BC096691	GenBank	Mus musculus eukaryotic translation initiation factor 1, mRNA (cDNA clone MGC:106924 IMAGE:5256396), complete cds.	Mm.13886	bladder| blood| bone| bone marrow| brain| connective tissue| embryonic tissue| extraembryonic tissue| eye| fertilized ovum| heart| inner ear| intestine| joint| kidney| liver| lung| lymph node| mammary gland| muscle| nasopharynx| ovary| pancreas| pineal gland| pituitary gland| prostate| salivary gland| skin| spinal cord| spleen| stomach| testis| thymus| thyroid| tongue| uterus|oocyte| zygote| clea…
10597573	Eif1	eukaryotic translation initiation factor 1	chr9	118746731	118747069	N	439.981	22165347	117	10.9948	11.0171	-0.02	0.420235	0.729039	BC096691	11 D	BC096691	GenBank	Mus musculus eukaryotic translation initiation factor 1, mRNA (cDNA clone MGC:106924 IMAGE:5256396), complete cds.	Mm.13886	bladder| blood| bone| bone marrow| brain| connective tissue| embryonic tissue| extraembryonic tissue| eye| fertilized ovum| heart| inner ear| intestine| joint| kidney| liver| lung| lymph node| mammary gland| muscle| nasopharynx| ovary| pancreas| pineal gland| pituitary gland| prostate| salivary gland| skin| spinal cord| spleen| stomach| testis| thymus| thyroid| tongue| uterus|oocyte| zygote| clea…
10381115	Eif1	eukaryotic translation initiation factor 1	chr11	100181308	100183410	N	439.981	22165347	117	12.0113	11.9885	0.02	0.595275	0.837256	NM_011508	11 D	NM_011508	RefSeq	Mus musculus eukaryotic translation initiation factor 1 (Eif1), mRNA.	Mm.13886	bladder| blood| bone| bone marrow| brain| connective tissue| embryonic tissue| extraembryonic tissue| eye| fertilized ovum| heart| inner ear| intestine| joint| kidney| liver| lung| lymph node| mammary gland| muscle| nasopharynx| ovary| pancreas| pineal gland| pituitary gland| prostate| salivary gland| skin| spinal cord| spleen| stomach| testis| thymus| thyroid| tongue| uterus|oocyte| zygote| clea…
10532164	Atp5k	ATP synthase, H+ transporting, mitochondrial F1F0 complex, subunit e	chr5	108862272	108863405	N	439.814	83715998	118	9.75802	9.76733	-0.01	0.803331	0.929593	ENSMUST00000049628	5 F|5 56.0 cM	ENSMUST00000049628	ENSEMBL Transcript	ATP synthase subunit e, mitochondrial gene:ENSMUSG00000050856	Mm.136093	blood| bone| bone marrow| brain| embryonic tissue| extraembryonic tissue| eye| heart| intestine| kidney| liver| lung| lymph node| mammary gland| muscle| pancreas| prostate| spinal cord| stomach| testis| thymus| tongue| uterus| cleavage| blastocyst| gastrula| organogenesis| fetus| neonate| juvenile| adult
10549714	Rpl28	ribosomal protein L28	chr7	4744567	4746234	N	438.541	568945144	119	12.095	12.0574	0.04	0.179238	0.520881	NM_009081	7 A1|7 4.0 cM	NM_009081	RefSeq	Mus musculus ribosomal protein L28 (Rpl28), mRNA.	Mm.379002	adipose tissue| blood| bone| bone marrow| brain| embryonic tissue| extraembryonic tissue| eye| heart| inner ear| intestine| kidney| liver| lung| lymph node| mammary gland| muscle| ovary| pancreas| pituitary gland| prostate| skin| spleen| stomach| testis| thymus| tongue|oocyte| cleavage| morula| blastocyst| gastrula| organogenesis| fetus| neonate| juvenile| adult
10349478	Rpl28	ribosomal protein L28	chr1	129935089	129935625	N	438.541	568945144	119	12.2627	12.2291	0.03	0.227321	0.572416	NM_009081	7 A1|7 4.0 cM	NM_009081	RefSeq	Mus musculus ribosomal protein L28 (Rpl28), mRNA.	Mm.379002	adipose tissue| blood| bone| bone marrow| brain| embryonic tissue| extraembryonic tissue| eye| heart| inner ear| intestine| kidney| liver| lung| lymph node| mammary gland| muscle| ovary| pancreas| pituitary gland| prostate| skin| spleen| stomach| testis| thymus| tongue|oocyte| cleavage| morula| blastocyst| gastrula| organogenesis| fetus| neonate| juvenile| adult
10518329	Rpl28	ribosomal protein L28	chr4	145166792	145167195	N	438.541	568945144	119	12.1503	12.1182	0.03	0.287291	0.625594	NM_009081	7 A1|7 4.0 cM	NM_009081	RefSeq	Mus musculus ribosomal protein L28 (Rpl28), mRNA.	Mm.379002	adipose tissue| blood| bone| bone marrow| brain| embryonic tissue| extraembryonic tissue| eye| heart| inner ear| intestine| kidney| liver| lung| lymph node| mammary gland| muscle| ovary| pancreas| pituitary gland| prostate| skin| spleen| stomach| testis| thymus| tongue|oocyte| cleavage| morula| blastocyst| gastrula| organogenesis| fetus| neonate| juvenile| adult
10526179	Rpl28	ribosomal protein L28	chr5	133950950	133951518	N	438.541	568945144	119	12.1675	12.1396	0.03	0.32735	0.660857	NM_009081	7 A1|7 4.0 cM	NM_009081	RefSeq	Mus musculus ribosomal protein L28 (Rpl28), mRNA.	Mm.379002	adipose tissue| blood| bone| bone marrow| brain| embryonic tissue| extraembryonic tissue| eye| heart| inner ear| intestine| kidney| liver| lung| lymph node| mammary gland| muscle| ovary| pancreas| pituitary gland| prostate| skin| spleen| stomach| testis| thymus| tongue|oocyte| cleavage| morula| blastocyst| gastrula| organogenesis| fetus| neonate| juvenile| adult
10434229	Cldn5	claudin 5	chr16	18776940	18778355	N	438.207	31980735	120	7.54606	7.53545	0.01	0.86272	0.950862	NM_013805	16 A3|16 11.65 cM	NM_013805	RefSeq	Mus musculus claudin 5 (Cldn5), mRNA.	Mm.22768	brain| embryonic tissue| extraembryonic tissue| eye| intestine| joint| liver| lung| lymph node| mammary gland| muscle| pancreas| pituitary gland| salivary gland| spleen| testis| thymus| organogenesis| fetus| juvenile| adult
10576661	Itgb1	integrin beta 1 (fibronectin receptor beta)	chr8	131209681	131257097	N	436.071	45504394	121	10.7647	10.7479	0.02	0.671873	0.877431	NM_010578	8 E2	NM_010578	RefSeq	Mus musculus integrin beta 1 (fibronectin receptor beta) (Itgb1), mRNA.	Mm.263396	adrenal gland| bladder| blood| bone| bone marrow| brain| connective tissue| dorsal root ganglion| embryonic tissue| epididymis| extraembryonic tissue| eye| fertilized ovum| heart| inner ear| intestine| kidney| liver| lung| lymph node| mammary gland| molar| nasopharynx| ovary| pancreas| pineal gland| pituitary gland| prostate| salivary gland| skin| spinal cord| spleen| stomach| sympathetic ganglio…
10366337	Nap1l1	nucleosome assembly protein 1-like 1	chr10	110910282	110935206	N	435.306	568968072	122	10.0783	10.0363	0.04	0.318407	0.652806	NM_015781	10 D1|10 60.0 cM	NM_015781	RefSeq	Mus musculus nucleosome assembly protein 1-like 1 (Nap1l1), mRNA.	Mm.290407	blood| bone| bone marrow| brain| connective tissue| embryonic tissue| extraembryonic tissue| eye| fertilized ovum| heart| inner ear| intestine| joint| kidney| liver| lung| lymph node| mammary gland| molar| muscle| ovary| pancreas| pituitary gland| prostate| skin| spinal cord| spleen| stomach| sympathetic ganglion| testis| thymus| thyroid| uterus| vagina|oocyte| unfertilized ovum| zygote| cleavage…
10568050	Aldoa	aldolase 1, A isoform	chr7	133938748	133942697	N	435.22	568949352	123	12.5742	12.5029	0.07	0.0984887	0.407596	NM_007438	7 F4	NM_007438	RefSeq	Mus musculus aldolase 1, A isoform (Aldoa), mRNA.	Mm.275831	adipose tissue| bladder| blood| bone| bone marrow| brain| connective tissue| dorsal root ganglion| embryonic tissue| extraembryonic tissue| eye| fertilized ovum| heart| inner ear| intestine| joint| kidney| liver| lung| lymph node| mammary gland| muscle| nasopharynx| olfactory mucosa| ovary| pancreas| pineal gland| pituitary gland| prostate| salivary gland| skin| spinal cord| spleen| stomach| symp…
10474229	Cd59a	CD59a antigen	chr2	103936010	103955506	N	433.545	568915224	124	9.15518	9.0682	0.09	0.405529	0.71858	NM_001111060	2 55.0 cM	NM_001111060	RefSeq	Mus musculus CD59a antigen (Cd59a), transcript variant 1, mRNA.	Mm.247265	bone| bone marrow| brain| connective tissue| embryonic tissue| extraembryonic tissue| eye| heart| inner ear| intestine| joint| kidney| liver| lymph node| mammary gland| muscle| pituitary gland| salivary gland| skin| spinal cord| spleen| stomach| testis| thymus| thyroid| gastrula| organogenesis| fetus| neonate| juvenile| adult
10422598	Sepp1	selenoprotein P, plasma, 1	chr15	3220767	3230508	N	433.421	110735411	125	11.0609	11.0457	0.02	0.902053	0.967479	NM_009155	15 A1|15 5.9 cM	NM_009155	RefSeq	Mus musculus selenoprotein P, plasma, 1 (Sepp1), transcript variant 1, mRNA.	Mm.392203	blood| bone| bone marrow| brain| connective tissue| dorsal root ganglion| embryonic tissue| epididymis| extraembryonic tissue| eye| heart| inner ear| intestine| joint| kidney| liver| lung| lymph node| mammary gland| molar| muscle| ovary| pancreas| pineal gland| pituitary gland| prostate| salivary gland| skin| spinal cord| spleen| stomach| sympathetic ganglion| testis| thymus| thyroid| tongue| cle…
10542414	Ptpro	protein tyrosine phosphatase, receptor type, O	chr6	137200855	137411754	N	431.626	257096046	126	7.7835	7.7938	-0.01	0.901111	0.967424	NM_011216	6 G1	NM_011216	RefSeq	Mus musculus protein tyrosine phosphatase, receptor type, O (Ptpro), mRNA.	Mm.186361	adrenal gland| bone| bone marrow| brain| dorsal root ganglion| embryonic tissue| eye| fertilized ovum| heart| intestine| joint| kidney| lung| mammary gland| ovary| pituitary gland| skin| spinal cord| stomach| sympathetic ganglion| testis| thymus| vagina|oocyte| zygote| cleavage| organogenesis| fetus| neonate| juvenile| adult
10581558	Rps26	ribosomal protein S26	chr8	109963024	109963477	N	428.707	255003793	127	12.1407	12.0945	0.05	0.249168	0.591783	NM_013765	10 D3	NM_013765	RefSeq	Mus musculus ribosomal protein S26 (Rps26), mRNA.	Mm.261679	adipose tissue| blood| bone| bone marrow| brain| connective tissue| embryonic tissue| extraembryonic tissue| eye| heart| inner ear| intestine| joint| kidney| liver| lung| lymph node| mammary gland| molar| muscle| ovary| pancreas| pituitary gland| prostate| salivary gland| skin| spleen| stomach| testis| thymus| thyroid| tongue|oocyte| cleavage| morula| blastocyst| gastrula| organogenesis| fetus| n…
10373498	Rps26	ribosomal protein S26	chr10	128061657	128063299	N	428.707	255003793	127	12.2171	12.173	0.04	0.259224	0.601857	NM_013765	10 D3	NM_013765	RefSeq	Mus musculus ribosomal protein S26 (Rps26), mRNA.	Mm.261679	adipose tissue| blood| bone| bone marrow| brain| connective tissue| embryonic tissue| extraembryonic tissue| eye| heart| inner ear| intestine| joint| kidney| liver| lung| lymph node| mammary gland| molar| muscle| ovary| pancreas| pituitary gland| prostate| salivary gland| skin| spleen| stomach| testis| thymus| thyroid| tongue|oocyte| cleavage| morula| blastocyst| gastrula| organogenesis| fetus| n…
10549375	Rps26	ribosomal protein S26	chr6	146595763	146596110	N	428.707	255003793	127	12.2511	12.208	0.04	0.28354	0.622414	NM_013765	10 D3	NM_013765	RefSeq	Mus musculus ribosomal protein S26 (Rps26), mRNA.	Mm.261679	adipose tissue| blood| bone| bone marrow| brain| connective tissue| embryonic tissue| extraembryonic tissue| eye| heart| inner ear| intestine| joint| kidney| liver| lung| lymph node| mammary gland| molar| muscle| ovary| pancreas| pituitary gland| prostate| salivary gland| skin| spleen| stomach| testis| thymus| thyroid| tongue|oocyte| cleavage| morula| blastocyst| gastrula| organogenesis| fetus| n…
10451301	Rpl11	ribosomal protein L11	chr17	46576527	46577048	N	427.135	568931765	128	11.2247	11.1732	0.05	0.153544	0.488141	NM_025919	4 D3	NM_025919	RefSeq	Mus musculus ribosomal protein L11 (Rpl11), mRNA.	Mm.276856	blood| bone| bone marrow| brain| connective tissue| dorsal root ganglion| embryonic tissue| extraembryonic tissue| eye| heart| inner ear| intestine| joint| kidney| liver| lung| mammary gland| muscle| olfactory mucosa| ovary| pancreas| pituitary gland| prostate| salivary gland| skin| spleen| stomach| sympathetic ganglion| testis| thymus| thyroid| tongue|oocyte| unfertilized ovum| cleavage| morula|…
10594142	Rpl11	ribosomal protein L11	chr9	58993481	58994017	N	427.135	568931765	128	11.1967	11.1498	0.05	0.198366	0.54307	NM_025919	4 D3	NM_025919	RefSeq	Mus musculus ribosomal protein L11 (Rpl11), mRNA.	Mm.276856	blood| bone| bone marrow| brain| connective tissue| dorsal root ganglion| embryonic tissue| extraembryonic tissue| eye| heart| inner ear| intestine| joint| kidney| liver| lung| mammary gland| muscle| olfactory mucosa| ovary| pancreas| pituitary gland| prostate| salivary gland| skin| spleen| stomach| sympathetic ganglion| testis| thymus| thyroid| tongue|oocyte| unfertilized ovum| cleavage| morula|…
10454097	Rpl11	ribosomal protein L11	chr18	15991296	15991878	N	427.135	568931765	128	10.623	10.5838	0.04	0.269435	0.610724	NM_025919	4 D3	NM_025919	RefSeq	Mus musculus ribosomal protein L11 (Rpl11), mRNA.	Mm.276856	blood| bone| bone marrow| brain| connective tissue| dorsal root ganglion| embryonic tissue| extraembryonic tissue| eye| heart| inner ear| intestine| joint| kidney| liver| lung| mammary gland| muscle| olfactory mucosa| ovary| pancreas| pituitary gland| prostate| salivary gland| skin| spleen| stomach| sympathetic ganglion| testis| thymus| thyroid| tongue|oocyte| unfertilized ovum| cleavage| morula|…
10517457	Rpl11	ribosomal protein L11	chr4	135605869	135608639	N	427.135	568931765	128	11.0107	10.9725	0.04	0.288268	0.626935	NM_025919	4 D3	NM_025919	RefSeq	Mus musculus ribosomal protein L11 (Rpl11), mRNA.	Mm.276856	blood| bone| bone marrow| brain| connective tissue| dorsal root ganglion| embryonic tissue| extraembryonic tissue| eye| heart| inner ear| intestine| joint| kidney| liver| lung| mammary gland| muscle| olfactory mucosa| ovary| pancreas| pituitary gland| prostate| salivary gland| skin| spleen| stomach| sympathetic ganglion| testis| thymus| thyroid| tongue|oocyte| unfertilized ovum| cleavage| morula|…
10502745	Rpl11	ribosomal protein L11	chr3	146501724	146502331	N	427.135	568931765	128	10.7758	10.7378	0.04	0.295115	0.631404	NM_025919	4 D3	NM_025919	RefSeq	Mus musculus ribosomal protein L11 (Rpl11), mRNA.	Mm.276856	blood| bone| bone marrow| brain| connective tissue| dorsal root ganglion| embryonic tissue| extraembryonic tissue| eye| heart| inner ear| intestine| joint| kidney| liver| lung| mammary gland| muscle| olfactory mucosa| ovary| pancreas| pituitary gland| prostate| salivary gland| skin| spleen| stomach| sympathetic ganglion| testis| thymus| thyroid| tongue|oocyte| unfertilized ovum| cleavage| morula|…
10528544	Rpl11	ribosomal protein L11	chr5	23515700	23516232	N	427.135	568931765	128	10.0342	10.0135	0.02	0.604405	0.841252	NM_025919	4 D3	NM_025919	RefSeq	Mus musculus ribosomal protein L11 (Rpl11), mRNA.	Mm.276856	blood| bone| bone marrow| brain| connective tissue| dorsal root ganglion| embryonic tissue| extraembryonic tissue| eye| heart| inner ear| intestine| joint| kidney| liver| lung| mammary gland| muscle| olfactory mucosa| ovary| pancreas| pituitary gland| prostate| salivary gland| skin| spleen| stomach| sympathetic ganglion| testis| thymus| thyroid| tongue|oocyte| unfertilized ovum| cleavage| morula|…
10499394	Lmna	lamin A	chr3	88285071	88307229	N	423.429	568921945	130	8.77492	8.7035	0.07	0.0936962	0.400732	NM_001002011	3 F1|3 42.6 cM	NM_001002011	RefSeq	Mus musculus lamin A (Lmna), transcript variant 1, mRNA.	Mm.472685	bladder| blood| bone| bone marrow| brain| connective tissue| dorsal root ganglion| embryonic tissue| extraembryonic tissue| eye| fertilized ovum| heart| inner ear| intestine| kidney| liver| lung| lymph node| mammary gland| muscle| nasopharynx| ovary| oviduct| pancreas| pituitary gland| prostate| salivary gland| skin| spinal cord| spleen| stomach| sympathetic ganglion| testis| thymus| thyroid| ton…
10570518	Myom2	myomesin 2	chr8	15057653	15133541	N	421.253	568953178	131	7.1346	7.05532	0.08	0.3131	0.648963	NM_008664	8 A1.1	NM_008664	RefSeq	Mus musculus myomesin 2 (Myom2), mRNA.	Mm.272115	bone| embryonic tissue| eye| fertilized ovum| heart| kidney| muscle| ovary| skin| testis|oocyte| unfertilized ovum| zygote| cleavage| fetus| neonate| juvenile| adult
10367106	Atp5b	ATP synthase, H+ transporting mitochondrial F1 complex, beta subunit	chr10	127520363	127527444	N	418.718	31980648	132	13.3944	13.3886	0.01	0.705637	0.892958	NM_016774	10 D3	NM_016774	RefSeq	Mus musculus ATP synthase, H+ transporting mitochondrial F1 complex, beta subunit (Atp5b), nuclear gene encoding mitochondrial protein, mRNA.	Mm.238973	adipose tissue| bladder| blood| bone| bone marrow| brain| connective tissue| dorsal root ganglion| embryonic tissue| epididymis| extraembryonic tissue| eye| fertilized ovum| heart| inner ear| intestine| joint| kidney| liver| lung| lymph node| mammary gland| molar| muscle| nasopharynx| olfactory mucosa| ovary| pancreas| pineal gland| pituitary gland| prostate| salivary gland| skin| spinal cord| sp…
10532993	Cox6a1	cytochrome c oxidase, subunit VI a, polypeptide 1	chr5	115795661	115798970	N	416.793	6680988	133	11.543	11.5921	-0.05	0.0661301	0.351039	NM_007748	5 F|5 60.0 cM	NM_007748	RefSeq	Mus musculus cytochrome c oxidase, subunit VI a, polypeptide 1 (Cox6a1), nuclear gene encoding mitochondrial protein, mRNA.	Mm.43415	adipose tissue| blood| bone| bone marrow| brain| connective tissue| embryonic tissue| extraembryonic tissue| eye| heart| inner ear| intestine| joint| kidney| liver| lung| mammary gland| muscle| ovary| pancreas| prostate| salivary gland| skin| spinal cord| spleen| stomach| sympathetic ganglion| testis| thymus| thyroid| tongue| uterus|oocyte| cleavage| blastocyst| gastrula| organogenesis| fetus| ne…
10604597	Rps17	ribosomal protein S17	chrX	50125467	50125949	N	416.168	6677801	134	11.0498	11.0088	0.04	0.227991	0.573107	NM_009092	7 D3	NM_009092	RefSeq	Mus musculus ribosomal protein S17 (Rps17), mRNA.	Mm.42767	adipose tissue| blood| bone| bone marrow| brain| connective tissue| embryonic tissue| extraembryonic tissue| eye| heart| inner ear| intestine| joint| kidney| liver| lung| lymph node| mammary gland| muscle| ovary| pancreas| pituitary gland| prostate| skin| spleen| stomach| testis| thymus| thyroid| tongue| turbinate| uterus|oocyte| cleavage| morula| blastocyst| egg cylinder| gastrula| organogenesis…
10565083	Rps17	ribosomal protein S17	chr7	88487626	88490127	N	416.168	6677801	134	10.8805	10.8599	0.02	0.548133	0.811928	NM_009092	7 D3	NM_009092	RefSeq	Mus musculus ribosomal protein S17 (Rps17), mRNA.	Mm.42767	adipose tissue| blood| bone| bone marrow| brain| connective tissue| embryonic tissue| extraembryonic tissue| eye| heart| inner ear| intestine| joint| kidney| liver| lung| lymph node| mammary gland| muscle| ovary| pancreas| pituitary gland| prostate| skin| spleen| stomach| testis| thymus| thyroid| tongue| turbinate| uterus|oocyte| cleavage| morula| blastocyst| egg cylinder| gastrula| organogenesis…
10374476	Rps17	ribosomal protein S17	chr11	20346415	20346813	N	416.168	6677801	134	10.4386	10.4248	0.01	0.688547	0.886819	ENSMUST00000080813	7 D3	ENSMUST00000080813	ENSEMBL Transcript	40S ribosomal protein S17 gene:ENSMUSG00000061787	Mm.42767	adipose tissue| blood| bone| bone marrow| brain| connective tissue| embryonic tissue| extraembryonic tissue| eye| heart| inner ear| intestine| joint| kidney| liver| lung| lymph node| mammary gland| muscle| ovary| pancreas| pituitary gland| prostate| skin| spleen| stomach| testis| thymus| thyroid| tongue| turbinate| uterus|oocyte| cleavage| morula| blastocyst| egg cylinder| gastrula| organogenesis…
10463224	Marveld1	MARVEL (membrane-associating) domain containing 1	chr19	42221925	42226188	N	413.027	34328086	135	8.98569	8.97422	0.01	0.832897	0.941992	BC054384	19 C3	BC054384	GenBank	Mus musculus MARVEL (membrane-associating) domain containing 1, mRNA (cDNA clone MGC:62793 IMAGE:6475446), complete cds.	Mm.206250	adipose tissue| bladder| bone marrow| brain| embryonic tissue| eye| heart| inner ear| joint| kidney| liver| lung| mammary gland| muscle| nasopharynx| ovary| pituitary gland| skin| spleen| thymus| organogenesis| fetus| neonate| juvenile| adult
10598831	Rpl23a	ribosomal protein L23a	chrX	19470785	19471250	N	412.351	568974132	136	10.936	10.8815	0.05	0.145139	0.478567	NM_207523	11 B5	NM_207523	RefSeq	Mus musculus ribosomal protein L23a (Rpl23a), mRNA.	Mm.22723 // Mm.304790 // Mm.352675	adipose tissue| adrenal gland| bladder| blood| bone| bone marrow| brain| connective tissue| embryonic tissue| extraembryonic tissue| eye| fertilized ovum| heart| inner ear| intestine| kidney| liver| lung| mammary gland| molar| muscle| ovary| pancreas| pituitary gland| prostate| skin| spinal cord| spleen| stomach| testis| thymus| thyroid| tongue| unfertilized ovum| zygote| cleavage| morula| blasto…
10388784	Rpl23a	ribosomal protein L23a	chr11	77996558	77996626	N	412.351	568974132	136	6.73053	6.64102	0.09	0.226641	0.57203	AF357367	11 B5	AF357367	GenBank	Mus musculus clone MBII-287 C/D box snoRNA, partial sequence.	Mm.22723 // Mm.304790 // Mm.352675	adipose tissue| adrenal gland| bladder| blood| bone| bone marrow| brain| connective tissue| embryonic tissue| extraembryonic tissue| eye| fertilized ovum| heart| inner ear| intestine| kidney| liver| lung| mammary gland| molar| muscle| ovary| pancreas| pituitary gland| prostate| skin| spinal cord| spleen| stomach| testis| thymus| thyroid| tongue| unfertilized ovum| zygote| cleavage| morula| blasto…
10414078	Rpl23a	ribosomal protein L23a	chr14	34983827	34984378	N	412.351	568974132	136	10.6576	10.6182	0.04	0.338888	0.672901	NM_207523	11 B5	NM_207523	RefSeq	Mus musculus ribosomal protein L23a (Rpl23a), mRNA.	Mm.22723 // Mm.304790 // Mm.352675	adipose tissue| adrenal gland| bladder| blood| bone| bone marrow| brain| connective tissue| embryonic tissue| extraembryonic tissue| eye| fertilized ovum| heart| inner ear| intestine| kidney| liver| lung| mammary gland| molar| muscle| ovary| pancreas| pituitary gland| prostate| skin| spinal cord| spleen| stomach| testis| thymus| thyroid| tongue| unfertilized ovum| zygote| cleavage| morula| blasto…
10361816	Rpl23a	ribosomal protein L23a	chr10	14242884	14243354	N	412.351	568974132	136	10.8811	10.8466	0.03	0.405009	0.718244	NM_207523	11 B5	NM_207523	RefSeq	Mus musculus ribosomal protein L23a (Rpl23a), mRNA.	Mm.22723 // Mm.304790 // Mm.352675	adipose tissue| adrenal gland| bladder| blood| bone| bone marrow| brain| connective tissue| embryonic tissue| extraembryonic tissue| eye| fertilized ovum| heart| inner ear| intestine| kidney| liver| lung| mammary gland| molar| muscle| ovary| pancreas| pituitary gland| prostate| skin| spinal cord| spleen| stomach| testis| thymus| thyroid| tongue| unfertilized ovum| zygote| cleavage| morula| blasto…
10371267	Rpl23a	ribosomal protein L23a	chr10	81281218	81281664	N	412.351	568974132	136	10.9928	10.959	0.03	0.420504	0.729215	NM_207523	11 B5	NM_207523	RefSeq	Mus musculus ribosomal protein L23a (Rpl23a), mRNA.	Mm.22723 // Mm.304790 // Mm.352675	adipose tissue| adrenal gland| bladder| blood| bone| bone marrow| brain| connective tissue| embryonic tissue| extraembryonic tissue| eye| fertilized ovum| heart| inner ear| intestine| kidney| liver| lung| mammary gland| molar| muscle| ovary| pancreas| pituitary gland| prostate| skin| spinal cord| spleen| stomach| testis| thymus| thyroid| tongue| unfertilized ovum| zygote| cleavage| morula| blasto…
10371269	Rpl23a	ribosomal protein L23a	chr10	81315557	81316003	N	412.351	568974132	136	10.9928	10.959	0.03	0.420504	0.729069	NM_207523	11 B5	NM_207523	RefSeq	Mus musculus ribosomal protein L23a (Rpl23a), mRNA.	Mm.22723 // Mm.304790 // Mm.352675	adipose tissue| adrenal gland| bladder| blood| bone| bone marrow| brain| connective tissue| embryonic tissue| extraembryonic tissue| eye| fertilized ovum| heart| inner ear| intestine| kidney| liver| lung| mammary gland| molar| muscle| ovary| pancreas| pituitary gland| prostate| skin| spinal cord| spleen| stomach| testis| thymus| thyroid| tongue| unfertilized ovum| zygote| cleavage| morula| blasto…
10598103	Rpl23a	ribosomal protein L23a	chrUn_random	16653	17125	N	412.351	568974132	136	10.974	10.9409	0.03	0.427285	0.733079	NM_207523	11 B5	NM_207523	RefSeq	Mus musculus ribosomal protein L23a (Rpl23a), mRNA.	Mm.22723 // Mm.304790 // Mm.352675	adipose tissue| adrenal gland| bladder| blood| bone| bone marrow| brain| connective tissue| embryonic tissue| extraembryonic tissue| eye| fertilized ovum| heart| inner ear| intestine| kidney| liver| lung| mammary gland| molar| muscle| ovary| pancreas| pituitary gland| prostate| skin| spinal cord| spleen| stomach| testis| thymus| thyroid| tongue| unfertilized ovum| zygote| cleavage| morula| blasto…
10388776	Rpl23a	ribosomal protein L23a	chr11	77994462	77997065	N	412.351	568974132	136	10.8589	10.8293	0.03	0.47676	0.765687	NM_207523	11 B5	NM_207523	RefSeq	Mus musculus ribosomal protein L23a (Rpl23a), mRNA.	Mm.22723 // Mm.304790 // Mm.352675	adipose tissue| adrenal gland| bladder| blood| bone| bone marrow| brain| connective tissue| embryonic tissue| extraembryonic tissue| eye| fertilized ovum| heart| inner ear| intestine| kidney| liver| lung| mammary gland| molar| muscle| ovary| pancreas| pituitary gland| prostate| skin| spinal cord| spleen| stomach| testis| thymus| thyroid| tongue| unfertilized ovum| zygote| cleavage| morula| blasto…
10421707	Rpl23a	ribosomal protein L23a	chr14	77651651	77652121	N	412.351	568974132	136	10.8046	10.775	0.03	0.476845	0.765682	NM_207523	11 B5	NM_207523	RefSeq	Mus musculus ribosomal protein L23a (Rpl23a), mRNA.	Mm.22723 // Mm.304790 // Mm.352675	adipose tissue| adrenal gland| bladder| blood| bone| bone marrow| brain| connective tissue| embryonic tissue| extraembryonic tissue| eye| fertilized ovum| heart| inner ear| intestine| kidney| liver| lung| mammary gland| molar| muscle| ovary| pancreas| pituitary gland| prostate| skin| spinal cord| spleen| stomach| testis| thymus| thyroid| tongue| unfertilized ovum| zygote| cleavage| morula| blasto…
10371265	Rpl23a	ribosomal protein L23a	chr10	81156463	81156909	N	412.351	568974132	136	10.971	10.9425	0.03	0.498697	0.780027	NM_207523	11 B5	NM_207523	RefSeq	Mus musculus ribosomal protein L23a (Rpl23a), mRNA.	Mm.22723 // Mm.304790 // Mm.352675	adipose tissue| adrenal gland| bladder| blood| bone| bone marrow| brain| connective tissue| embryonic tissue| extraembryonic tissue| eye| fertilized ovum| heart| inner ear| intestine| kidney| liver| lung| mammary gland| molar| muscle| ovary| pancreas| pituitary gland| prostate| skin| spinal cord| spleen| stomach| testis| thymus| thyroid| tongue| unfertilized ovum| zygote| cleavage| morula| blasto…
10371275	Rpl23a	ribosomal protein L23a	chr10	81448680	81449126	N	412.351	568974132	136	10.971	10.9425	0.03	0.498697	0.779886	NM_207523	11 B5	NM_207523	RefSeq	Mus musculus ribosomal protein L23a (Rpl23a), mRNA.	Mm.22723 // Mm.304790 // Mm.352675	adipose tissue| adrenal gland| bladder| blood| bone| bone marrow| brain| connective tissue| embryonic tissue| extraembryonic tissue| eye| fertilized ovum| heart| inner ear| intestine| kidney| liver| lung| mammary gland| molar| muscle| ovary| pancreas| pituitary gland| prostate| skin| spinal cord| spleen| stomach| testis| thymus| thyroid| tongue| unfertilized ovum| zygote| cleavage| morula| blasto…
10579657	Rpl23a	ribosomal protein L23a	chr8	74807587	74808034	N	412.351	568974132	136	10.5776	10.5562	0.02	0.621462	0.850293	NM_207523	11 B5	NM_207523	RefSeq	Mus musculus ribosomal protein L23a (Rpl23a), mRNA.	Mm.22723 // Mm.304790 // Mm.352675	adipose tissue| adrenal gland| bladder| blood| bone| bone marrow| brain| connective tissue| embryonic tissue| extraembryonic tissue| eye| fertilized ovum| heart| inner ear| intestine| kidney| liver| lung| mammary gland| molar| muscle| ovary| pancreas| pituitary gland| prostate| skin| spinal cord| spleen| stomach| testis| thymus| thyroid| tongue| unfertilized ovum| zygote| cleavage| morula| blasto…
10544540	Rpl35a	ribosomal protein L35a	chr6	47765195	47765689	N	409.848	194473613	137	6.93414	6.90296	0.03	0.315265	0.650968	NM_021338	16 B3	NM_021338	RefSeq	Mus musculus ribosomal protein L35a (Rpl35a), mRNA.	Mm.19355	blood| bone marrow| brain| connective tissue| embryonic tissue| extraembryonic tissue| eye| heart| inner ear| intestine| joint| kidney| liver| lung| mammary gland| muscle| nasopharynx| ovary| pancreas| pineal gland| prostate| salivary gland| skin| spinal cord| spleen| stomach| testis| thymus| thyroid| tongue| cleavage| morula| blastocyst| egg cylinder| gastrula| organogenesis| fetus| neonate| juv…
10360737	Rpl35a	ribosomal protein L35a	chr1	183172057	183172484	N	409.848	194473613	137	10.1258	10.1106	0.02	0.63708	0.85909	NM_021338	16 B3	NM_021338	RefSeq	Mus musculus ribosomal protein L35a (Rpl35a), mRNA.	Mm.19355	blood| bone marrow| brain| connective tissue| embryonic tissue| extraembryonic tissue| eye| heart| inner ear| intestine| joint| kidney| liver| lung| mammary gland| muscle| nasopharynx| ovary| pancreas| pineal gland| prostate| salivary gland| skin| spinal cord| spleen| stomach| testis| thymus| thyroid| tongue| cleavage| morula| blastocyst| egg cylinder| gastrula| organogenesis| fetus| neonate| juv…
10538080	Rpl35a	ribosomal protein L35a	chr6	48473517	48473849	N	409.848	194473613	137	10.8687	10.8538	0.01	0.654222	0.870328	NM_021338	16 B3	NM_021338	RefSeq	Mus musculus ribosomal protein L35a (Rpl35a), mRNA.	Mm.19355	blood| bone marrow| brain| connective tissue| embryonic tissue| extraembryonic tissue| eye| heart| inner ear| intestine| joint| kidney| liver| lung| mammary gland| muscle| nasopharynx| ovary| pancreas| pineal gland| prostate| salivary gland| skin| spinal cord| spleen| stomach| testis| thymus| thyroid| tongue| cleavage| morula| blastocyst| egg cylinder| gastrula| organogenesis| fetus| neonate| juv…
10485685	Rpl35a	ribosomal protein L35a	chr2	108715083	108715415	N	409.848	194473613	137	10.8687	10.8538	0.01	0.654222	0.870195	NM_021338	16 B3	NM_021338	RefSeq	Mus musculus ribosomal protein L35a (Rpl35a), mRNA.	Mm.19355	blood| bone marrow| brain| connective tissue| embryonic tissue| extraembryonic tissue| eye| heart| inner ear| intestine| joint| kidney| liver| lung| mammary gland| muscle| nasopharynx| ovary| pancreas| pineal gland| prostate| salivary gland| skin| spinal cord| spleen| stomach| testis| thymus| thyroid| tongue| cleavage| morula| blastocyst| egg cylinder| gastrula| organogenesis| fetus| neonate| juv…
10533626	Rpl35a	ribosomal protein L35a	chr5	123705490	123705822	N	409.848	194473613	137	10.8687	10.8538	0.01	0.654222	0.870062	BC090255	16 B3	BC090255	GenBank	Mus musculus ribosomal protein L35a, mRNA (cDNA clone MGC:102389 IMAGE:2655001), complete cds.	Mm.19355	blood| bone marrow| brain| connective tissue| embryonic tissue| extraembryonic tissue| eye| heart| inner ear| intestine| joint| kidney| liver| lung| mammary gland| muscle| nasopharynx| ovary| pancreas| pineal gland| prostate| salivary gland| skin| spinal cord| spleen| stomach| testis| thymus| thyroid| tongue| cleavage| morula| blastocyst| egg cylinder| gastrula| organogenesis| fetus| neonate| juv…
10435455	Rpl35a	ribosomal protein L35a	chr16	35920553	35920885	N	409.848	194473613	137	10.8485	10.8337	0.01	0.661183	0.873838	BC090255	16 B3	BC090255	GenBank	Mus musculus ribosomal protein L35a, mRNA (cDNA clone MGC:102389 IMAGE:2655001), complete cds.	Mm.19355	blood| bone marrow| brain| connective tissue| embryonic tissue| extraembryonic tissue| eye| heart| inner ear| intestine| joint| kidney| liver| lung| mammary gland| muscle| nasopharynx| ovary| pancreas| pineal gland| prostate| salivary gland| skin| spinal cord| spleen| stomach| testis| thymus| thyroid| tongue| cleavage| morula| blastocyst| egg cylinder| gastrula| organogenesis| fetus| neonate| juv…
10435187	Rpl35a	ribosomal protein L35a	chr16	33056574	33060261	N	409.848	194473613	137	10.3286	10.3191	0.01	0.765556	0.916118	NM_021338	16 B3	NM_021338	RefSeq	Mus musculus ribosomal protein L35a (Rpl35a), mRNA.	Mm.19355	blood| bone marrow| brain| connective tissue| embryonic tissue| extraembryonic tissue| eye| heart| inner ear| intestine| joint| kidney| liver| lung| mammary gland| muscle| nasopharynx| ovary| pancreas| pineal gland| prostate| salivary gland| skin| spinal cord| spleen| stomach| testis| thymus| thyroid| tongue| cleavage| morula| blastocyst| egg cylinder| gastrula| organogenesis| fetus| neonate| juv…
10407507	Rpl35a	ribosomal protein L35a	chr13	6661808	6662140	N	409.848	194473613	137	10.4467	10.4552	-0.01	0.815431	0.934023	NM_021338	16 B3	NM_021338	RefSeq	Mus musculus ribosomal protein L35a (Rpl35a), mRNA.	Mm.19355	blood| bone marrow| brain| connective tissue| embryonic tissue| extraembryonic tissue| eye| heart| inner ear| intestine| joint| kidney| liver| lung| mammary gland| muscle| nasopharynx| ovary| pancreas| pineal gland| prostate| salivary gland| skin| spinal cord| spleen| stomach| testis| thymus| thyroid| tongue| cleavage| morula| blastocyst| egg cylinder| gastrula| organogenesis| fetus| neonate| juv…
10437627	Rpl35a	ribosomal protein L35a	chr16	8922150	8922482	N	409.848	194473613	137	10.8665	10.8598	0.01	0.836541	0.943047	NM_021338	16 B3	NM_021338	RefSeq	Mus musculus ribosomal protein L35a (Rpl35a), mRNA.	Mm.19355	blood| bone marrow| brain| connective tissue| embryonic tissue| extraembryonic tissue| eye| heart| inner ear| intestine| joint| kidney| liver| lung| mammary gland| muscle| nasopharynx| ovary| pancreas| pineal gland| prostate| salivary gland| skin| spinal cord| spleen| stomach| testis| thymus| thyroid| tongue| cleavage| morula| blastocyst| egg cylinder| gastrula| organogenesis| fetus| neonate| juv…
10489186	Rpl35a	ribosomal protein L35a	chr2	157347370	157347807	N	409.848	194473613	137	10.0312	10.0268	0	0.895825	0.965085	NM_021338	16 B3	NM_021338	RefSeq	Mus musculus ribosomal protein L35a (Rpl35a), mRNA.	Mm.19355	blood| bone marrow| brain| connective tissue| embryonic tissue| extraembryonic tissue| eye| heart| inner ear| intestine| joint| kidney| liver| lung| mammary gland| muscle| nasopharynx| ovary| pancreas| pineal gland| prostate| salivary gland| skin| spinal cord| spleen| stomach| testis| thymus| thyroid| tongue| cleavage| morula| blastocyst| egg cylinder| gastrula| organogenesis| fetus| neonate| juv…
10521036	Rpl35a	ribosomal protein L35a	chr5	33418687	33419019	N	409.848	194473613	137	10.6379	10.6388	0	0.978689	0.992154	NM_021338	16 B3	NM_021338	RefSeq	Mus musculus ribosomal protein L35a (Rpl35a), mRNA.	Mm.19355	blood| bone marrow| brain| connective tissue| embryonic tissue| extraembryonic tissue| eye| heart| inner ear| intestine| joint| kidney| liver| lung| mammary gland| muscle| nasopharynx| ovary| pancreas| pineal gland| prostate| salivary gland| skin| spinal cord| spleen| stomach| testis| thymus| thyroid| tongue| cleavage| morula| blastocyst| egg cylinder| gastrula| organogenesis| fetus| neonate| juv…
10447602	Ezr	ezrin	chr17	6942480	6987129	N	408.473	83921618	138	11.1234	11.0526	0.07	0.0339912	0.273914	NM_009510	17 A1	NM_009510	RefSeq	Mus musculus ezrin (Ezr), mRNA.	Mm.277812	bladder| blood| bone| bone marrow| brain| embryonic tissue| extraembryonic tissue| eye| fertilized ovum| heart| inner ear| intestine| joint| kidney| liver| lung| lymph node| mammary gland| muscle| nasopharynx| olfactory mucosa| ovary| pancreas| pituitary gland| prostate| salivary gland| skin| spinal cord| spleen| stomach| testis| thymus| thyroid| unfertilized ovum| zygote| cleavage| morula| blast…
10560655	Bcam	basal cell adhesion molecule	chr7	20341487	20355881	N	406.438	568946301	139	9.87254	9.70204	0.17	0.0651917	0.349686	NM_020486	7 A3	NM_020486	RefSeq	Mus musculus basal cell adhesion molecule (Bcam), mRNA.	Mm.29236	bladder| bone| brain| dorsal root ganglion| embryonic tissue| extraembryonic tissue| eye| heart| inner ear| intestine| kidney| liver| lung| mammary gland| muscle| nasopharynx| ovary| oviduct| pancreas| pineal gland| pituitary gland| salivary gland| skin| spinal cord| spleen| stomach| sympathetic ganglion| testis| thymus| thyroid| uterus| vagina| gastrula| organogenesis| fetus| neonate| juvenile| …
10438753	Leprel1	leprecan-like 1	chr16	25960409	26105870	N	404.47	81866302	140	11.289	11.2873	0	0.989256	0.99613	NM_173379	16 B1	NM_173379	RefSeq	Mus musculus leprecan-like 1 (Leprel1), mRNA.	Mm.326869	blood| brain| embryonic tissue| eye| joint| kidney| lung| lymph node| mammary gland| ovary| uterus| fetus| neonate| juvenile| adult
10449284	Dusp1	dual specificity phosphatase 1	chr17	26642536	26645406	N	401.56	7305423	141	9.80579	9.69846	0.11	0.315764	0.65169	NM_013642	17 A2-C|17 13.0 cM	NM_013642	RefSeq	Mus musculus dual specificity phosphatase 1 (Dusp1), mRNA.	Mm.239041	bone| bone marrow| brain| embryonic tissue| extraembryonic tissue| eye| fertilized ovum| heart| intestine| joint| kidney| liver| lung| mammary gland| muscle| nasopharynx| olfactory mucosa| ovary| pancreas| salivary gland| skin| spleen| stomach| sympathetic ganglion| thymus| thyroid| uterus|oocyte| zygote| blastocyst| gastrula| organogenesis| fetus| neonate| juvenile| adult
10523579	Arhgap24	Rho GTPase activating protein 24	chr5	102910410	103326922	N	401.03	568935536	142	10.0223	10.0327	-0.01	0.837606	0.943147	NM_029270	5 E4	NM_029270	RefSeq	Mus musculus Rho GTPase activating protein 24 (Arhgap24), transcript variant 1, mRNA.	Mm.440191	bone| brain| embryonic tissue| eye| heart| kidney| mammary gland| pancreas| prostate| skin| spinal cord| spleen| stomach| testis| thymus| thyroid| organogenesis| fetus| neonate| juvenile| adult
10558948	Cd151	CD151 antigen	chr7	148653292	148657372	N	398.793	161353456	143	9.67013	9.62441	0.05	0.458269	0.754383	NM_009842	7 F5|7 23.5 cM	NM_009842	RefSeq	Mus musculus CD151 antigen (Cd151), transcript variant 1, mRNA.	Mm.30246	adrenal gland| bladder| blood| bone| bone marrow| brain| connective tissue| embryonic tissue| extraembryonic tissue| eye| fertilized ovum| heart| inner ear| intestine| kidney| liver| lung| lymph node| mammary gland| muscle| nasopharynx| ovary| oviduct| pancreas| prostate| salivary gland| skin| spinal cord| spleen| stomach| sympathetic ganglion| testis| thymus| thyroid| uterus| vagina| zygote| cle…
10347807	Col4a3	collagen, type IV, alpha 3	chr1	82583551	82717843	N	397.55	145699101	144	8.82595	9.05349	-0.23	0.00135561	0.0770396	NM_007734	1 C5	NM_007734	RefSeq	Mus musculus collagen, type IV, alpha 3 (Col4a3), mRNA.	Mm.389135	bladder| epididymis| eye| inner ear| intestine| kidney| lung| ovary| testis| fetus| neonate| juvenile| adult
10549588	Rps9	ribosomal protein S9	chr7	3655643	3658501	N	395.768	568946688	145	10.1677	10.1807	-0.01	0.786149	0.9236	NM_029767	7 A1	NM_029767	RefSeq	Mus musculus ribosomal protein S9 (Rps9), mRNA.	Mm.13944	adipose tissue| bladder| blood| bone| bone marrow| brain| connective tissue| dorsal root ganglion| embryonic tissue| epididymis| extraembryonic tissue| eye| heart| inner ear| intestine| joint| kidney| liver| lung| lymph node| mammary gland| muscle| olfactory mucosa| ovary| pancreas| pineal gland| pituitary gland| prostate| salivary gland| skin| spinal cord| spleen| stomach| sympathetic ganglion| …
10364990	Eef2	eukaryotic translation elongation factor 2	chr10	80639404	80645241	N	391.297	33859482	147	12.3163	12.2792	0.04	0.0505281	0.319987	NM_007907	10 C1	NM_007907	RefSeq	Mus musculus eukaryotic translation elongation factor 2 (Eef2), mRNA.	Mm.326799	adipose tissue| adrenal gland| bladder| blood| bone| bone marrow| brain| connective tissue| dorsal root ganglion| embryonic tissue| extraembryonic tissue| eye| fertilized ovum| heart| inner ear| intestine| joint| kidney| liver| lung| lymph node| mammary gland| muscle| nasopharynx| olfactory mucosa| ovary| oviduct| pancreas| pineal gland| pituitary gland| prostate| salivary gland| skin| spinal cor…
10444780	H2-D1	histocompatibility 2, D region locus 1	chr17	35400050	35404298	N	391.099	133778955	148	10.9523	10.8009	0.15	0.0919588	0.398595	NM_010380	17 B1|17 19.09 cM	NM_010380	RefSeq	Mus musculus histocompatibility 2, D region locus 1 (H2-D1), mRNA.	Mm.426002 // Mm.439648	embryonic tissue| heart| intestine| thymus| fetus| neonate| juvenile| adult // blood| bone| bone marrow| connective tissue| dorsal root ganglion| embryonic tissue| extraembryonic tissue| eye| intestine| kidney| liver| lung| mammary gland| muscle| pancreas| pituitary gland| prostate| salivary gland| skin| spleen| stomach| thymus| thyroid| fetus| neonate| juvenile| adult
10444890	Ier3	immediate early response 3	chr17	35958629	35959861	N	390.942	19526808	149	6.98411	7.06215	-0.08	0.549647	0.812234	NM_133662	17 B1	NM_133662	RefSeq	Mus musculus immediate early response 3 (Ier3), mRNA.	Mm.25613	blood| bone| bone marrow| brain| connective tissue| embryonic tissue| extraembryonic tissue| eye| fertilized ovum| heart| intestine| kidney| lung| mammary gland| pancreas| pineal gland| pituitary gland| prostate| salivary gland| skin| spleen| stomach| testis| thymus| thyroid| uterus| zygote| cleavage| blastocyst| organogenesis| fetus| neonate| juvenile| adult
10438564	Rps10	ribosomal protein S10	chr16	20822162	20822751	N	386.07	569018329	150	10.7583	10.7092	0.05	0.246459	0.59051	NM_025963	17 B1	NM_025963	RefSeq	Mus musculus ribosomal protein S10 (Rps10), mRNA.	Mm.275810	adipose tissue| blood| bone| bone marrow| brain| connective tissue| embryonic tissue| extraembryonic tissue| eye| heart| inner ear| intestine| joint| kidney| liver| lung| mammary gland| muscle| ovary| pancreas| prostate| salivary gland| skin| spleen| stomach| testis| thymus| thyroid|oocyte| cleavage| morula| blastocyst| egg cylinder| gastrula| organogenesis| fetus| neonate| juvenile| adult
10449370	Rps10	ribosomal protein S10	chr17	27767374	27772185	N	386.07	569018329	150	10.5142	10.4751	0.04	0.27589	0.617627	NM_025963	17 B1	NM_025963	RefSeq	Mus musculus ribosomal protein S10 (Rps10), mRNA.	Mm.275810	adipose tissue| blood| bone| bone marrow| brain| connective tissue| embryonic tissue| extraembryonic tissue| eye| heart| inner ear| intestine| joint| kidney| liver| lung| mammary gland| muscle| ovary| pancreas| prostate| salivary gland| skin| spleen| stomach| testis| thymus| thyroid|oocyte| cleavage| morula| blastocyst| egg cylinder| gastrula| organogenesis| fetus| neonate| juvenile| adult
10494296	Rps10	ribosomal protein S10	chr3	95426200	95426720	N	386.07	569018329	150	10.5163	10.4867	0.03	0.441104	0.743871	NM_025963	17 B1	NM_025963	RefSeq	Mus musculus ribosomal protein S10 (Rps10), mRNA.	Mm.275810	adipose tissue| blood| bone| bone marrow| brain| connective tissue| embryonic tissue| extraembryonic tissue| eye| heart| inner ear| intestine| joint| kidney| liver| lung| mammary gland| muscle| ovary| pancreas| prostate| salivary gland| skin| spleen| stomach| testis| thymus| thyroid|oocyte| cleavage| morula| blastocyst| egg cylinder| gastrula| organogenesis| fetus| neonate| juvenile| adult
10483046	Dpp4	dipeptidylpeptidase 4	chr2	62169796	62250139	N	385.641	568915311	151	9.93553	9.94163	-0.01	0.951628	0.985048	NM_010074	2 C2-D|2 35.0 cM	NM_010074	RefSeq	Mus musculus dipeptidylpeptidase 4 (Dpp4), mRNA.	Mm.1151	bladder| bone| bone marrow| brain| embryonic tissue| epididymis| eye| heart| inner ear| intestine| kidney| liver| lung| lymph node| mammary gland| nasopharynx| oviduct| pancreas| prostate| skin| spleen| thymus| egg cylinder| gastrula| fetus| neonate| juvenile| adult
10587315	Gsta4	glutathione S-transferase, alpha 4	chr9	78039789	78057156	N	379.571	160298217	152	9.82467	9.56586	0.26	0.193068	0.538052	NM_010357	9 E1	NM_010357	RefSeq	Mus musculus glutathione S-transferase, alpha 4 (Gsta4), mRNA.	Mm.2662	adipose tissue| bladder| blood| bone marrow| brain| embryonic tissue| eye| fertilized ovum| heart| inner ear| intestine| kidney| liver| lung| mammary gland| muscle| ovary| pancreas| prostate| spinal cord| stomach| testis| thymus| tongue| vagina|oocyte| zygote| cleavage| morula| blastocyst| gastrula| organogenesis| fetus| neonate| juvenile| adult
10560103	Rps8	ribosomal protein S8	chr7	13917915	13918614	N	378.306	6677813	153	11.0458	11.0627	-0.02	0.707306	0.892991	NM_009098	4 D1	NM_009098	RefSeq	Mus musculus ribosomal protein S8 (Rps8), mRNA.	Mm.338718	blood| bone| bone marrow| brain| embryonic tissue| extraembryonic tissue| eye| heart| inner ear| intestine| kidney| liver| lung| mammary gland| muscle| ovary| pancreas| pituitary gland| prostate| salivary gland| skin| spinal cord| spleen| stomach| sympathetic ganglion| testis| thymus| thyroid| tongue| turbinate| uterus|oocyte| cleavage| morula| blastocyst| egg cylinder| gastrula| organogenesis| f…
10369206	Rps8	ribosomal protein S8	chr10	56074254	56074880	N	378.306	6677813	153	10.9347	10.9506	-0.02	0.750448	0.909808	NM_009098	4 D1	NM_009098	RefSeq	Mus musculus ribosomal protein S8 (Rps8), mRNA.	Mm.338718	blood| bone| bone marrow| brain| embryonic tissue| extraembryonic tissue| eye| heart| inner ear| intestine| kidney| liver| lung| mammary gland| muscle| ovary| pancreas| pituitary gland| prostate| salivary gland| skin| spinal cord| spleen| stomach| sympathetic ganglion| testis| thymus| thyroid| tongue| turbinate| uterus|oocyte| cleavage| morula| blastocyst| egg cylinder| gastrula| organogenesis| f…
10490256	Rps8	ribosomal protein S8	chr2	175804048	175804750	N	378.306	6677813	153	10.5027	10.5148	-0.01	0.79469	0.92625	NM_009098	4 D1	NM_009098	RefSeq	Mus musculus ribosomal protein S8 (Rps8), mRNA.	Mm.338718	blood| bone| bone marrow| brain| embryonic tissue| extraembryonic tissue| eye| heart| inner ear| intestine| kidney| liver| lung| mammary gland| muscle| ovary| pancreas| pituitary gland| prostate| salivary gland| skin| spinal cord| spleen| stomach| sympathetic ganglion| testis| thymus| thyroid| tongue| turbinate| uterus|oocyte| cleavage| morula| blastocyst| egg cylinder| gastrula| organogenesis| f…
10565582	Rps8	ribosomal protein S8	chr7	100327472	100328178	N	378.306	6677813	153	10.855	10.8666	-0.01	0.8032	0.929566	NM_009098	4 D1	NM_009098	RefSeq	Mus musculus ribosomal protein S8 (Rps8), mRNA.	Mm.338718	blood| bone| bone marrow| brain| embryonic tissue| extraembryonic tissue| eye| heart| inner ear| intestine| kidney| liver| lung| mammary gland| muscle| ovary| pancreas| pituitary gland| prostate| salivary gland| skin| spinal cord| spleen| stomach| sympathetic ganglion| testis| thymus| thyroid| tongue| turbinate| uterus|oocyte| cleavage| morula| blastocyst| egg cylinder| gastrula| organogenesis| f…
10479174	Rps8	ribosomal protein S8	chr2	175096030	175096747	N	378.306	6677813	153	10.7386	10.7499	-0.01	0.811859	0.933621	NM_009098	4 D1	NM_009098	RefSeq	Mus musculus ribosomal protein S8 (Rps8), mRNA.	Mm.338718	blood| bone| bone marrow| brain| embryonic tissue| extraembryonic tissue| eye| heart| inner ear| intestine| kidney| liver| lung| mammary gland| muscle| ovary| pancreas| pituitary gland| prostate| salivary gland| skin| spinal cord| spleen| stomach| sympathetic ganglion| testis| thymus| thyroid| tongue| turbinate| uterus|oocyte| cleavage| morula| blastocyst| egg cylinder| gastrula| organogenesis| f…
10479187	Rps8	ribosomal protein S8	chr2	175804048	175804765	N	378.306	6677813	153	10.7386	10.7499	-0.01	0.811859	0.933498	NM_009098	4 D1	NM_009098	RefSeq	Mus musculus ribosomal protein S8 (Rps8), mRNA.	Mm.338718	blood| bone| bone marrow| brain| embryonic tissue| extraembryonic tissue| eye| heart| inner ear| intestine| kidney| liver| lung| mammary gland| muscle| ovary| pancreas| pituitary gland| prostate| salivary gland| skin| spinal cord| spleen| stomach| sympathetic ganglion| testis| thymus| thyroid| tongue| turbinate| uterus|oocyte| cleavage| morula| blastocyst| egg cylinder| gastrula| organogenesis| f…
10404262	Rps8	ribosomal protein S8	chr13	26584423	26585049	N	378.306	6677813	153	11.1084	11.1182	-0.01	0.838575	0.943872	NM_009098	4 D1	NM_009098	RefSeq	Mus musculus ribosomal protein S8 (Rps8), mRNA.	Mm.338718	blood| bone| bone marrow| brain| embryonic tissue| extraembryonic tissue| eye| heart| inner ear| intestine| kidney| liver| lung| mammary gland| muscle| ovary| pancreas| pituitary gland| prostate| salivary gland| skin| spinal cord| spleen| stomach| sympathetic ganglion| testis| thymus| thyroid| tongue| turbinate| uterus|oocyte| cleavage| morula| blastocyst| egg cylinder| gastrula| organogenesis| f…
10479215	Rps8	ribosomal protein S8	chr2	177244925	177245552	N	378.306	6677813	153	11.1057	11.1085	0	0.95247	0.984982	NM_009098	4 D1	NM_009098	RefSeq	Mus musculus ribosomal protein S8 (Rps8), mRNA.	Mm.338718	blood| bone| bone marrow| brain| embryonic tissue| extraembryonic tissue| eye| heart| inner ear| intestine| kidney| liver| lung| mammary gland| muscle| ovary| pancreas| pituitary gland| prostate| salivary gland| skin| spinal cord| spleen| stomach| sympathetic ganglion| testis| thymus| thyroid| tongue| turbinate| uterus|oocyte| cleavage| morula| blastocyst| egg cylinder| gastrula| organogenesis| f…
10515416	Rps8	ribosomal protein S8	chr4	116826432	116828737	N	378.306	6677813	153	10.6122	10.6142	0	0.963789	0.988575	NM_009098	4 D1	NM_009098	RefSeq	Mus musculus ribosomal protein S8 (Rps8), mRNA.	Mm.338718	blood| bone| bone marrow| brain| embryonic tissue| extraembryonic tissue| eye| heart| inner ear| intestine| kidney| liver| lung| mammary gland| muscle| ovary| pancreas| pituitary gland| prostate| salivary gland| skin| spinal cord| spleen| stomach| sympathetic ganglion| testis| thymus| thyroid| tongue| turbinate| uterus|oocyte| cleavage| morula| blastocyst| egg cylinder| gastrula| organogenesis| f…
10425018	Rpl8	ribosomal protein L8	chr15	76734515	76736744	N	373.713	6755358	154	11.6642	11.6531	0.01	0.735459	0.902713	NM_012053	15 E1	NM_012053	RefSeq	Mus musculus ribosomal protein L8 (Rpl8), mRNA.	Mm.30066	blood| bone| bone marrow| brain| connective tissue| dorsal root ganglion| embryonic tissue| extraembryonic tissue| eye| heart| inner ear| intestine| joint| kidney| liver| lung| lymph node| mammary gland| muscle| nasopharynx| olfactory mucosa| ovary| pancreas| pineal gland| pituitary gland| prostate| salivary gland| skin| spinal cord| spleen| stomach| sympathetic ganglion| testis| thymus| thyroid|…
10411393	Rps18	ribosomal protein S18	chr13	98530085	98530543	N	371.579	6755368	155	12.1811	12.1256	0.06	0.112711	0.430213	NM_011296	17 B1|17 18.42 cM	NM_011296	RefSeq	Mus musculus ribosomal protein S18 (Rps18), mRNA.	Mm.324762	blood| bone| bone marrow| brain| embryonic tissue| extraembryonic tissue| eye| heart| inner ear| intestine| kidney| liver| lung| mammary gland| muscle| pancreas| prostate| salivary gland| skin| spleen| stomach| testis| thymus| thyroid| tongue| blastocyst| gastrula| organogenesis| fetus| neonate| juvenile| adult
10581535	Rps18	ribosomal protein S18	chr8	109786634	109787191	N	371.579	6755368	155	11.8501	11.8033	0.05	0.185196	0.527442	NM_011296	17 B1|17 18.42 cM	NM_011296	RefSeq	Mus musculus ribosomal protein S18 (Rps18), mRNA.	Mm.324762	blood| bone| bone marrow| brain| embryonic tissue| extraembryonic tissue| eye| heart| inner ear| intestine| kidney| liver| lung| mammary gland| muscle| pancreas| prostate| salivary gland| skin| spleen| stomach| testis| thymus| thyroid| tongue| blastocyst| gastrula| organogenesis| fetus| neonate| juvenile| adult
10404354	Rps18	ribosomal protein S18	chr13	28349496	28350006	N	371.579	6755368	155	11.647	11.6018	0.05	0.198924	0.544256	NM_011296	17 B1|17 18.42 cM	NM_011296	RefSeq	Mus musculus ribosomal protein S18 (Rps18), mRNA.	Mm.324762	blood| bone| bone marrow| brain| embryonic tissue| extraembryonic tissue| eye| heart| inner ear| intestine| kidney| liver| lung| mammary gland| muscle| pancreas| prostate| salivary gland| skin| spleen| stomach| testis| thymus| thyroid| tongue| blastocyst| gastrula| organogenesis| fetus| neonate| juvenile| adult
10450063	Rps18	ribosomal protein S18	chr17	34088944	34092586	N	371.579	6755368	155	11.9397	11.8955	0.04	0.215175	0.55966	NM_011296	17 B1|17 18.42 cM	NM_011296	RefSeq	Mus musculus ribosomal protein S18 (Rps18), mRNA.	Mm.324762	blood| bone| bone marrow| brain| embryonic tissue| extraembryonic tissue| eye| heart| inner ear| intestine| kidney| liver| lung| mammary gland| muscle| pancreas| prostate| salivary gland| skin| spleen| stomach| testis| thymus| thyroid| tongue| blastocyst| gastrula| organogenesis| fetus| neonate| juvenile| adult
10549802	Rps18	ribosomal protein S18	chr7	5970624	5971070	N	371.579	6755368	155	11.1885	11.1525	0.04	0.289393	0.626563	NM_011296	17 B1|17 18.42 cM	NM_011296	RefSeq	Mus musculus ribosomal protein S18 (Rps18), mRNA.	Mm.324762	blood| bone| bone marrow| brain| embryonic tissue| extraembryonic tissue| eye| heart| inner ear| intestine| kidney| liver| lung| mammary gland| muscle| pancreas| prostate| salivary gland| skin| spleen| stomach| testis| thymus| thyroid| tongue| blastocyst| gastrula| organogenesis| fetus| neonate| juvenile| adult
10513878	Rps18	ribosomal protein S18	chr4	71031772	71032230	N	371.579	6755368	155	11.708	11.674	0.03	0.347739	0.677175	NM_011296	17 B1|17 18.42 cM	NM_011296	RefSeq	Mus musculus ribosomal protein S18 (Rps18), mRNA.	Mm.324762	blood| bone| bone marrow| brain| embryonic tissue| extraembryonic tissue| eye| heart| inner ear| intestine| kidney| liver| lung| mammary gland| muscle| pancreas| prostate| salivary gland| skin| spleen| stomach| testis| thymus| thyroid| tongue| blastocyst| gastrula| organogenesis| fetus| neonate| juvenile| adult
10595000	Tmod3	tropomodulin 3	chr9	75345587	75407464	N	368.178	568961685	157	9.4725	9.40371	0.07	0.20819	0.553074	NM_016963	9 D|9 38.0 cM	NM_016963	RefSeq	Mus musculus tropomodulin 3 (Tmod3), mRNA.	Mm.38445	bladder| bone| bone marrow| brain| connective tissue| dorsal root ganglion| embryonic tissue| epididymis| extraembryonic tissue| eye| heart| inner ear| intestine| kidney| liver| lung| lymph node| mammary gland| molar| nasopharynx| ovary| pancreas| pineal gland| pituitary gland| prostate| skin| spinal cord| spleen| stomach| testis| thymus| thyroid| uterus| vagina| unfertilized ovum| cleavage| blas…
10371482	Hsp90b1	heat shock protein 90, beta (Grp94), member 1	chr10	86153585	86168195	N	365.889	6755863	160	12.3556	12.413	-0.06	0.143218	0.476936	NM_011631	10 C1|10 49.0 cM	NM_011631	RefSeq	Mus musculus heat shock protein 90, beta (Grp94), member 1 (Hsp90b1), mRNA.	Mm.87773	adipose tissue| bladder| blood| bone| bone marrow| brain| connective tissue| dorsal root ganglion| embryonic tissue| epididymis| extraembryonic tissue| eye| fertilized ovum| heart| inner ear| intestine| joint| kidney| liver| lung| lymph node| mammary gland| molar| muscle| nasopharynx| ovary| pancreas| pineal gland| pituitary gland| prostate| salivary gland| skin| spinal cord| spleen| stomach| tes…
10592023	Aplp2	amyloid beta (A4) precursor-like protein 2	chr9	30957142	31019400	N	362.526	568958731	161	11.7002	11.6648	0.04	0.427919	0.733299	NM_001102455	9 A2-B|9 13.0 cM	NM_001102455	RefSeq	Mus musculus amyloid beta (A4) precursor-like protein 2 (Aplp2), transcript variant 1, mRNA.	Mm.19133	bladder| blood| bone| bone marrow| brain| connective tissue| dorsal root ganglion| embryonic tissue| extraembryonic tissue| eye| fertilized ovum| heart| inner ear| intestine| kidney| liver| lung| lymph node| mammary gland| molar| muscle| nasopharynx| olfactory mucosa| ovary| pancreas| pineal gland| pituitary gland| prostate| salivary gland| skin| spinal cord| spleen| sympathetic ganglion| testis|…
10363430	Psap	prosaposin	chr10	59740461	59765348	N	358.348	225735657	162	13.0721	13.0709	0	0.971158	0.99099	NM_011179	10 B4|10 35.0 cM	NM_011179	RefSeq	Mus musculus prosaposin (Psap), mRNA.	Mm.277498	adipose tissue| adrenal gland| bladder| blood| bone| bone marrow| brain| connective tissue| dorsal root ganglion| embryonic tissue| extraembryonic tissue| eye| fertilized ovum| heart| inner ear| intestine| joint| kidney| liver| lung| mammary gland| muscle| nasopharynx| olfactory mucosa| ovary| pancreas| pineal gland| pituitary gland| prostate| salivary gland| skin| spinal cord| spleen| stomach| s…
10448676	Slc9a3r2	solute carrier family 9 (sodium/hydrogen exchanger), member 3 regulator 2	chr17	24776231	24787250	N	357.029	226246652	163	8.64799	8.57245	0.08	0.0760211	0.36641	NM_023055	17 A3.3	NM_023055	RefSeq	Mus musculus solute carrier family 9 (sodium/hydrogen exchanger), member 3 regulator 2 (Slc9a3r2), transcript variant A, mRNA.	Mm.21587	adipose tissue| bladder| bone marrow| brain| connective tissue| embryonic tissue| extraembryonic tissue| eye| heart| inner ear| intestine| joint| kidney| lung| mammary gland| muscle| oviduct| pancreas| prostate| salivary gland| spinal cord| stomach| testis| thymus| thyroid| uterus| organogenesis| fetus| neonate| juvenile| adult
10521593	Rpl7	ribosomal protein L7	chr5	41733362	41734173	N	356.003	31981515	164	10.2031	10.1527	0.05	0.132143	0.459593	NM_011291	1 A3	NM_011291	RefSeq	Mus musculus ribosomal protein L7 (Rpl7), mRNA.	Mm.379004 // Mm.397450	adipose tissue| bladder| blood| bone| bone marrow| brain| connective tissue| dorsal root ganglion| embryonic tissue| epididymis| extraembryonic tissue| eye| heart| inner ear| intestine| joint| kidney| liver| lung| lymph node| mammary gland| molar| muscle| ovary| pancreas| pituitary gland| prostate| salivary gland| skin| spinal cord| spleen| stomach| testis| thymus| thyroid| vagina|oocyte| cleavag…
10522782	Rpl7	ribosomal protein L7	chr5	82765927	82766673	N	356.003	31981515	164	10.9251	10.891	0.03	0.351263	0.679322	NM_011291	1 A3	NM_011291	RefSeq	Mus musculus ribosomal protein L7 (Rpl7), mRNA.	Mm.379004 // Mm.397450	adipose tissue| bladder| blood| bone| bone marrow| brain| connective tissue| dorsal root ganglion| embryonic tissue| epididymis| extraembryonic tissue| eye| heart| inner ear| intestine| joint| kidney| liver| lung| lymph node| mammary gland| molar| muscle| ovary| pancreas| pituitary gland| prostate| salivary gland| skin| spinal cord| spleen| stomach| testis| thymus| thyroid| vagina|oocyte| cleavag…
10353265	Rpl7	ribosomal protein L7	chr1	16091376	16094488	N	356.003	31981515	164	10.5063	10.4694	0.04	0.355976	0.681615	NM_011291	1 A3	NM_011291	RefSeq	Mus musculus ribosomal protein L7 (Rpl7), mRNA.	Mm.379004 // Mm.397450	adipose tissue| bladder| blood| bone| bone marrow| brain| connective tissue| dorsal root ganglion| embryonic tissue| epididymis| extraembryonic tissue| eye| heart| inner ear| intestine| joint| kidney| liver| lung| lymph node| mammary gland| molar| muscle| ovary| pancreas| pituitary gland| prostate| salivary gland| skin| spinal cord| spleen| stomach| testis| thymus| thyroid| vagina|oocyte| cleavag…
10375461	Rpl7	ribosomal protein L7	chr11	46541312	46542205	N	356.003	31981515	164	10.2071	10.1819	0.03	0.535047	0.804607	NM_011291	1 A3	NM_011291	RefSeq	Mus musculus ribosomal protein L7 (Rpl7), mRNA.	Mm.379004 // Mm.397450	adipose tissue| bladder| blood| bone| bone marrow| brain| connective tissue| dorsal root ganglion| embryonic tissue| epididymis| extraembryonic tissue| eye| heart| inner ear| intestine| joint| kidney| liver| lung| lymph node| mammary gland| molar| muscle| ovary| pancreas| pituitary gland| prostate| salivary gland| skin| spinal cord| spleen| stomach| testis| thymus| thyroid| vagina|oocyte| cleavag…
10562059	Cox6b1	cytochrome c oxidase, subunit VIb polypeptide 1	chr7	31401992	31411170	N	354.534	13385090	165	11.7171	11.7333	-0.02	0.556745	0.816203	NM_025628	7 B1|7 10.0 cM	NM_025628	RefSeq	Mus musculus cytochrome c oxidase, subunit VIb polypeptide 1 (Cox6b1), mRNA.	Mm.400	blood| bone marrow| brain| dorsal root ganglion| embryonic tissue| extraembryonic tissue| eye| heart| inner ear| intestine| joint| kidney| liver| lung| mammary gland| molar| muscle| ovary| pancreas| pituitary gland| prostate| salivary gland| skin| spleen| stomach| testis| thymus| thyroid| tongue| uterus| cleavage| blastocyst| egg cylinder| gastrula| organogenesis| fetus| neonate| juvenile| adult
10448307	Tnfrsf12a	tumor necrosis factor receptor superfamily, member 12a	chr17	23812408	23814411	N	352.658	239915999	166	8.04108	8.07349	-0.03	0.781913	0.922237	NM_013749	17 A3.3	NM_013749	RefSeq	Mus musculus tumor necrosis factor receptor superfamily, member 12a (Tnfrsf12a), mRNA.	Mm.28518	brain| connective tissue| embryonic tissue| extraembryonic tissue| heart| intestine| joint| kidney| lung| mammary gland| muscle| ovary| pancreas| testis| thyroid|oocyte| cleavage| gastrula| organogenesis| fetus| juvenile| adult
10498155	Rps14	ribosomal protein S14	chr3	53496274	53496817	Y	351.68	31981100	167	11.4238	11.373	0.05	0.168189	0.507425	NM_020600	18 E1|18 30.0 cM	NM_020600	RefSeq	Mus musculus ribosomal protein S14 (Rps14), mRNA.	Mm.43778	adipose tissue| blood| bone| bone marrow| brain| connective tissue| dorsal root ganglion| embryonic tissue| extraembryonic tissue| eye| heart| inner ear| intestine| joint| kidney| liver| lung| lymph node| mammary gland| muscle| ovary| pancreas| pineal gland| pituitary gland| prostate| salivary gland| skin| spinal cord| spleen| stomach| testis| thymus| thyroid| tongue| uterus|oocyte| cleavage| mor…
10456001	Rps14	ribosomal protein S14	chr18	60934303	60938198	N	351.68	31981100	167	10.8655	10.8686	0	0.945795	0.983578	NM_020600	18 E1|18 30.0 cM	NM_020600	RefSeq	Mus musculus ribosomal protein S14 (Rps14), mRNA.	Mm.43778	adipose tissue| blood| bone| bone marrow| brain| connective tissue| dorsal root ganglion| embryonic tissue| extraembryonic tissue| eye| heart| inner ear| intestine| joint| kidney| liver| lung| lymph node| mammary gland| muscle| ovary| pancreas| pineal gland| pituitary gland| prostate| salivary gland| skin| spinal cord| spleen| stomach| testis| thymus| thyroid| tongue| uterus|oocyte| cleavage| mor…
10390117	Itga3	integrin alpha 3	chr11	94905789	94938115	N	351.247	7305189	168	8.48392	8.2944	0.19	0.00823166	0.154588	NM_013565	11 D|11 56.0 cM	NM_013565	RefSeq	Mus musculus integrin alpha 3 (Itga3), mRNA.	Mm.57035	bone marrow| brain| embryonic tissue| extraembryonic tissue| eye| heart| inner ear| intestine| kidney| liver| lung| mammary gland| ovary| pancreas| prostate| salivary gland| skin| spleen| morula| blastocyst| gastrula| organogenesis| fetus| neonate| juvenile| adult
10381474	Arl4d	ADP-ribosylation factor-like 4D	chr11	101526875	101529146	N	349.569	13384792	169	7.60783	7.54719	0.06	0.523187	0.796971	NM_025404	11 D	NM_025404	RefSeq	Mus musculus ADP-ribosylation factor-like 4D (Arl4d), mRNA.	Mm.266840 // Mm.472492	bladder| brain| embryonic tissue| extraembryonic tissue| eye| intestine| kidney| liver| prostate| spleen| testis| thyroid| uterus| organogenesis| fetus| neonate| juvenile| adult // ---
10384829	Rps27a	ribosomal protein S27a	chr11	29445842	29448040	N	348.183	76443694	170	10.1298	10.1387	-0.01	0.830468	0.940836	NM_001033865	11 A3.3	NM_001033865	RefSeq	Mus musculus ribosomal protein S27a (Rps27a), transcript variant 2, mRNA.	Mm.180003 // Mm.458088	adipose tissue| blood| bone| bone marrow| brain| embryonic tissue| extraembryonic tissue| eye| heart| intestine| kidney| liver| lung| lymph node| mammary gland| molar| pancreas| prostate| salivary gland| skin| spinal cord| spleen| testis| thymus| thyroid| uterus| cleavage| morula| blastocyst| gastrula| organogenesis| fetus| neonate| juvenile| adult // blood| bone| bone marrow| brain| embryonic ti…
10553475	Rps27a	ribosomal protein S27a	chr7	58713553	58713900	N	348.183	76443694	170	10.6954	10.6868	0.01	0.850857	0.949339	BC081446	11 A3.3	BC081446	GenBank	Mus musculus ribosomal protein S27a, mRNA (cDNA clone MGC:102036 IMAGE:6408051), complete cds.	Mm.180003 // Mm.458088	adipose tissue| blood| bone| bone marrow| brain| embryonic tissue| extraembryonic tissue| eye| heart| intestine| kidney| liver| lung| lymph node| mammary gland| molar| pancreas| prostate| salivary gland| skin| spinal cord| spleen| testis| thymus| thyroid| uterus| cleavage| morula| blastocyst| gastrula| organogenesis| fetus| neonate| juvenile| adult // blood| bone| bone marrow| brain| embryonic ti…
10587501	Rps27a	ribosomal protein S27a	chr9	83303240	83303770	N	348.183	76443694	170	10.6927	10.6992	-0.01	0.885408	0.960527	BC081446	11 A3.3	BC081446	GenBank	Mus musculus ribosomal protein S27a, mRNA (cDNA clone MGC:102036 IMAGE:6408051), complete cds.	Mm.180003 // Mm.458088	adipose tissue| blood| bone| bone marrow| brain| embryonic tissue| extraembryonic tissue| eye| heart| intestine| kidney| liver| lung| lymph node| mammary gland| molar| pancreas| prostate| salivary gland| skin| spinal cord| spleen| testis| thymus| thyroid| uterus| cleavage| morula| blastocyst| gastrula| organogenesis| fetus| neonate| juvenile| adult // blood| bone| bone marrow| brain| embryonic ti…
10541494	Rps27a	ribosomal protein S27a	chr6	122406895	122407688	N	348.183	76443694	170	10.7688	10.7655	0	0.935498	0.980137	BC081446	11 A3.3	BC081446	GenBank	Mus musculus ribosomal protein S27a, mRNA (cDNA clone MGC:102036 IMAGE:6408051), complete cds.	Mm.180003 // Mm.458088	adipose tissue| blood| bone| bone marrow| brain| embryonic tissue| extraembryonic tissue| eye| heart| intestine| kidney| liver| lung| lymph node| mammary gland| molar| pancreas| prostate| salivary gland| skin| spinal cord| spleen| testis| thymus| thyroid| uterus| cleavage| morula| blastocyst| gastrula| organogenesis| fetus| neonate| juvenile| adult // blood| bone| bone marrow| brain| embryonic ti…
10368240	Tcf21	transcription factor 21	chr10	22537069	22539946	N	347.994	6755732	171	8.72668	8.68977	0.04	0.749214	0.909834	NM_011545	10 A3|10 16.0 cM	NM_011545	RefSeq	Mus musculus transcription factor 21 (Tcf21), mRNA.	Mm.16497	brain| embryonic tissue| extraembryonic tissue| heart| intestine| kidney| liver| lung| lymph node| ovary| pancreas| prostate| spleen| stomach| testis| organogenesis| fetus| neonate| juvenile| adult
10584752	Rps25	ribosomal protein S25	chr9	44215797	44218489	N	346.019	28372479	172	11.1461	11.1317	0.01	0.715455	0.896123	NM_024266	9 A5.2	NM_024266	RefSeq	Mus musculus ribosomal protein S25 (Rps25), mRNA.	Mm.292027 // Mm.391885	adipose tissue| bladder| blood| bone marrow| brain| connective tissue| embryonic tissue| epididymis| extraembryonic tissue| eye| heart| inner ear| intestine| kidney| liver| lung| lymph node| mammary gland| molar| muscle| ovary| pancreas| pituitary gland| prostate| salivary gland| skin| spleen| stomach| testis| thymus| thyroid| tongue| uterus| vagina|oocyte| cleavage| blastocyst| gastrula| organog…
10542722	Rps25	ribosomal protein S25	chr6	145214920	145215297	N	346.019	28372479	172	11.1583	11.1431	0.02	0.725304	0.899133	ENSMUST00000080300	9 A5.2	ENSMUST00000080300	ENSEMBL Transcript	40S ribosomal protein S25 gene:ENSMUSG00000009927	Mm.292027 // Mm.391885	adipose tissue| bladder| blood| bone marrow| brain| connective tissue| embryonic tissue| epididymis| extraembryonic tissue| eye| heart| inner ear| intestine| kidney| liver| lung| lymph node| mammary gland| molar| muscle| ovary| pancreas| pituitary gland| prostate| salivary gland| skin| spleen| stomach| testis| thymus| thyroid| tongue| uterus| vagina|oocyte| cleavage| blastocyst| gastrula| organog…
10579828	Rps25	ribosomal protein S25	chr8	81009869	81010372	N	346.019	28372479	172	11.0044	10.9932	0.01	0.766308	0.916387	ENSMUST00000080300	9 A5.2	ENSMUST00000080300	ENSEMBL Transcript	40S ribosomal protein S25 gene:ENSMUSG00000009927	Mm.292027 // Mm.391885	adipose tissue| bladder| blood| bone marrow| brain| connective tissue| embryonic tissue| epididymis| extraembryonic tissue| eye| heart| inner ear| intestine| kidney| liver| lung| lymph node| mammary gland| molar| muscle| ovary| pancreas| pituitary gland| prostate| salivary gland| skin| spleen| stomach| testis| thymus| thyroid| tongue| uterus| vagina|oocyte| cleavage| blastocyst| gastrula| organog…
10398451	Rps25	ribosomal protein S25	chr12	111554135	111554640	N	346.019	28372479	172	10.5256	10.5133	0.01	0.774366	0.919698	NM_024266	9 A5.2	NM_024266	RefSeq	Mus musculus ribosomal protein S25 (Rps25), mRNA.	Mm.292027 // Mm.391885	adipose tissue| bladder| blood| bone marrow| brain| connective tissue| embryonic tissue| epididymis| extraembryonic tissue| eye| heart| inner ear| intestine| kidney| liver| lung| lymph node| mammary gland| molar| muscle| ovary| pancreas| pituitary gland| prostate| salivary gland| skin| spleen| stomach| testis| thymus| thyroid| tongue| uterus| vagina|oocyte| cleavage| blastocyst| gastrula| organog…
10457920	Rps25	ribosomal protein S25	chr18	30579267	30579733	N	346.019	28372479	172	10.4967	10.4838	0.01	0.775309	0.919939	ENSMUST00000080300	9 A5.2	ENSMUST00000080300	ENSEMBL Transcript	40S ribosomal protein S25 gene:ENSMUSG00000009927	Mm.292027 // Mm.391885	adipose tissue| bladder| blood| bone marrow| brain| connective tissue| embryonic tissue| epididymis| extraembryonic tissue| eye| heart| inner ear| intestine| kidney| liver| lung| lymph node| mammary gland| molar| muscle| ovary| pancreas| pituitary gland| prostate| salivary gland| skin| spleen| stomach| testis| thymus| thyroid| tongue| uterus| vagina|oocyte| cleavage| blastocyst| gastrula| organog…
10534964	Rps25	ribosomal protein S25	chr5	138434275	138434652	N	346.019	28372479	172	10.9692	10.9596	0.01	0.808114	0.931779	ENSMUST00000080300	9 A5.2	ENSMUST00000080300	ENSEMBL Transcript	40S ribosomal protein S25 gene:ENSMUSG00000009927	Mm.292027 // Mm.391885	adipose tissue| bladder| blood| bone marrow| brain| connective tissue| embryonic tissue| epididymis| extraembryonic tissue| eye| heart| inner ear| intestine| kidney| liver| lung| lymph node| mammary gland| molar| muscle| ovary| pancreas| pituitary gland| prostate| salivary gland| skin| spleen| stomach| testis| thymus| thyroid| tongue| uterus| vagina|oocyte| cleavage| blastocyst| gastrula| organog…
10425364	Atf4	activating transcription factor 4	chr15	80085614	80087971	N	338.4	121949821	173	8.16001	8.18439	-0.02	0.706532	0.89305	NM_009716	15 E1|15 43.3 cM	NM_009716	RefSeq	Mus musculus activating transcription factor 4 (Atf4), mRNA.	Mm.641	adipose tissue| bladder| blood| bone| bone marrow| brain| connective tissue| dorsal root ganglion| embryonic tissue| epididymis| extraembryonic tissue| eye| fertilized ovum| heart| inner ear| intestine| joint| kidney| liver| lung| lymph node| mammary gland| muscle| nasopharynx| olfactory mucosa| ovary| pancreas| pineal gland| pituitary gland| prostate| salivary gland| skin| spinal cord| spleen| s…
10490221	Atp5e	ATP synthase, H+ transporting, mitochondrial F1 complex, epsilon subunit	chr2	174286576	174289602	N	338.342	13385484	174	9.75939	9.73622	0.02	0.578174	0.827663	NM_025983	2 H4	NM_025983	RefSeq	Mus musculus ATP synthase, H+ transporting, mitochondrial F1 complex, epsilon subunit (Atp5e), nuclear gene encoding mitochondrial protein, mRNA.	Mm.20841	bladder| bone| brain| connective tissue| embryonic tissue| extraembryonic tissue| eye| heart| inner ear| intestine| kidney| liver| lymph node| mammary gland| molar| muscle| ovary| pancreas| prostate| spinal cord| spleen| stomach| testis| thymus| tongue| uterus|oocyte| cleavage| blastocyst| organogenesis| fetus| neonate| juvenile| adult
10432278	Ddn	dendrin	chr15	98634213	98638231	N	336.148	169234955	175	6.38107	6.35592	0.03	0.746773	0.908647	NM_001013741	15 F1|15 60.4 cM	NM_001013741	RefSeq	Mus musculus dendrin (Ddn), mRNA.	Mm.390810	brain| joint| kidney| lung| fetus| neonate| juvenile| adult
10498775	Golim4	golgi integral membrane protein 4	chr3	75680105	75760871	N	335.206	597517893	176	7.85037	7.77749	0.07	0.442767	0.745085	NM_175193	3 E3	NM_175193	RefSeq	Mus musculus golgi integral membrane protein 4 (Golim4), mRNA.	Mm.249232	blood| bone| bone marrow| brain| connective tissue| dorsal root ganglion| embryonic tissue| extraembryonic tissue| eye| heart| inner ear| intestine| kidney| liver| lung| lymph node| mammary gland| molar| muscle| nasopharynx| pancreas| pituitary gland| prostate| skin| spinal cord| spleen| stomach| sympathetic ganglion| testis| vagina| organogenesis| fetus| neonate| juvenile| adult
10511325	Rps20	ribosomal protein S20	chr4	3761613	3762747	N	334.491	13385652	177	10.7085	10.6703	0.04	0.288748	0.626883	NM_026147	4 A1	NM_026147	RefSeq	Mus musculus ribosomal protein S20 (Rps20), mRNA.	Mm.21938	adipose tissue| blood| bone| bone marrow| brain| connective tissue| dorsal root ganglion| embryonic tissue| extraembryonic tissue| eye| fertilized ovum| heart| inner ear| intestine| joint| kidney| liver| lung| lymph node| mammary gland| muscle| ovary| pancreas| prostate| salivary gland| skin| spleen| stomach| testis| thymus| thyroid| tongue| uterus|oocyte| zygote| cleavage| morula| blastocyst| eg…
10597515	Rpl24	ribosomal protein L24	chr9	115949649	115950211	N	333.665	18250296	178	11.2034	11.1607	0.04	0.268026	0.609438	NM_024218	16 C1|16 31.5 cM	NM_024218	RefSeq	Mus musculus ribosomal protein L24 (Rpl24), mRNA.	Mm.458082	blood| bone marrow| brain| connective tissue| embryonic tissue| epididymis| extraembryonic tissue| eye| heart| inner ear| intestine| joint| kidney| liver| lung| lymph node| mammary gland| muscle| ovary| pancreas| pituitary gland| prostate| salivary gland| skin| spleen| stomach| sympathetic ganglion| testis| thymus| thyroid| tongue|oocyte| morula| blastocyst| gastrula| organogenesis| fetus| neonat…
10436232	Rpl24	ribosomal protein L24	chr16	55966506	55971547	N	333.665	18250296	178	10.761	10.7319	0.03	0.425892	0.732134	NM_024218	16 C1|16 31.5 cM	NM_024218	RefSeq	Mus musculus ribosomal protein L24 (Rpl24), mRNA.	Mm.458082	blood| bone marrow| brain| connective tissue| embryonic tissue| epididymis| extraembryonic tissue| eye| heart| inner ear| intestine| joint| kidney| liver| lung| lymph node| mammary gland| muscle| ovary| pancreas| pituitary gland| prostate| salivary gland| skin| spleen| stomach| sympathetic ganglion| testis| thymus| thyroid| tongue|oocyte| morula| blastocyst| gastrula| organogenesis| fetus| neonat…
10386187	Rpl24	ribosomal protein L24	chr11	58322293	58322766	N	333.665	18250296	178	11.5868	11.5723	0.01	0.71958	0.897411	NM_024218	16 C1|16 31.5 cM	NM_024218	RefSeq	Mus musculus ribosomal protein L24 (Rpl24), mRNA.	Mm.458082	blood| bone marrow| brain| connective tissue| embryonic tissue| epididymis| extraembryonic tissue| eye| heart| inner ear| intestine| joint| kidney| liver| lung| lymph node| mammary gland| muscle| ovary| pancreas| pituitary gland| prostate| salivary gland| skin| spleen| stomach| sympathetic ganglion| testis| thymus| thyroid| tongue|oocyte| morula| blastocyst| gastrula| organogenesis| fetus| neonat…
10550052	Rps5	ribosomal protein S5	chr7	13507667	13512035	N	333.003	568945150	179	10.5806	10.5155	0.07	0.17569	0.516613	NM_009095	7 A1	NM_009095	RefSeq	Mus musculus ribosomal protein S5 (Rps5), mRNA.	Mm.5291	adipose tissue| blood| bone| bone marrow| brain| connective tissue| embryonic tissue| extraembryonic tissue| eye| fertilized ovum| heart| inner ear| intestine| joint| kidney| liver| lung| lymph node| mammary gland| muscle| ovary| pancreas| pineal gland| pituitary gland| prostate| salivary gland| skin| spinal cord| spleen| stomach| testis| thymus| thyroid| tongue| turbinate| uterus|oocyte| unferti…
10449581	Mtch1	mitochondrial carrier homolog 1 (C. elegans)	chr17	29469021	29484849	N	329.834	569001105	180	11.0661	11.0021	0.06	0.0157344	0.201488	NM_019880	17 A3.3	NM_019880	RefSeq	Mus musculus mitochondrial carrier homolog 1 (C. elegans) (Mtch1), nuclear gene encoding mitochondrial protein, mRNA.	Mm.285322	bladder| blood| bone marrow| brain| dorsal root ganglion| embryonic tissue| epididymis| extraembryonic tissue| eye| heart| inner ear| intestine| kidney| liver| lung| lymph node| mammary gland| muscle| nasopharynx| ovary| pancreas| pineal gland| salivary gland| skin| spinal cord| spleen| stomach| testis| thymus| thyroid|oocyte| morula| blastocyst| gastrula| organogenesis| fetus| neonate| juvenile|…
10539484	Rpl18	ribosomal protein L18	chr6	83791676	83792220	N	328.466	568947523	181	10.4882	10.4643	0.02	0.57243	0.825146	ENSMUST00000072503	7 B4	ENSMUST00000072503	ENSEMBL Transcript	60S ribosomal protein L18 gene:ENSMUSG00000059070	Mm.3459 // Mm.276135 // Mm.422997	adipose tissue| blood| bone| bone marrow| brain| connective tissue| embryonic tissue| extraembryonic tissue| eye| heart| inner ear| intestine| joint| kidney| liver| lung| mammary gland| muscle| olfactory mucosa| ovary| pancreas| pituitary gland| prostate| salivary gland| skin| spleen| stomach| sympathetic ganglion| testis| thymus| thyroid| tongue| vagina|oocyte| cleavage| morula| blastocyst| egg …
10553100	Rpl18	ribosomal protein L18	chr7	52973441	52976205	N	328.466	568947523	181	11.2005	11.181	0.02	0.608423	0.843469	NM_009077	7 B4	NM_009077	RefSeq	Mus musculus ribosomal protein L18 (Rpl18), mRNA.	Mm.3459 // Mm.276135 // Mm.422997	adipose tissue| blood| bone| bone marrow| brain| connective tissue| embryonic tissue| extraembryonic tissue| eye| heart| inner ear| intestine| joint| kidney| liver| lung| mammary gland| muscle| olfactory mucosa| ovary| pancreas| pituitary gland| prostate| salivary gland| skin| spleen| stomach| sympathetic ganglion| testis| thymus| thyroid| tongue| vagina|oocyte| cleavage| morula| blastocyst| egg …
10542077	Rpl18	ribosomal protein L18	chr6	128263356	128263998	N	328.466	568947523	181	11.1351	11.1208	0.01	0.711898	0.895019	NM_009077	7 B4	NM_009077	RefSeq	Mus musculus ribosomal protein L18 (Rpl18), mRNA.	Mm.3459 // Mm.276135 // Mm.422997	adipose tissue| blood| bone| bone marrow| brain| connective tissue| embryonic tissue| extraembryonic tissue| eye| heart| inner ear| intestine| joint| kidney| liver| lung| mammary gland| muscle| olfactory mucosa| ovary| pancreas| pituitary gland| prostate| salivary gland| skin| spleen| stomach| sympathetic ganglion| testis| thymus| thyroid| tongue| vagina|oocyte| cleavage| morula| blastocyst| egg …
10586157	Rpl4	ribosomal protein L4	chr9	64021182	64026473	N	324.132	30794450	184	12.3164	12.2521	0.06	0.0170148	0.205192	NM_024212	9 D	NM_024212	RefSeq	Mus musculus ribosomal protein L4 (Rpl4), mRNA.	Mm.280083	adipose tissue| bladder| blood| bone| bone marrow| brain| connective tissue| dorsal root ganglion| embryonic tissue| extraembryonic tissue| eye| fertilized ovum| heart| inner ear| intestine| kidney| liver| lung| lymph node| mammary gland| molar| muscle| nasopharynx| ovary| pancreas| pineal gland| pituitary gland| prostate| salivary gland| skin| spinal cord| spleen| stomach| sympathetic ganglion| …
10596893	Dag1	dystroglycan 1	chr9	108108265	108166255	N	321.818	568962759	185	9.44747	9.51102	-0.06	0.193225	0.538319	NM_010017	9 F2|9 60.0 cM	NM_010017	RefSeq	Mus musculus dystroglycan 1 (Dag1), mRNA.	Mm.7524	bone| bone marrow| brain| dorsal root ganglion| embryonic tissue| extraembryonic tissue| eye| fertilized ovum| heart| inner ear| intestine| kidney| liver| lung| mammary gland| muscle| ovary| pancreas| pineal gland| pituitary gland| prostate| skin| spinal cord| sympathetic ganglion| testis| thymus| thyroid| tongue| uterus| vagina| unfertilized ovum| zygote| cleavage| morula| blastocyst| gastrula| …
10543134	Ndufa4	NADH dehydrogenase (ubiquinone) 1 alpha subcomplex, 4	chr6	11850372	11857450	N	319.377	33563266	186	12.7088	12.7301	-0.02	0.184662	0.526957	NM_010886	---	NM_010886	RefSeq	Mus musculus NADH dehydrogenase (ubiquinone) 1 alpha subcomplex, 4 (Ndufa4), nuclear gene encoding mitochondrial protein, mRNA.	Mm.415865 // Mm.431897	blood| bone| brain| embryonic tissue| extraembryonic tissue| eye| heart| intestine| kidney| liver| lung| lymph node| mammary gland| olfactory mucosa| pancreas| prostate| skin| spinal cord| spleen| stomach| testis| thymus| thyroid| tongue| uterus| blastocyst| gastrula| organogenesis| fetus| neonate| juvenile| adult // brain| embryonic tissue| extraembryonic tissue| eye| heart| intestine| liver| mu…
10489246	Mafb	v-maf musculoaponeurotic fibrosarcoma oncogene family, protein B (avian)	chr2	160189497	160192738	N	317.731	23308601	187	7.92676	7.85897	0.07	0.442099	0.74425	NM_010658	2 H2|2 91.0 cM	NM_010658	RefSeq	Mus musculus v-maf musculoaponeurotic fibrosarcoma oncogene family, protein B (avian) (Mafb), mRNA.	Mm.330745	adrenal gland| bladder| blood| bone| brain| embryonic tissue| eye| inner ear| kidney| liver| lung| mammary gland| muscle| ovary| oviduct| pancreas| skin| spleen| testis| thymus| thyroid| tongue| turbinate| vagina| fetus| neonate| juvenile| adult
10462193	Ndufb4	NADH dehydrogenase (ubiquinone) 1 beta subcomplex 4	chr19	25107622	25108090	N	314.851	21314826	188	10.5509	10.5431	0.01	0.864544	0.952028	NM_026610	16 B3	NM_026610	RefSeq	Mus musculus NADH dehydrogenase (ubiquinone) 1 beta subcomplex 4 (Ndufb4), nuclear gene encoding mitochondrial protein, mRNA.	Mm.379154 // Mm.390788	blood| bone marrow| brain| dorsal root ganglion| embryonic tissue| extraembryonic tissue| eye| heart| intestine| kidney| liver| lymph node| mammary gland| muscle| ovary| pancreas| prostate| salivary gland| spinal cord| stomach| testis| thymus| thyroid| tongue|oocyte| blastocyst| organogenesis| fetus| neonate| juvenile| adult // brain| embryonic tissue| heart| intestine| kidney| mammary gland| pan…
10439398	Ndufb4	NADH dehydrogenase (ubiquinone) 1 beta subcomplex 4	chr16	37647688	37654454	N	314.851	21314826	188	10.4475	10.4466	0	0.98545	0.994485	NM_026610	16 B3	NM_026610	RefSeq	Mus musculus NADH dehydrogenase (ubiquinone) 1 beta subcomplex 4 (Ndufb4), nuclear gene encoding mitochondrial protein, mRNA.	Mm.379154 // Mm.390788	blood| bone marrow| brain| dorsal root ganglion| embryonic tissue| extraembryonic tissue| eye| heart| intestine| kidney| liver| lymph node| mammary gland| muscle| ovary| pancreas| prostate| salivary gland| spinal cord| stomach| testis| thymus| thyroid| tongue|oocyte| blastocyst| organogenesis| fetus| neonate| juvenile| adult // brain| embryonic tissue| heart| intestine| kidney| mammary gland| pan…
10506643	Tmem59	transmembrane protein 59	chr4	106851284	106873601	N	312.596	227330571	189	12.0229	11.9897	0.03	0.160259	0.498197	NM_029565	4 51.8 cM	NM_029565	RefSeq	Mus musculus transmembrane protein 59 (Tmem59), mRNA.	Mm.291192	bladder| blood| bone| bone marrow| brain| dorsal root ganglion| embryonic tissue| epididymis| extraembryonic tissue| eye| fertilized ovum| heart| inner ear| intestine| joint| kidney| liver| lung| lymph node| mammary gland| molar| muscle| nasopharynx| olfactory mucosa| ovary| pancreas| pineal gland| pituitary gland| prostate| salivary gland| skin| spinal cord| spleen| stomach| sympathetic ganglion…
10555118	Pak1	p21 (CDKN1A)-activated kinase 1	chr7	104991449	105060891	N	310.621	568949821	190	8.88144	8.79596	0.09	0.149823	0.483561	NM_011035	7 E2|7 46.5 cM	NM_011035	RefSeq	Mus musculus p21 (CDKN1A)-activated kinase 1 (Pak1), mRNA.	Mm.260227	bone marrow| brain| connective tissue| embryonic tissue| extraembryonic tissue| eye| fertilized ovum| kidney| mammary gland| muscle| nasopharynx| ovary| pituitary gland| spinal cord| testis| thymus|oocyte| unfertilized ovum| zygote| gastrula| organogenesis| fetus| neonate| juvenile| adult
10427199	Pfdn5	prefoldin 5	chr15	102156547	102161921	N	306.217	55741463	191	9.44895	9.39621	0.05	0.0788236	0.374315	NM_027044	15 F3|15 61.7 cM	NM_027044	RefSeq	Mus musculus prefoldin 5 (Pfdn5), mRNA.	Mm.158264	blood| bone marrow| brain| connective tissue| embryonic tissue| extraembryonic tissue| eye| heart| inner ear| intestine| kidney| liver| lung| mammary gland| muscle| ovary| pancreas| pituitary gland| prostate| skin| spinal cord| spleen| stomach| testis| thymus| thyroid| uterus|oocyte| unfertilized ovum| cleavage| organogenesis| fetus| neonate| juvenile| adult
10435980	Rps24	ribosomal protein S24	chr16	45205213	45205614	N	305.659	568987095	192	9.58718	9.52481	0.06	0.290481	0.627667	ENSMUST00000112382	14 B	ENSMUST00000112382	ENSEMBL Transcript	Isoform 2 of 40S ribosomal protein S24 gene:ENSMUSG00000025290	Mm.16775	adipose tissue| blood| bone| bone marrow| brain| connective tissue| dorsal root ganglion| embryonic tissue| extraembryonic tissue| eye| heart| inner ear| intestine| joint| kidney| liver| lung| lymph node| mammary gland| molar| muscle| ovary| oviduct| pancreas| pituitary gland| prostate| salivary gland| skin| spinal cord| spleen| stomach| sympathetic ganglion| testis| thymus| thyroid| tongue| uter…
10413174	Rps24	ribosomal protein S24	chr14	25309903	25315368	N	305.659	568987095	192	10.1734	10.1185	0.05	0.32277	0.656027	NM_011297	14 B	NM_011297	RefSeq	Mus musculus ribosomal protein S24 (Rps24), transcript variant 1, mRNA.	Mm.16775	adipose tissue| blood| bone| bone marrow| brain| connective tissue| dorsal root ganglion| embryonic tissue| extraembryonic tissue| eye| heart| inner ear| intestine| joint| kidney| liver| lung| lymph node| mammary gland| molar| muscle| ovary| oviduct| pancreas| pituitary gland| prostate| salivary gland| skin| spinal cord| spleen| stomach| sympathetic ganglion| testis| thymus| thyroid| tongue| uter…
10446615	Rps24	ribosomal protein S24	chr17	71225161	71225678	N	305.659	568987095	192	10.325	10.2846	0.04	0.478017	0.766008	ENSMUST00000112382	14 B	ENSMUST00000112382	ENSEMBL Transcript	Isoform 2 of 40S ribosomal protein S24 gene:ENSMUSG00000025290	Mm.16775	adipose tissue| blood| bone| bone marrow| brain| connective tissue| dorsal root ganglion| embryonic tissue| extraembryonic tissue| eye| heart| inner ear| intestine| joint| kidney| liver| lung| lymph node| mammary gland| molar| muscle| ovary| oviduct| pancreas| pituitary gland| prostate| salivary gland| skin| spinal cord| spleen| stomach| sympathetic ganglion| testis| thymus| thyroid| tongue| uter…
10489045	Rpl37a	ribosomal protein L37a	chr2	156236616	156236910	N	304.079	6677785	193	10.5245	10.511	0.01	0.749822	0.909938	BC096413	1 C3	BC096413	GenBank	Mus musculus ribosomal protein L37a, mRNA (cDNA clone MGC:106843 IMAGE:891225), complete cds.	Mm.21529 // Mm.466509	blood| bone| bone marrow| brain| connective tissue| embryonic tissue| extraembryonic tissue| eye| heart| inner ear| intestine| joint| kidney| liver| lung| lymph node| mammary gland| muscle| ovary| pancreas| spleen| stomach| testis| thymus| thyroid| tongue| unfertilized ovum| cleavage| morula| blastocyst| egg cylinder| gastrula| organogenesis| fetus| neonate| juvenile| adult // brain| fetus
10406250	Rpl37a	ribosomal protein L37a	chr13	75782331	75782696	N	304.079	6677785	193	10.3938	10.3911	0	0.95107	0.985175	BC096413	1 C3	BC096413	GenBank	Mus musculus ribosomal protein L37a, mRNA (cDNA clone MGC:106843 IMAGE:891225), complete cds.	Mm.21529 // Mm.466509	blood| bone| bone marrow| brain| connective tissue| embryonic tissue| extraembryonic tissue| eye| heart| inner ear| intestine| joint| kidney| liver| lung| lymph node| mammary gland| muscle| ovary| pancreas| spleen| stomach| testis| thymus| thyroid| tongue| unfertilized ovum| cleavage| morula| blastocyst| egg cylinder| gastrula| organogenesis| fetus| neonate| juvenile| adult // brain| fetus
10347273	Rpl37a	ribosomal protein L37a	chr1	72757864	72760259	N	304.079	6677785	193	10.3359	10.3335	0	0.956132	0.985721	NM_009084	1 C3	NM_009084	RefSeq	Mus musculus ribosomal protein L37a (Rpl37a), mRNA.	Mm.21529 // Mm.466509	blood| bone| bone marrow| brain| connective tissue| embryonic tissue| extraembryonic tissue| eye| heart| inner ear| intestine| joint| kidney| liver| lung| lymph node| mammary gland| muscle| ovary| pancreas| spleen| stomach| testis| thymus| thyroid| tongue| unfertilized ovum| cleavage| morula| blastocyst| egg cylinder| gastrula| organogenesis| fetus| neonate| juvenile| adult // brain| fetus
10456120	Csnk1a1	casein kinase 1, alpha 1	chr18	61714987	61748428	N	301.782	569004800	194	10.8352	10.8405	-0.01	0.834113	0.941164	NM_146087	18 D3	NM_146087	RefSeq	Mus musculus casein kinase 1, alpha 1 (Csnk1a1), mRNA.	Mm.26908	bladder| blood| bone| bone marrow| brain| connective tissue| dorsal root ganglion| embryonic tissue| epididymis| extraembryonic tissue| eye| heart| inner ear| intestine| joint| kidney| liver| lung| lymph node| mammary gland| muscle| nasopharynx| ovary| pancreas| pituitary gland| prostate| salivary gland| skin| spinal cord| spleen| stomach| sympathetic ganglion| testis| thymus| tongue| uterus| vag…
10524882	Wsb2	WD repeat and SOCS box-containing 2	chr5	117807314	117828610	N	299.307	568937417	195	10.6956	10.6797	0.02	0.55383	0.813988	NM_021539	5 F	NM_021539	RefSeq	Mus musculus WD repeat and SOCS box-containing 2 (Wsb2), mRNA.	Mm.28489	bone| bone marrow| brain| embryonic tissue| extraembryonic tissue| eye| heart| inner ear| intestine| kidney| liver| lung| lymph node| mammary gland| muscle| nasopharynx| ovary| pancreas| pituitary gland| prostate| skin| spleen| stomach| testis| thymus| cleavage| morula| blastocyst| organogenesis| fetus| neonate| juvenile| adult
10386934	Wsb2	WD repeat and SOCS box-containing 2	chr11	62563572	62564216	N	299.307	568937417	195	9.36753	9.37704	-0.01	0.794544	0.926205	NM_021539	5 F	NM_021539	RefSeq	Mus musculus WD repeat and SOCS box-containing 2 (Wsb2), mRNA.	Mm.28489	bone| bone marrow| brain| embryonic tissue| extraembryonic tissue| eye| heart| inner ear| intestine| kidney| liver| lung| lymph node| mammary gland| muscle| nasopharynx| ovary| pancreas| pituitary gland| prostate| skin| spleen| stomach| testis| thymus| cleavage| morula| blastocyst| organogenesis| fetus| neonate| juvenile| adult
10447139	Rpl21	ribosomal protein L21	chr17	83687877	83688368	N	298.53	568938980	196	12.2164	12.1616	0.05	0.117271	0.438757	U93863	5 G3	U93863	GenBank	Mus musculus ribosomal protein L21 mRNA, complete cds.	Mm.316592 // Mm.371575 // Mm.440507	blood| bone marrow| brain| connective tissue| embryonic tissue| extraembryonic tissue| eye| heart| inner ear| intestine| kidney| liver| lung| mammary gland| muscle| ovary| pancreas| pineal gland| pituitary gland| prostate| skin| spleen| stomach| testis| thymus| thyroid| tongue| uterus|oocyte| cleavage| morula| blastocyst| gastrula| organogenesis| fetus| neonate| juvenile| adult // adipose tissue|…
10366665	Rpl21	ribosomal protein L21	chr10	120780328	120780714	N	298.53	568938980	196	12.4805	12.436	0.04	0.15045	0.484504	U93863	5 G3	U93863	GenBank	Mus musculus ribosomal protein L21 mRNA, complete cds.	Mm.316592 // Mm.371575 // Mm.440507	blood| bone marrow| brain| connective tissue| embryonic tissue| extraembryonic tissue| eye| heart| inner ear| intestine| kidney| liver| lung| mammary gland| muscle| ovary| pancreas| pineal gland| pituitary gland| prostate| skin| spleen| stomach| testis| thymus| thyroid| tongue| uterus|oocyte| cleavage| morula| blastocyst| gastrula| organogenesis| fetus| neonate| juvenile| adult // adipose tissue|…
10527530	Rpl21	ribosomal protein L21	chr5	147644721	147648606	N	298.53	568938980	196	12.1541	12.1122	0.04	0.182644	0.524121	NM_019647	5 G3	NM_019647	RefSeq	Mus musculus ribosomal protein L21 (Rpl21), mRNA.	Mm.316592 // Mm.371575 // Mm.440507	blood| bone marrow| brain| connective tissue| embryonic tissue| extraembryonic tissue| eye| heart| inner ear| intestine| kidney| liver| lung| mammary gland| muscle| ovary| pancreas| pineal gland| pituitary gland| prostate| skin| spleen| stomach| testis| thymus| thyroid| tongue| uterus|oocyte| cleavage| morula| blastocyst| gastrula| organogenesis| fetus| neonate| juvenile| adult // adipose tissue|…
10546292	Rpl21	ribosomal protein L21	chr6	90794972	90795454	N	298.53	568938980	196	12.6563	12.6273	0.03	0.37972	0.700099	BC090256	5 G3	BC090256	GenBank	Mus musculus ribosomal protein L21, mRNA (cDNA clone MGC:103129 IMAGE:4024411), complete cds.	Mm.316592 // Mm.371575 // Mm.440507	blood| bone marrow| brain| connective tissue| embryonic tissue| extraembryonic tissue| eye| heart| inner ear| intestine| kidney| liver| lung| mammary gland| muscle| ovary| pancreas| pineal gland| pituitary gland| prostate| skin| spleen| stomach| testis| thymus| thyroid| tongue| uterus|oocyte| cleavage| morula| blastocyst| gastrula| organogenesis| fetus| neonate| juvenile| adult // adipose tissue|…
10393823	P4hb	prolyl 4-hydroxylase, beta polypeptide	chr11	120421295	120434250	N	298.104	42415475	197	11.8505	11.8582	-0.01	0.778441	0.921643	NM_011032	11 D-E|11 80.0 cM	NM_011032	RefSeq	Mus musculus prolyl 4-hydroxylase, beta polypeptide (P4hb), mRNA.	Mm.16660	bladder| blood| bone| bone marrow| brain| connective tissue| dorsal root ganglion| embryonic tissue| epididymis| extraembryonic tissue| eye| fertilized ovum| heart| inner ear| intestine| joint| kidney| liver| lung| mammary gland| muscle| nasopharynx| olfactory mucosa| ovary| pancreas| pineal gland| pituitary gland| prostate| salivary gland| skin| spinal cord| spleen| stomach| sympathetic ganglion…
10545409	Vamp8	vesicle-associated membrane protein 8	chr6	72335217	72340613	N	298.078	31980629	198	10.6294	10.6218	0.01	0.814912	0.934537	NM_016794	6 C1|6 31.5 cM	NM_016794	RefSeq	Mus musculus vesicle-associated membrane protein 8 (Vamp8), mRNA.	Mm.1838	adipose tissue| bone marrow| brain| embryonic tissue| extraembryonic tissue| eye| heart| intestine| kidney| liver| lung| lymph node| mammary gland| muscle| ovary| pancreas| pituitary gland| prostate| salivary gland| skin| stomach| testis| thyroid| tongue|oocyte| cleavage| morula| blastocyst| gastrula| organogenesis| fetus| neonate| juvenile| adult
10429607	Top1mt	DNA topoisomerase 1, mitochondrial	chr15	75487463	75509220	N	297.493	568993476	199	8.983	8.94422	0.04	0.244361	0.58938	NM_028404	15 E1	NM_028404	RefSeq	Mus musculus DNA topoisomerase 1, mitochondrial (Top1mt), nuclear gene encoding mitochondrial protein, mRNA.	Mm.182401	brain| embryonic tissue| eye| intestine| kidney| liver| lung| mammary gland| skin| spinal cord| spleen| testis| blastocyst| gastrula| organogenesis| fetus| neonate| adult
10475890	Mertk	c-mer proto-oncogene tyrosine kinase	chr2	128524733	128627924	N	295.998	568915668	200	9.68856	9.72503	-0.04	0.431786	0.736874	NM_008587	2 F1	NM_008587	RefSeq	Mus musculus c-mer proto-oncogene tyrosine kinase (Mertk), mRNA.	Mm.239655	bladder| bone marrow| brain| embryonic tissue| heart| inner ear| kidney| liver| lung| mammary gland| molar| skin| testis| thymus| thyroid| morula| organogenesis| fetus| neonate| juvenile| adult
10360684	Ephx1	epoxide hydrolase 1, microsomal	chr1	182919687	182947652	N	295.677	6753762	201	9.77422	9.50899	0.27	0.0702621	0.356227	NM_010145	1 H4|1 98.5 cM	NM_010145	RefSeq	Mus musculus epoxide hydrolase 1, microsomal (Ephx1), mRNA.	Mm.9075	adrenal gland| bladder| bone| bone marrow| brain| connective tissue| embryonic tissue| epididymis| extraembryonic tissue| eye| heart| inner ear| intestine| joint| kidney| liver| lung| mammary gland| muscle| nasopharynx| ovary| oviduct| pancreas| pituitary gland| prostate| salivary gland| skin| spinal cord| spleen| stomach| testis| thymus| thyroid| uterus| vagina| cleavage| organogenesis| fetus| n…
10534862	Pcolce	procollagen C-endopeptidase enhancer protein	chr5	138046337	138052596	N	295.095	568938413	202	9.75132	9.77786	-0.03	0.88047	0.9572	NM_008788	5 G2|5 78.0 cM	NM_008788	RefSeq	Mus musculus procollagen C-endopeptidase enhancer protein (Pcolce), mRNA.	Mm.262345	adipose tissue| adrenal gland| bladder| bone| bone marrow| brain| connective tissue| dorsal root ganglion| embryonic tissue| extraembryonic tissue| eye| heart| intestine| joint| kidney| liver| lung| mammary gland| muscle| ovary| pancreas| pineal gland| prostate| salivary gland| skin| spleen| stomach| testis| thyroid| tongue| uterus| vagina| vesicular gland| egg cylinder| organogenesis| fetus| neo…
10563094	Rps11	ribosomal protein S11	chr7	52377749	52379760	N	295.044	21426889	203	11.0881	11.1985	-0.11	0.0848911	0.387266	ENSMUST00000003521	7 B4	ENSMUST00000003521	ENSEMBL Transcript	40S ribosomal protein S11 gene:ENSMUSG00000003429	Mm.196538 // Mm.389435	adipose tissue| bladder| blood| bone marrow| brain| connective tissue| embryonic tissue| extraembryonic tissue| eye| fertilized ovum| heart| inner ear| intestine| joint| kidney| liver| lung| mammary gland| muscle| ovary| pancreas| pineal gland| prostate| skin| spinal cord| spleen| stomach| sympathetic ganglion| testis| thymus| thyroid| tongue|oocyte| zygote| cleavage| morula| blastocyst| gastrula…
10354739	Atp5l	ATP synthase, H+ transporting, mitochondrial F0 complex, subunit g	chr1	55217584	55217895	N	293.697	31980744	204	10.451	10.5425	-0.09	0.0414232	0.296196	NM_013795	9 A5.2	NM_013795	RefSeq	Mus musculus ATP synthase, H+ transporting, mitochondrial F0 complex, subunit g (Atp5l), nuclear gene encoding mitochondrial protein, mRNA.	Mm.14663	blood| bone marrow| brain| connective tissue| dorsal root ganglion| embryonic tissue| epididymis| extraembryonic tissue| eye| heart| inner ear| intestine| joint| kidney| liver| lung| lymph node| mammary gland| molar| muscle| ovary| pancreas| prostate| spleen| stomach| testis| thymus| thyroid| tongue| turbinate| uterus| vesicular gland|oocyte| cleavage| morula| blastocyst| egg cylinder| gastrula| …
10380821	Atp5l	ATP synthase, H+ transporting, mitochondrial F0 complex, subunit g	chr11	97629374	97629764	N	293.697	31980744	204	10.3293	10.4072	-0.08	0.0426628	0.299156	NM_013795	9 A5.2	NM_013795	RefSeq	Mus musculus ATP synthase, H+ transporting, mitochondrial F0 complex, subunit g (Atp5l), nuclear gene encoding mitochondrial protein, mRNA.	Mm.14663	blood| bone marrow| brain| connective tissue| dorsal root ganglion| embryonic tissue| epididymis| extraembryonic tissue| eye| heart| inner ear| intestine| joint| kidney| liver| lung| lymph node| mammary gland| molar| muscle| ovary| pancreas| prostate| spleen| stomach| testis| thymus| thyroid| tongue| turbinate| uterus| vesicular gland|oocyte| cleavage| morula| blastocyst| egg cylinder| gastrula| …
10553840	Atp5l	ATP synthase, H+ transporting, mitochondrial F0 complex, subunit g	chr7	69621192	69621503	N	293.697	31980744	204	10.4253	10.5123	-0.09	0.0542282	0.3295	NM_013795	9 A5.2	NM_013795	RefSeq	Mus musculus ATP synthase, H+ transporting, mitochondrial F0 complex, subunit g (Atp5l), nuclear gene encoding mitochondrial protein, mRNA.	Mm.14663	blood| bone marrow| brain| connective tissue| dorsal root ganglion| embryonic tissue| epididymis| extraembryonic tissue| eye| heart| inner ear| intestine| joint| kidney| liver| lung| lymph node| mammary gland| molar| muscle| ovary| pancreas| prostate| spleen| stomach| testis| thymus| thyroid| tongue| turbinate| uterus| vesicular gland|oocyte| cleavage| morula| blastocyst| egg cylinder| gastrula| …
10528662	Atp5l	ATP synthase, H+ transporting, mitochondrial F0 complex, subunit g	chr5	24087024	24087723	N	293.697	31980744	204	10.2123	10.2924	-0.08	0.0592145	0.336737	NM_013795	9 A5.2	NM_013795	RefSeq	Mus musculus ATP synthase, H+ transporting, mitochondrial F0 complex, subunit g (Atp5l), nuclear gene encoding mitochondrial protein, mRNA.	Mm.14663	blood| bone marrow| brain| connective tissue| dorsal root ganglion| embryonic tissue| epididymis| extraembryonic tissue| eye| heart| inner ear| intestine| joint| kidney| liver| lung| lymph node| mammary gland| molar| muscle| ovary| pancreas| prostate| spleen| stomach| testis| thymus| thyroid| tongue| turbinate| uterus| vesicular gland|oocyte| cleavage| morula| blastocyst| egg cylinder| gastrula| …
10592983	Atp5l	ATP synthase, H+ transporting, mitochondrial F0 complex, subunit g	chr9	44721331	44728793	N	293.697	31980744	204	9.96949	10.0565	-0.09	0.0594758	0.337781	NM_013795	9 A5.2	NM_013795	RefSeq	Mus musculus ATP synthase, H+ transporting, mitochondrial F0 complex, subunit g (Atp5l), nuclear gene encoding mitochondrial protein, mRNA.	Mm.14663	blood| bone marrow| brain| connective tissue| dorsal root ganglion| embryonic tissue| epididymis| extraembryonic tissue| eye| heart| inner ear| intestine| joint| kidney| liver| lung| lymph node| mammary gland| molar| muscle| ovary| pancreas| prostate| spleen| stomach| testis| thymus| thyroid| tongue| turbinate| uterus| vesicular gland|oocyte| cleavage| morula| blastocyst| egg cylinder| gastrula| …
10599333	Atp5l	ATP synthase, H+ transporting, mitochondrial F0 complex, subunit g	chrX	35750065	35750519	N	293.697	31980744	204	10.1006	10.1873	-0.09	0.0667013	0.351496	NM_013795	9 A5.2	NM_013795	RefSeq	Mus musculus ATP synthase, H+ transporting, mitochondrial F0 complex, subunit g (Atp5l), nuclear gene encoding mitochondrial protein, mRNA.	Mm.14663	blood| bone marrow| brain| connective tissue| dorsal root ganglion| embryonic tissue| epididymis| extraembryonic tissue| eye| heart| inner ear| intestine| joint| kidney| liver| lung| lymph node| mammary gland| molar| muscle| ovary| pancreas| prostate| spleen| stomach| testis| thymus| thyroid| tongue| turbinate| uterus| vesicular gland|oocyte| cleavage| morula| blastocyst| egg cylinder| gastrula| …
10400470	Cox6c	cytochrome c oxidase, subunit VIc	chr12	57474445	57474839	N	293.589	16716343	205	12.4018	12.4307	-0.03	0.370985	0.694599	ENSMUST00000014457	15 B3.3	ENSMUST00000014457	ENSEMBL Transcript	Cytochrome c oxidase polypeptide VIc gene:ENSMUSG00000014313	Mm.548	bone| bone marrow| brain| connective tissue| embryonic tissue| extraembryonic tissue| eye| fertilized ovum| heart| intestine| joint| kidney| liver| lung| mammary gland| molar| muscle| ovary| pancreas| pituitary gland| prostate| skin| spinal cord| spleen| stomach| sympathetic ganglion| testis| thymus| thyroid| tongue| zygote| cleavage| morula| blastocyst| gastrula| organogenesis| fetus| neonate| j…
10428119	Cox6c	cytochrome c oxidase, subunit VIc	chr15	35861731	35868001	N	293.589	16716343	205	12.2643	12.2866	-0.02	0.463719	0.757759	NM_053071	15 B3.3	NM_053071	RefSeq	Mus musculus cytochrome c oxidase, subunit VIc (Cox6c), mRNA.	Mm.548	bone| bone marrow| brain| connective tissue| embryonic tissue| extraembryonic tissue| eye| fertilized ovum| heart| intestine| joint| kidney| liver| lung| mammary gland| molar| muscle| ovary| pancreas| pituitary gland| prostate| skin| spinal cord| spleen| stomach| sympathetic ganglion| testis| thymus| thyroid| tongue| zygote| cleavage| morula| blastocyst| gastrula| organogenesis| fetus| neonate| j…
10542520	Atp5h	ATP synthase, H+ transporting, mitochondrial F0 complex, subunit d	chr6	140368692	140369176	N	289.892	568975897	206	10.5058	10.5912	-0.09	0.105071	0.416405	NM_027862	11 E2	NM_027862	RefSeq	Mus musculus ATP synthase, H+ transporting, mitochondrial F0 complex, subunit d (Atp5h), nuclear gene encoding mitochondrial protein, mRNA.	Mm.371641	bladder| blood| bone| bone marrow| brain| dorsal root ganglion| embryonic tissue| extraembryonic tissue| eye| heart| inner ear| intestine| kidney| liver| mammary gland| muscle| ovary| pancreas| skin| spinal cord| spleen| stomach| sympathetic ganglion| testis| thymus| thyroid| tongue| cleavage| morula| blastocyst| egg cylinder| gastrula| organogenesis| fetus| neonate| juvenile| adult
10359297	Atp5h	ATP synthase, H+ transporting, mitochondrial F0 complex, subunit d	chr1	161098288	161098773	N	289.892	568975897	206	11.2354	11.2745	-0.04	0.385729	0.704012	NM_027862	11 E2	NM_027862	RefSeq	Mus musculus ATP synthase, H+ transporting, mitochondrial F0 complex, subunit d (Atp5h), nuclear gene encoding mitochondrial protein, mRNA.	Mm.371641	bladder| blood| bone| bone marrow| brain| dorsal root ganglion| embryonic tissue| extraembryonic tissue| eye| heart| inner ear| intestine| kidney| liver| mammary gland| muscle| ovary| pancreas| skin| spinal cord| spleen| stomach| sympathetic ganglion| testis| thymus| thyroid| tongue| cleavage| morula| blastocyst| egg cylinder| gastrula| organogenesis| fetus| neonate| juvenile| adult
10392930	Atp5h	ATP synthase, H+ transporting, mitochondrial F0 complex, subunit d	chr11	115277011	115281233	N	289.892	568975897	206	12.0281	12.0361	-0.01	0.803814	0.92941	NM_027862	11 E2	NM_027862	RefSeq	Mus musculus ATP synthase, H+ transporting, mitochondrial F0 complex, subunit d (Atp5h), nuclear gene encoding mitochondrial protein, mRNA.	Mm.371641	bladder| blood| bone| bone marrow| brain| dorsal root ganglion| embryonic tissue| extraembryonic tissue| eye| heart| inner ear| intestine| kidney| liver| mammary gland| muscle| ovary| pancreas| skin| spinal cord| spleen| stomach| sympathetic ganglion| testis| thymus| thyroid| tongue| cleavage| morula| blastocyst| egg cylinder| gastrula| organogenesis| fetus| neonate| juvenile| adult
10560911	Rabac1	Rab acceptor 1 (prenylated)	chr7	25754767	25757747	N	289.114	33859558	207	9.43702	9.37885	0.06	0.277518	0.618565	NM_010261	7 A3	NM_010261	RefSeq	Mus musculus Rab acceptor 1 (prenylated) (Rabac1), mRNA.	Mm.22473	adipose tissue| bladder| bone marrow| brain| connective tissue| embryonic tissue| epididymis| extraembryonic tissue| eye| fertilized ovum| heart| inner ear| intestine| kidney| liver| lung| mammary gland| muscle| ovary| pancreas| pituitary gland| prostate| salivary gland| skin| spinal cord| spleen| stomach| testis| thymus| thyroid| tongue| uterus|oocyte| zygote| morula| blastocyst| gastrula| organ…
10456891	Atp5a1	ATP synthase, H+ transporting, mitochondrial F1 complex, alpha subunit, isoform 1	chr18	78012735	78021605	N	289.066	6680748	208	13.2071	13.1963	0.01	0.464686	0.758483	NM_007505	18 E3|18 50.0 cM	NM_007505	RefSeq	Mus musculus ATP synthase, H+ transporting, mitochondrial F1 complex, alpha subunit, isoform 1 (Atp5a1), nuclear gene encoding mitochondrial protein, mRNA.	Mm.276137	adrenal gland| bladder| blood| bone| bone marrow| brain| connective tissue| dorsal root ganglion| embryonic tissue| extraembryonic tissue| eye| fertilized ovum| heart| inner ear| intestine| joint| kidney| liver| lung| mammary gland| molar| muscle| nasopharynx| olfactory mucosa| ovary| pancreas| pineal gland| pituitary gland| prostate| salivary gland| skin| spinal cord| spleen| stomach| sympatheti…
10570344	Lamp1	lysosomal-associated membrane protein 1	chr8	13159135	13175338	N	287.805	113195678	209	12.1838	12.1731	0.01	0.607053	0.842645	NM_010684	8 A1.1|8 1.0 cM	NM_010684	RefSeq	Mus musculus lysosomal-associated membrane protein 1 (Lamp1), mRNA.	Mm.16716	bladder| blood| bone| bone marrow| brain| dorsal root ganglion| embryonic tissue| extraembryonic tissue| eye| fertilized ovum| heart| inner ear| intestine| kidney| liver| lung| lymph node| mammary gland| muscle| nasopharynx| olfactory mucosa| ovary| pancreas| pineal gland| salivary gland| skin| spinal cord| spleen| stomach| testis| thymus| thyroid| tongue| uterus|oocyte| unfertilized ovum| zygote…
10464469	Rpl7a	ribosomal protein L7a	chr19	3316779	3317586	N	286.932	7305443	210	9.69079	9.62727	0.06	0.0461232	0.309445	BC016489	2 A3|2 18.0 cM	BC016489	GenBank	Mus musculus ribosomal protein L7a, mRNA (cDNA clone IMAGE:3155705), complete cds.	Mm.398371	bladder| blood| bone| bone marrow| brain| connective tissue| dorsal root ganglion| embryonic tissue| extraembryonic tissue| eye| fertilized ovum| heart| inner ear| intestine| kidney| liver| lung| lymph node| mammary gland| molar| muscle| olfactory mucosa| ovary| pancreas| pineal gland| pituitary gland| prostate| salivary gland| skin| spinal cord| spleen| stomach| sympathetic ganglion| testis| thy…
10568532	Rpl7a	ribosomal protein L7a	chr7	138757702	138758502	N	286.932	7305443	210	11.0178	10.9603	0.06	0.0515605	0.321837	NM_013721	2 A3|2 18.0 cM	NM_013721	RefSeq	Mus musculus ribosomal protein L7a (Rpl7a), mRNA.	Mm.398371	bladder| blood| bone| bone marrow| brain| connective tissue| dorsal root ganglion| embryonic tissue| extraembryonic tissue| eye| fertilized ovum| heart| inner ear| intestine| kidney| liver| lung| lymph node| mammary gland| molar| muscle| olfactory mucosa| ovary| pancreas| pineal gland| pituitary gland| prostate| salivary gland| skin| spinal cord| spleen| stomach| sympathetic ganglion| testis| thy…
10428169	Rpl7a	ribosomal protein L7a	chr15	36237899	36238699	N	286.932	7305443	210	11.0061	10.9495	0.06	0.0561947	0.331938	NM_013721	2 A3|2 18.0 cM	NM_013721	RefSeq	Mus musculus ribosomal protein L7a (Rpl7a), mRNA.	Mm.398371	bladder| blood| bone| bone marrow| brain| connective tissue| dorsal root ganglion| embryonic tissue| extraembryonic tissue| eye| fertilized ovum| heart| inner ear| intestine| kidney| liver| lung| lymph node| mammary gland| molar| muscle| olfactory mucosa| ovary| pancreas| pineal gland| pituitary gland| prostate| salivary gland| skin| spinal cord| spleen| stomach| sympathetic ganglion| testis| thy…
10603172	Rpl7a	ribosomal protein L7a	chrX	163292133	163293097	N	286.932	7305443	210	11.0091	10.9539	0.06	0.0609914	0.340823	NM_013721	2 A3|2 18.0 cM	NM_013721	RefSeq	Mus musculus ribosomal protein L7a (Rpl7a), mRNA.	Mm.398371	bladder| blood| bone| bone marrow| brain| connective tissue| dorsal root ganglion| embryonic tissue| extraembryonic tissue| eye| fertilized ovum| heart| inner ear| intestine| kidney| liver| lung| lymph node| mammary gland| molar| muscle| olfactory mucosa| ovary| pancreas| pineal gland| pituitary gland| prostate| salivary gland| skin| spinal cord| spleen| stomach| sympathetic ganglion| testis| thy…
10470305	Rpl7a	ribosomal protein L7a	chr2	26766327	26768831	N	286.932	7305443	210	10.6946	10.6393	0.06	0.0687726	0.354672	NM_013721	2 A3|2 18.0 cM	NM_013721	RefSeq	Mus musculus ribosomal protein L7a (Rpl7a), mRNA.	Mm.398371	bladder| blood| bone| bone marrow| brain| connective tissue| dorsal root ganglion| embryonic tissue| extraembryonic tissue| eye| fertilized ovum| heart| inner ear| intestine| kidney| liver| lung| lymph node| mammary gland| molar| muscle| olfactory mucosa| ovary| pancreas| pineal gland| pituitary gland| prostate| salivary gland| skin| spinal cord| spleen| stomach| sympathetic ganglion| testis| thy…
10452384	Rpl7a	ribosomal protein L7a	chr17	57977850	57978644	N	286.932	7305443	210	10.8754	10.8225	0.05	0.0780248	0.372556	NM_013721	2 A3|2 18.0 cM	NM_013721	RefSeq	Mus musculus ribosomal protein L7a (Rpl7a), mRNA.	Mm.398371	bladder| blood| bone| bone marrow| brain| connective tissue| dorsal root ganglion| embryonic tissue| extraembryonic tissue| eye| fertilized ovum| heart| inner ear| intestine| kidney| liver| lung| lymph node| mammary gland| molar| muscle| olfactory mucosa| ovary| pancreas| pineal gland| pituitary gland| prostate| salivary gland| skin| spinal cord| spleen| stomach| sympathetic ganglion| testis| thy…
10595441	Rpl7a	ribosomal protein L7a	chr9	85675470	85676270	N	286.932	7305443	210	10.9219	10.8745	0.05	0.0871741	0.392939	NM_013721	2 A3|2 18.0 cM	NM_013721	RefSeq	Mus musculus ribosomal protein L7a (Rpl7a), mRNA.	Mm.398371	bladder| blood| bone| bone marrow| brain| connective tissue| dorsal root ganglion| embryonic tissue| extraembryonic tissue| eye| fertilized ovum| heart| inner ear| intestine| kidney| liver| lung| lymph node| mammary gland| molar| muscle| olfactory mucosa| ovary| pancreas| pineal gland| pituitary gland| prostate| salivary gland| skin| spinal cord| spleen| stomach| sympathetic ganglion| testis| thy…
10587546	Rpl7a	ribosomal protein L7a	chr9	84317565	84318452	N	286.932	7305443	210	10.8396	10.7891	0.05	0.0911907	0.397645	NM_013721	2 A3|2 18.0 cM	NM_013721	RefSeq	Mus musculus ribosomal protein L7a (Rpl7a), mRNA.	Mm.398371	bladder| blood| bone| bone marrow| brain| connective tissue| dorsal root ganglion| embryonic tissue| extraembryonic tissue| eye| fertilized ovum| heart| inner ear| intestine| kidney| liver| lung| lymph node| mammary gland| molar| muscle| olfactory mucosa| ovary| pancreas| pineal gland| pituitary gland| prostate| salivary gland| skin| spinal cord| spleen| stomach| sympathetic ganglion| testis| thy…
10453632	Rpl7a	ribosomal protein L7a	chr18	4743074	4743397	N	286.932	7305443	210	9.03024	8.97296	0.06	0.0953421	0.402427	NM_013721	2 A3|2 18.0 cM	NM_013721	RefSeq	Mus musculus ribosomal protein L7a (Rpl7a), mRNA.	Mm.398371	bladder| blood| bone| bone marrow| brain| connective tissue| dorsal root ganglion| embryonic tissue| extraembryonic tissue| eye| fertilized ovum| heart| inner ear| intestine| kidney| liver| lung| lymph node| mammary gland| molar| muscle| olfactory mucosa| ovary| pancreas| pineal gland| pituitary gland| prostate| salivary gland| skin| spinal cord| spleen| stomach| sympathetic ganglion| testis| thy…
10588026	Rpl7a	ribosomal protein L7a	chr9	97079598	97080398	N	286.932	7305443	210	11.1356	11.0878	0.05	0.114227	0.433902	NM_013721	2 A3|2 18.0 cM	NM_013721	RefSeq	Mus musculus ribosomal protein L7a (Rpl7a), mRNA.	Mm.398371	bladder| blood| bone| bone marrow| brain| connective tissue| dorsal root ganglion| embryonic tissue| extraembryonic tissue| eye| fertilized ovum| heart| inner ear| intestine| kidney| liver| lung| lymph node| mammary gland| molar| muscle| olfactory mucosa| ovary| pancreas| pineal gland| pituitary gland| prostate| salivary gland| skin| spinal cord| spleen| stomach| sympathetic ganglion| testis| thy…
10594907	Rpl7a	ribosomal protein L7a	chr9	72140381	72140995	N	286.932	7305443	210	10.924	10.8777	0.05	0.134657	0.462966	NM_013721	2 A3|2 18.0 cM	NM_013721	RefSeq	Mus musculus ribosomal protein L7a (Rpl7a), mRNA.	Mm.398371	bladder| blood| bone| bone marrow| brain| connective tissue| dorsal root ganglion| embryonic tissue| extraembryonic tissue| eye| fertilized ovum| heart| inner ear| intestine| kidney| liver| lung| lymph node| mammary gland| molar| muscle| olfactory mucosa| ovary| pancreas| pineal gland| pituitary gland| prostate| salivary gland| skin| spinal cord| spleen| stomach| sympathetic ganglion| testis| thy…
10569319	Ctsd	cathepsin D	chr7	149561821	149573805	N	286.363	6753556	211	12.109	12.0092	0.1	0.135567	0.465728	NM_009983	7 F5	NM_009983	RefSeq	Mus musculus cathepsin D (Ctsd), mRNA.	Mm.231395	adipose tissue| bladder| blood| bone| bone marrow| brain| connective tissue| dorsal root ganglion| embryonic tissue| extraembryonic tissue| eye| fertilized ovum| heart| inner ear| intestine| joint| kidney| liver| lung| mammary gland| muscle| nasopharynx| ovary| pancreas| pineal gland| pituitary gland| prostate| salivary gland| skin| spinal cord| spleen| stomach| sympathetic ganglion| testis| thym…
10403253	Rps4x	ribosomal protein S4, X-linked	chr13	3298132	3298916	N	285.443	6677805	212	10.2141	10.1639	0.05	0.272731	0.613715	NM_009094	X D|X 39.0 cM	NM_009094	RefSeq	Mus musculus ribosomal protein S4, X-linked (Rps4x), mRNA.	Mm.66	adipose tissue| bladder| blood| bone| bone marrow| brain| connective tissue| dorsal root ganglion| embryonic tissue| epididymis| extraembryonic tissue| eye| heart| inner ear| intestine| joint| kidney| liver| lung| lymph node| mammary gland| muscle| olfactory mucosa| ovary| pancreas| pineal gland| pituitary gland| prostate| salivary gland| skin| spinal cord| spleen| stomach| sympathetic ganglion| …
10606075	Rps4x	ribosomal protein S4, X-linked	chrX	99380282	99383711	N	285.443	6677805	212	10.3583	10.3066	0.05	0.297882	0.634047	NM_009094	X D|X 39.0 cM	NM_009094	RefSeq	Mus musculus ribosomal protein S4, X-linked (Rps4x), mRNA.	Mm.66	adipose tissue| bladder| blood| bone| bone marrow| brain| connective tissue| dorsal root ganglion| embryonic tissue| epididymis| extraembryonic tissue| eye| heart| inner ear| intestine| joint| kidney| liver| lung| lymph node| mammary gland| muscle| olfactory mucosa| ovary| pancreas| pineal gland| pituitary gland| prostate| salivary gland| skin| spinal cord| spleen| stomach| sympathetic ganglion| …
10562663	Rps4x	ribosomal protein S4, X-linked	chr7	50208967	50209758	N	285.443	6677805	212	10.7991	10.7602	0.04	0.423441	0.731245	NM_009094	X D|X 39.0 cM	NM_009094	RefSeq	Mus musculus ribosomal protein S4, X-linked (Rps4x), mRNA.	Mm.66	adipose tissue| bladder| blood| bone| bone marrow| brain| connective tissue| dorsal root ganglion| embryonic tissue| epididymis| extraembryonic tissue| eye| heart| inner ear| intestine| joint| kidney| liver| lung| lymph node| mammary gland| muscle| olfactory mucosa| ovary| pancreas| pineal gland| pituitary gland| prostate| salivary gland| skin| spinal cord| spleen| stomach| sympathetic ganglion| …
10484357	Rps4x	ribosomal protein S4, X-linked	chr2	83193198	83194114	N	285.443	6677805	212	10.1181	10.0828	0.04	0.499551	0.7801	NM_009094	X D|X 39.0 cM	NM_009094	RefSeq	Mus musculus ribosomal protein S4, X-linked (Rps4x), mRNA.	Mm.66	adipose tissue| bladder| blood| bone| bone marrow| brain| connective tissue| dorsal root ganglion| embryonic tissue| epididymis| extraembryonic tissue| eye| heart| inner ear| intestine| joint| kidney| liver| lung| lymph node| mammary gland| muscle| olfactory mucosa| ovary| pancreas| pineal gland| pituitary gland| prostate| salivary gland| skin| spinal cord| spleen| stomach| sympathetic ganglion| …
10606939	Rps4x	ribosomal protein S4, X-linked	chrX	136248231	136249020	N	285.443	6677805	212	10.4691	10.454	0.02	0.758086	0.912452	NM_009094	X D|X 39.0 cM	NM_009094	RefSeq	Mus musculus ribosomal protein S4, X-linked (Rps4x), mRNA.	Mm.66	adipose tissue| bladder| blood| bone| bone marrow| brain| connective tissue| dorsal root ganglion| embryonic tissue| epididymis| extraembryonic tissue| eye| heart| inner ear| intestine| joint| kidney| liver| lung| lymph node| mammary gland| muscle| olfactory mucosa| ovary| pancreas| pineal gland| pituitary gland| prostate| salivary gland| skin| spinal cord| spleen| stomach| sympathetic ganglion| …
10556426	Parva	parvin, alpha	chr7	119571220	119735206	N	282.761	568951087	214	10.5863	10.5108	0.08	0.0158983	0.2021	NM_020606	7 F1	NM_020606	RefSeq	Mus musculus parvin, alpha (Parva), mRNA.	Mm.143763	adipose tissue| bladder| bone| bone marrow| brain| connective tissue| embryonic tissue| extraembryonic tissue| eye| heart| inner ear| intestine| joint| kidney| liver| lung| mammary gland| molar| muscle| nasopharynx| olfactory mucosa| ovary| pancreas| pineal gland| prostate| skin| spleen| stomach| sympathetic ganglion| testis| thymus| thyroid| uterus| cleavage| blastocyst| gastrula| organogenesis|…
10411448	Btf3	basic transcription factor 3	chr13	99079850	99086922	N	281.296	281485611	215	10.6364	10.628	0.01	0.801202	0.929603	NM_145455	13 D1	NM_145455	RefSeq	Mus musculus basic transcription factor 3 (Btf3), mRNA.	Mm.371688	bladder| blood| bone marrow| brain| connective tissue| dorsal root ganglion| embryonic tissue| extraembryonic tissue| eye| fertilized ovum| heart| intestine| joint| kidney| liver| lung| mammary gland| muscle| ovary| pancreas| prostate| salivary gland| skin| spinal cord| spleen| stomach| sympathetic ganglion| testis| thymus| tongue|oocyte| zygote| cleavage| morula| blastocyst| egg cylinder| gastru…
10535647	Atp5j2	ATP synthase, H+ transporting, mitochondrial F0 complex, subunit f, isoform 2	chr5	145944575	145952461	N	278.742	10181184	216	11.7283	11.7186	0.01	0.72787	0.899749	NM_020582	5 G2	NM_020582	RefSeq	Mus musculus ATP synthase, H+ transporting, mitochondrial F0 complex, subunit f, isoform 2 (Atp5j2), nuclear gene encoding mitochondrial protein, mRNA.	Mm.133551	adipose tissue| bone marrow| brain| embryonic tissue| extraembryonic tissue| eye| heart| inner ear| intestine| joint| kidney| liver| lung| mammary gland| molar| muscle| nasopharynx| ovary| pancreas| pituitary gland| prostate| salivary gland| skin| spinal cord| spleen| stomach| testis| thymus| thyroid| tongue|oocyte| morula| egg cylinder| gastrula| organogenesis| fetus| neonate| juvenile| adult
10370259	Col18a1	collagen, type XVIII, alpha 1	chr10	76514924	76629246	N	275.388	568966582	217	8.59076	8.61288	-0.02	0.7953	0.92634	NM_009929	10 41.3 cM	NM_009929	RefSeq	Mus musculus collagen, type XVIII, alpha 1 (Col18a1), transcript variant 2, mRNA.	Mm.4352	bone| bone marrow| brain| connective tissue| embryonic tissue| extraembryonic tissue| eye| fertilized ovum| heart| inner ear| intestine| kidney| liver| lung| mammary gland| muscle| nasopharynx| pancreas| salivary gland| skin| spleen| zygote| cleavage| blastocyst| egg cylinder| gastrula| organogenesis| fetus| neonate| juvenile| adult
10380381	Tob1	transducer of ErbB-2.1	chr11	94072768	94076809	N	274.717	61676219	218	10.8882	10.916	-0.03	0.601834	0.840364	NM_009427	11 C	NM_009427	RefSeq	Mus musculus transducer of ErbB-2.1 (Tob1), mRNA.	Mm.259673	bone marrow| brain| dorsal root ganglion| embryonic tissue| eye| heart| inner ear| intestine| liver| lung| lymph node| mammary gland| muscle| pancreas| prostate| salivary gland| skin| spinal cord| spleen| testis| thymus| organogenesis| fetus| neonate| juvenile| adult
10389674	Dynll2	dynein light chain LC8-type 2	chr11	87793027	87801007	N	274.49	281182477	219	9.77033	9.64459	0.13	0.0713631	0.358257	NM_026556	11 C	NM_026556	RefSeq	Mus musculus dynein light chain LC8-type 2 (Dynll2), mRNA.	Mm.246436	blood| bone| bone marrow| brain| connective tissue| dorsal root ganglion| embryonic tissue| extraembryonic tissue| eye| fertilized ovum| heart| intestine| kidney| liver| lung| mammary gland| nasopharynx| pancreas| pituitary gland| salivary gland| skin| spinal cord| spleen| stomach| sympathetic ganglion| testis| thyroid| uterus| zygote| cleavage| blastocyst| gastrula| organogenesis| fetus| neonate…
10585214	Cryab	crystallin, alpha B	chr9	50559430	50564741	N	273.935	577019566	220	9.42824	9.26198	0.17	0.192125	0.536456	NM_009964	9 A5.3|9 29.0 cM	NM_009964	RefSeq	Mus musculus crystallin, alpha B (Cryab), mRNA.	Mm.178	brain| connective tissue| embryonic tissue| extraembryonic tissue| eye| heart| inner ear| intestine| joint| kidney| liver| lung| mammary gland| muscle| ovary| pancreas| pineal gland| prostate| skin| spinal cord| stomach| testis| thymus| thyroid| tongue| uterus| vagina| blastocyst| organogenesis| fetus| neonate| juvenile| adult
10347297	Arpc2	actin related protein 2/3 complex, subunit 2	chr1	74283124	74314787	N	273.882	568907051	221	10.7611	10.7095	0.05	0.247569	0.590891	NM_029711	1 C3|1 40.3 cM	NM_029711	RefSeq	Mus musculus actin related protein 2/3 complex, subunit 2 (Arpc2), mRNA.	Mm.337038	blood| bone| bone marrow| brain| connective tissue| embryonic tissue| epididymis| extraembryonic tissue| eye| fertilized ovum| heart| inner ear| intestine| joint| kidney| liver| lung| lymph node| mammary gland| muscle| pancreas| pituitary gland| prostate| salivary gland| skin| spleen| stomach| testis| thymus| tongue| uterus| vagina| zygote| cleavage| morula| blastocyst| gastrula| organogenesis| f…
10442580	Rps2	ribosomal protein S2	chr17	24857052	24858869	N	273.655	568999163	222	11.0266	11.0975	-0.07	0.0616955	0.342556	NM_008503	---	NM_008503	RefSeq	Mus musculus ribosomal protein S2 (Rps2), mRNA.	Mm.328846 // Mm.389704	blood| bone| bone marrow| brain| connective tissue| embryonic tissue| extraembryonic tissue| eye| heart| inner ear| intestine| joint| kidney| liver| lung| mammary gland| molar| muscle| pancreas| pituitary gland| prostate| salivary gland| skin| spinal cord| spleen| stomach| testis| thymus| thyroid| uterus| cleavage| blastocyst| egg cylinder| gastrula| organogenesis| fetus| neonate| juvenile| adult…
10459188	Rps2	ribosomal protein S2	chr18	61418662	61419641	N	273.655	568999163	222	13.029	13.0172	0.01	0.48613	0.771614	NM_008503	---	NM_008503	RefSeq	Mus musculus ribosomal protein S2 (Rps2), mRNA.	Mm.328846 // Mm.389704	blood| bone| bone marrow| brain| connective tissue| embryonic tissue| extraembryonic tissue| eye| heart| inner ear| intestine| joint| kidney| liver| lung| mammary gland| molar| muscle| pancreas| pituitary gland| prostate| salivary gland| skin| spinal cord| spleen| stomach| testis| thymus| thyroid| uterus| cleavage| blastocyst| egg cylinder| gastrula| organogenesis| fetus| neonate| juvenile| adult…
10402314	Rps2	ribosomal protein S2	chr12	104104840	104105702	N	273.655	568999163	222	13.0064	12.9942	0.01	0.498915	0.779947	NM_008503	---	NM_008503	RefSeq	Mus musculus ribosomal protein S2 (Rps2), mRNA.	Mm.328846 // Mm.389704	blood| bone| bone marrow| brain| connective tissue| embryonic tissue| extraembryonic tissue| eye| heart| inner ear| intestine| joint| kidney| liver| lung| mammary gland| molar| muscle| pancreas| pituitary gland| prostate| salivary gland| skin| spinal cord| spleen| stomach| testis| thymus| thyroid| uterus| cleavage| blastocyst| egg cylinder| gastrula| organogenesis| fetus| neonate| juvenile| adult…
10406278	Rps2	ribosomal protein S2	chr13	76091800	76092464	N	273.655	568999163	222	13.037	13.0257	0.01	0.517463	0.792276	NM_008503	---	NM_008503	RefSeq	Mus musculus ribosomal protein S2 (Rps2), mRNA.	Mm.328846 // Mm.389704	blood| bone| bone marrow| brain| connective tissue| embryonic tissue| extraembryonic tissue| eye| heart| inner ear| intestine| joint| kidney| liver| lung| mammary gland| molar| muscle| pancreas| pituitary gland| prostate| salivary gland| skin| spinal cord| spleen| stomach| testis| thymus| thyroid| uterus| cleavage| blastocyst| egg cylinder| gastrula| organogenesis| fetus| neonate| juvenile| adult…
10599607	Rps2	ribosomal protein S2	chrX	50251754	50252974	N	273.655	568999163	222	12.8805	12.8691	0.01	0.51754	0.792116	NM_008503	---	NM_008503	RefSeq	Mus musculus ribosomal protein S2 (Rps2), mRNA.	Mm.328846 // Mm.389704	blood| bone| bone marrow| brain| connective tissue| embryonic tissue| extraembryonic tissue| eye| heart| inner ear| intestine| joint| kidney| liver| lung| mammary gland| molar| muscle| pancreas| pituitary gland| prostate| salivary gland| skin| spinal cord| spleen| stomach| testis| thymus| thyroid| uterus| cleavage| blastocyst| egg cylinder| gastrula| organogenesis| fetus| neonate| juvenile| adult…
10534059	Rps2	ribosomal protein S2	chr5	130128865	130129530	N	273.655	568999163	222	13.0652	13.0562	0.01	0.608079	0.843261	NM_008503	---	NM_008503	RefSeq	Mus musculus ribosomal protein S2 (Rps2), mRNA.	Mm.328846 // Mm.389704	blood| bone| bone marrow| brain| connective tissue| embryonic tissue| extraembryonic tissue| eye| heart| inner ear| intestine| joint| kidney| liver| lung| mammary gland| molar| muscle| pancreas| pituitary gland| prostate| salivary gland| skin| spinal cord| spleen| stomach| testis| thymus| thyroid| uterus| cleavage| blastocyst| egg cylinder| gastrula| organogenesis| fetus| neonate| juvenile| adult…
10421683	Rps2	ribosomal protein S2	chr14	76636495	76637160	N	273.655	568999163	222	12.8797	12.8732	0.01	0.71565	0.896108	BC116446	---	BC116446	GenBank	Mus musculus ribosomal protein S2, mRNA (cDNA clone MGC:118036 IMAGE:3496118), complete cds.	Mm.328846 // Mm.389704	blood| bone| bone marrow| brain| connective tissue| embryonic tissue| extraembryonic tissue| eye| heart| inner ear| intestine| joint| kidney| liver| lung| mammary gland| molar| muscle| pancreas| pituitary gland| prostate| salivary gland| skin| spinal cord| spleen| stomach| testis| thymus| thyroid| uterus| cleavage| blastocyst| egg cylinder| gastrula| organogenesis| fetus| neonate| juvenile| adult…
10395922	Rps2	ribosomal protein S2	chr12	60182006	60182887	N	273.655	568999163	222	12.8471	12.8403	0.01	0.717608	0.897139	NM_008503	---	NM_008503	RefSeq	Mus musculus ribosomal protein S2 (Rps2), mRNA.	Mm.328846 // Mm.389704	blood| bone| bone marrow| brain| connective tissue| embryonic tissue| extraembryonic tissue| eye| heart| inner ear| intestine| joint| kidney| liver| lung| mammary gland| molar| muscle| pancreas| pituitary gland| prostate| salivary gland| skin| spinal cord| spleen| stomach| testis| thymus| thyroid| uterus| cleavage| blastocyst| egg cylinder| gastrula| organogenesis| fetus| neonate| juvenile| adult…
10541522	Rps2	ribosomal protein S2	chr6	122645989	122646940	N	273.655	568999163	222	12.9969	12.9925	0	0.803784	0.929622	NM_008503	---	NM_008503	RefSeq	Mus musculus ribosomal protein S2 (Rps2), mRNA.	Mm.328846 // Mm.389704	blood| bone| bone marrow| brain| connective tissue| embryonic tissue| extraembryonic tissue| eye| heart| inner ear| intestine| joint| kidney| liver| lung| mammary gland| molar| muscle| pancreas| pituitary gland| prostate| salivary gland| skin| spinal cord| spleen| stomach| testis| thymus| thyroid| uterus| cleavage| blastocyst| egg cylinder| gastrula| organogenesis| fetus| neonate| juvenile| adult…
10438376	Rps2	ribosomal protein S2	chr16	18681427	18682309	N	273.655	568999163	222	12.8714	12.8758	0	0.810714	0.933168	NM_008503	---	NM_008503	RefSeq	Mus musculus ribosomal protein S2 (Rps2), mRNA.	Mm.328846 // Mm.389704	blood| bone| bone marrow| brain| connective tissue| embryonic tissue| extraembryonic tissue| eye| heart| inner ear| intestine| joint| kidney| liver| lung| mammary gland| molar| muscle| pancreas| pituitary gland| prostate| salivary gland| skin| spinal cord| spleen| stomach| testis| thymus| thyroid| uterus| cleavage| blastocyst| egg cylinder| gastrula| organogenesis| fetus| neonate| juvenile| adult…
10581306	Rps2	ribosomal protein S2	chr8	108109143	108110103	N	273.655	568999163	222	12.8842	12.8803	0	0.842446	0.946024	NM_008503	---	NM_008503	RefSeq	Mus musculus ribosomal protein S2 (Rps2), mRNA.	Mm.328846 // Mm.389704	blood| bone| bone marrow| brain| connective tissue| embryonic tissue| extraembryonic tissue| eye| heart| inner ear| intestine| joint| kidney| liver| lung| mammary gland| molar| muscle| pancreas| pituitary gland| prostate| salivary gland| skin| spinal cord| spleen| stomach| testis| thymus| thyroid| uterus| cleavage| blastocyst| egg cylinder| gastrula| organogenesis| fetus| neonate| juvenile| adult…
10488231	Rps2	ribosomal protein S2	chr2	143968224	143969109	N	273.655	568999163	222	12.9032	12.902	0	0.946476	0.983697	NM_008503	---	NM_008503	RefSeq	Mus musculus ribosomal protein S2 (Rps2), mRNA.	Mm.328846 // Mm.389704	blood| bone| bone marrow| brain| connective tissue| embryonic tissue| extraembryonic tissue| eye| heart| inner ear| intestine| joint| kidney| liver| lung| mammary gland| molar| muscle| pancreas| pituitary gland| prostate| salivary gland| skin| spinal cord| spleen| stomach| testis| thymus| thyroid| uterus| cleavage| blastocyst| egg cylinder| gastrula| organogenesis| fetus| neonate| juvenile| adult…
10423361	Rps2	ribosomal protein S2	chr15	26955083	26956010	N	273.655	568999163	222	12.5441	12.544	0	0.997721	0.99887	NM_008503	---	NM_008503	RefSeq	Mus musculus ribosomal protein S2 (Rps2), mRNA.	Mm.328846 // Mm.389704	blood| bone| bone marrow| brain| connective tissue| embryonic tissue| extraembryonic tissue| eye| heart| inner ear| intestine| joint| kidney| liver| lung| mammary gland| molar| muscle| pancreas| pituitary gland| prostate| salivary gland| skin| spinal cord| spleen| stomach| testis| thymus| thyroid| uterus| cleavage| blastocyst| egg cylinder| gastrula| organogenesis| fetus| neonate| juvenile| adult…
10551021	Rps19	ribosomal protein S19	chr7	25669733	25674821	N	270.252	568945148	224	8.36829	8.41077	-0.04	0.346476	0.677144	NM_023133	7 A3	NM_023133	RefSeq	Mus musculus ribosomal protein S19 (Rps19), mRNA.	Mm.300281 // Mm.445088	blood| bone| bone marrow| brain| embryonic tissue| extraembryonic tissue| eye| heart| intestine| joint| kidney| liver| lung| mammary gland| muscle| ovary| pancreas| prostate| skin| spinal cord| spleen| stomach| testis| thymus| thyroid| tongue| uterus| cleavage| morula| blastocyst| organogenesis| fetus| neonate| juvenile| adult // blood| bone| bone marrow| brain| embryonic tissue| extraembryonic t…
10398599	Rps19	ribosomal protein S19	chr12	112136291	112136815	N	270.252	568945148	224	7.72959	7.75199	-0.02	0.579767	0.828579	ENSMUST00000108430	7 A3	ENSMUST00000108430	ENSEMBL Transcript	40S ribosomal protein S19 gene:ENSMUSG00000040952	Mm.300281 // Mm.445088	blood| bone| bone marrow| brain| embryonic tissue| extraembryonic tissue| eye| heart| intestine| joint| kidney| liver| lung| mammary gland| muscle| ovary| pancreas| prostate| skin| spinal cord| spleen| stomach| testis| thymus| thyroid| tongue| uterus| cleavage| morula| blastocyst| organogenesis| fetus| neonate| juvenile| adult // blood| bone| bone marrow| brain| embryonic tissue| extraembryonic t…
10414767	Rps19	ribosomal protein S19	chr14	53522468	53522905	N	270.252	568945148	224	7.61929	7.63633	-0.02	0.627652	0.854593	ENSMUST00000108430	7 A3	ENSMUST00000108430	ENSEMBL Transcript	40S ribosomal protein S19 gene:ENSMUSG00000040952	Mm.300281 // Mm.445088	blood| bone| bone marrow| brain| embryonic tissue| extraembryonic tissue| eye| heart| intestine| joint| kidney| liver| lung| mammary gland| muscle| ovary| pancreas| prostate| skin| spinal cord| spleen| stomach| testis| thymus| thyroid| tongue| uterus| cleavage| morula| blastocyst| organogenesis| fetus| neonate| juvenile| adult // blood| bone| bone marrow| brain| embryonic tissue| extraembryonic t…
10414874	Rps19	ribosomal protein S19	chr14	53833405	53833842	N	270.252	568945148	224	7.61929	7.63633	-0.02	0.627652	0.85446	ENSMUST00000108430	7 A3	ENSMUST00000108430	ENSEMBL Transcript	40S ribosomal protein S19 gene:ENSMUSG00000040952	Mm.300281 // Mm.445088	blood| bone| bone marrow| brain| embryonic tissue| extraembryonic tissue| eye| heart| intestine| joint| kidney| liver| lung| mammary gland| muscle| ovary| pancreas| prostate| skin| spinal cord| spleen| stomach| testis| thymus| thyroid| tongue| uterus| cleavage| morula| blastocyst| organogenesis| fetus| neonate| juvenile| adult // blood| bone| bone marrow| brain| embryonic tissue| extraembryonic t…
10353991	Rpl12	ribosomal protein L12	chr1	37014775	37015525	N	270.039	160333553	225	11.4744	11.3857	0.09	0.0665869	0.351319	NM_009076	2 B	NM_009076	RefSeq	Mus musculus ribosomal protein L12 (Rpl12), mRNA.	Mm.250030 // Mm.381297	adipose tissue| blood| bone| bone marrow| brain| connective tissue| dorsal root ganglion| embryonic tissue| extraembryonic tissue| eye| heart| inner ear| intestine| joint| kidney| liver| lung| lymph node| mammary gland| molar| muscle| ovary| pancreas| pituitary gland| prostate| salivary gland| skin| spinal cord| spleen| stomach| sympathetic ganglion| testis| thymus| thyroid| tongue| uterus| unfer…
10389162	Rpl12	ribosomal protein L12	chr11	82841002	82841499	N	270.039	160333553	225	11.4983	11.4088	0.09	0.0766096	0.368429	NM_009076	2 B	NM_009076	RefSeq	Mus musculus ribosomal protein L12 (Rpl12), mRNA.	Mm.250030 // Mm.381297	adipose tissue| blood| bone| bone marrow| brain| connective tissue| dorsal root ganglion| embryonic tissue| extraembryonic tissue| eye| heart| inner ear| intestine| joint| kidney| liver| lung| lymph node| mammary gland| molar| muscle| ovary| pancreas| pituitary gland| prostate| salivary gland| skin| spinal cord| spleen| stomach| sympathetic ganglion| testis| thymus| thyroid| tongue| uterus| unfer…
10368504	Rpl12	ribosomal protein L12	chr10	29418197	29419173	N	270.039	160333553	225	11.29	11.2061	0.08	0.0872749	0.392782	NM_009076	2 B	NM_009076	RefSeq	Mus musculus ribosomal protein L12 (Rpl12), mRNA.	Mm.250030 // Mm.381297	adipose tissue| blood| bone| bone marrow| brain| connective tissue| dorsal root ganglion| embryonic tissue| extraembryonic tissue| eye| heart| inner ear| intestine| joint| kidney| liver| lung| lymph node| mammary gland| molar| muscle| ovary| pancreas| pituitary gland| prostate| salivary gland| skin| spinal cord| spleen| stomach| sympathetic ganglion| testis| thymus| thyroid| tongue| uterus| unfer…
10496032	Rpl12	ribosomal protein L12	chr3	129771322	129771964	N	270.039	160333553	225	11.2025	11.1214	0.08	0.0927827	0.400171	NM_009076	2 B	NM_009076	RefSeq	Mus musculus ribosomal protein L12 (Rpl12), mRNA.	Mm.250030 // Mm.381297	adipose tissue| blood| bone| bone marrow| brain| connective tissue| dorsal root ganglion| embryonic tissue| extraembryonic tissue| eye| heart| inner ear| intestine| joint| kidney| liver| lung| lymph node| mammary gland| molar| muscle| ovary| pancreas| pituitary gland| prostate| salivary gland| skin| spinal cord| spleen| stomach| sympathetic ganglion| testis| thymus| thyroid| tongue| uterus| unfer…
10373519	Rpl12	ribosomal protein L12	chr10	128113211	128113705	N	270.039	160333553	225	11.3837	11.3162	0.07	0.153268	0.487799	NM_009076	2 B	NM_009076	RefSeq	Mus musculus ribosomal protein L12 (Rpl12), mRNA.	Mm.250030 // Mm.381297	adipose tissue| blood| bone| bone marrow| brain| connective tissue| dorsal root ganglion| embryonic tissue| extraembryonic tissue| eye| heart| inner ear| intestine| joint| kidney| liver| lung| lymph node| mammary gland| molar| muscle| ovary| pancreas| pituitary gland| prostate| salivary gland| skin| spinal cord| spleen| stomach| sympathetic ganglion| testis| thymus| thyroid| tongue| uterus| unfer…
10438583	Rpl12	ribosomal protein L12	chr16	21841120	21841536	N	270.039	160333553	225	10.5772	10.5108	0.07	0.167206	0.506571	ENSMUST00000076703	2 B	ENSMUST00000076703	ENSEMBL Transcript	60S ribosomal protein L12 gene:ENSMUSG00000063328	Mm.250030 // Mm.381297	adipose tissue| blood| bone| bone marrow| brain| connective tissue| dorsal root ganglion| embryonic tissue| extraembryonic tissue| eye| heart| inner ear| intestine| joint| kidney| liver| lung| lymph node| mammary gland| molar| muscle| ovary| pancreas| pituitary gland| prostate| salivary gland| skin| spinal cord| spleen| stomach| sympathetic ganglion| testis| thymus| thyroid| tongue| uterus| unfer…
10471550	Rpl12	ribosomal protein L12	chr2	32817246	32819563	N	270.039	160333553	225	6.65215	6.53985	0.11	0.248825	0.591453	ENSMUST00000043703	2 B	ENSMUST00000043703	ENSEMBL Transcript	Rpl12 protein (Fragment) gene:ENSMUSG00000038900	Mm.250030 // Mm.381297	adipose tissue| blood| bone| bone marrow| brain| connective tissue| dorsal root ganglion| embryonic tissue| extraembryonic tissue| eye| heart| inner ear| intestine| joint| kidney| liver| lung| lymph node| mammary gland| molar| muscle| ovary| pancreas| pituitary gland| prostate| salivary gland| skin| spinal cord| spleen| stomach| sympathetic ganglion| testis| thymus| thyroid| tongue| uterus| unfer…
10364280	Pttg1ip	pituitary tumor-transforming 1 interacting protein	chr10	77044465	77061477	N	269.526	22122339	226	11.0953	11.0819	0.01	0.622619	0.850938	NM_145925	10 C1	NM_145925	RefSeq	Mus musculus pituitary tumor-transforming 1 interacting protein (Pttg1ip), mRNA.	Mm.28853	adipose tissue| bladder| blood| bone| bone marrow| brain| connective tissue| dorsal root ganglion| embryonic tissue| epididymis| extraembryonic tissue| eye| fertilized ovum| heart| inner ear| intestine| joint| kidney| liver| lung| lymph node| mammary gland| molar| muscle| nasopharynx| olfactory mucosa| ovary| pancreas| pituitary gland| salivary gland| skin| spleen| stomach| testis| thymus| thyroi…
10410921	Cox7c	cytochrome c oxidase, subunit VIIc	chr13	86184403	86186400	N	267.607	6680991	227	11.001	11.0638	-0.06	0.0933216	0.400707	NM_007749	13 C3	NM_007749	RefSeq	Mus musculus cytochrome c oxidase, subunit VIIc (Cox7c), nuclear gene encoding mitochondrial protein, mRNA.	Mm.378898	blood| bone marrow| brain| embryonic tissue| extraembryonic tissue| eye| fertilized ovum| heart| inner ear| intestine| joint| kidney| liver| lung| lymph node| mammary gland| muscle| ovary| pancreas| prostate| skin| spleen| stomach| sympathetic ganglion| testis| thymus| tongue| turbinate| zygote| cleavage| morula| blastocyst| egg cylinder| gastrula| organogenesis| fetus| neonate| juvenile| adult
10388461	Cox7c	cytochrome c oxidase, subunit VIIc	chr11	75413135	75413550	N	267.607	6680991	227	10.6322	10.7058	-0.07	0.100638	0.409668	BC086792	13 C3	BC086792	GenBank	Mus musculus cytochrome c oxidase, subunit VIIc, mRNA (cDNA clone MGC:102143 IMAGE:6411273), complete cds.	Mm.378898	blood| bone marrow| brain| embryonic tissue| extraembryonic tissue| eye| fertilized ovum| heart| inner ear| intestine| joint| kidney| liver| lung| lymph node| mammary gland| muscle| ovary| pancreas| prostate| skin| spleen| stomach| sympathetic ganglion| testis| thymus| tongue| turbinate| zygote| cleavage| morula| blastocyst| egg cylinder| gastrula| organogenesis| fetus| neonate| juvenile| adult
10491730	Rps23	ribosomal protein S23	chr3	37613632	37614150	Y	266.864	13195604	228	10.7592	10.7126	0.05	0.158831	0.49624	NM_024175	13 C3	NM_024175	RefSeq	Mus musculus ribosomal protein S23 (Rps23), mRNA.	Mm.306302	bladder| blood| bone| bone marrow| brain| dorsal root ganglion| embryonic tissue| extraembryonic tissue| eye| heart| inner ear| intestine| kidney| liver| lung| lymph node| mammary gland| muscle| ovary| pancreas| pituitary gland| prostate| skin| spinal cord| spleen| stomach| testis| thymus| thyroid| tongue| cleavage| morula| blastocyst| egg cylinder| gastrula| organogenesis| fetus| neonate| juveni…
10576726	Rps23	ribosomal protein S23	chr8	3583799	3584230	N	266.864	13195604	228	10.748	10.7076	0.04	0.21523	0.559637	BC100603	13 C3	BC100603	GenBank	Mus musculus ribosomal protein S23, mRNA (cDNA clone MGC:118718 IMAGE:6760902), complete cds.	Mm.306302	bladder| blood| bone| bone marrow| brain| dorsal root ganglion| embryonic tissue| extraembryonic tissue| eye| heart| inner ear| intestine| kidney| liver| lung| lymph node| mammary gland| muscle| ovary| pancreas| pituitary gland| prostate| skin| spinal cord| spleen| stomach| testis| thymus| thyroid| tongue| cleavage| morula| blastocyst| egg cylinder| gastrula| organogenesis| fetus| neonate| juveni…
10570980	Rps23	ribosomal protein S23	chr8	26564725	26565240	N	266.864	13195604	228	10.4259	10.3874	0.04	0.260215	0.602388	BC100603	13 C3	BC100603	GenBank	Mus musculus ribosomal protein S23, mRNA (cDNA clone MGC:118718 IMAGE:6760902), complete cds.	Mm.306302	bladder| blood| bone| bone marrow| brain| dorsal root ganglion| embryonic tissue| extraembryonic tissue| eye| heart| inner ear| intestine| kidney| liver| lung| lymph node| mammary gland| muscle| ovary| pancreas| pituitary gland| prostate| skin| spinal cord| spleen| stomach| testis| thymus| thyroid| tongue| cleavage| morula| blastocyst| egg cylinder| gastrula| organogenesis| fetus| neonate| juveni…
10406541	Rps23	ribosomal protein S23	chr13	91062759	91064329	N	266.864	13195604	228	10.4698	10.439	0.03	0.294927	0.631623	NM_024175	13 C3	NM_024175	RefSeq	Mus musculus ribosomal protein S23 (Rps23), mRNA.	Mm.306302	bladder| blood| bone| bone marrow| brain| dorsal root ganglion| embryonic tissue| extraembryonic tissue| eye| heart| inner ear| intestine| kidney| liver| lung| lymph node| mammary gland| muscle| ovary| pancreas| pituitary gland| prostate| skin| spinal cord| spleen| stomach| testis| thymus| thyroid| tongue| cleavage| morula| blastocyst| egg cylinder| gastrula| organogenesis| fetus| neonate| juveni…
10394733	Rps23	ribosomal protein S23	chr12	17240418	17240848	N	266.864	13195604	228	10.4424	10.4115	0.03	0.367709	0.691293	BC100603	13 C3	BC100603	GenBank	Mus musculus ribosomal protein S23, mRNA (cDNA clone MGC:118718 IMAGE:6760902), complete cds.	Mm.306302	bladder| blood| bone| bone marrow| brain| dorsal root ganglion| embryonic tissue| extraembryonic tissue| eye| heart| inner ear| intestine| kidney| liver| lung| lymph node| mammary gland| muscle| ovary| pancreas| pituitary gland| prostate| skin| spinal cord| spleen| stomach| testis| thymus| thyroid| tongue| cleavage| morula| blastocyst| egg cylinder| gastrula| organogenesis| fetus| neonate| juveni…
10456709	Rpl17	ribosomal protein L17	chr18	75160142	75163034	N	266.518	569003989	229	11.8205	11.7972	0.02	0.267401	0.609291	NM_001002239	18 E3	NM_001002239	RefSeq	Mus musculus ribosomal protein L17 (Rpl17), mRNA.	Mm.276337 // Mm.471280	adipose tissue| blood| bone| bone marrow| brain| embryonic tissue| extraembryonic tissue| eye| fertilized ovum| heart| inner ear| intestine| joint| kidney| liver| lung| lymph node| mammary gland| molar| muscle| ovary| pancreas| pituitary gland| prostate| salivary gland| skin| spleen| stomach| sympathetic ganglion| testis| thymus| thyroid| tongue|oocyte| zygote| cleavage| morula| blastocyst| gastr…
10564563	Rpl17	ribosomal protein L17	chr7	79793643	79794224	N	266.518	569003989	229	11.7722	11.7546	0.02	0.455244	0.752251	BC091759	18 E3	BC091759	GenBank	Mus musculus ribosomal protein L17, mRNA (cDNA clone MGC:103267 IMAGE:4982640), complete cds.	Mm.276337 // Mm.471280	adipose tissue| blood| bone| bone marrow| brain| embryonic tissue| extraembryonic tissue| eye| fertilized ovum| heart| inner ear| intestine| joint| kidney| liver| lung| lymph node| mammary gland| molar| muscle| ovary| pancreas| pituitary gland| prostate| salivary gland| skin| spleen| stomach| sympathetic ganglion| testis| thymus| thyroid| tongue|oocyte| zygote| cleavage| morula| blastocyst| gastr…
10528478	Rpl17	ribosomal protein L17	chr5	22118446	22119027	N	266.518	569003989	229	11.8945	11.8771	0.02	0.466378	0.758967	NM_001002239	18 E3	NM_001002239	RefSeq	Mus musculus ribosomal protein L17 (Rpl17), mRNA.	Mm.276337 // Mm.471280	adipose tissue| blood| bone| bone marrow| brain| embryonic tissue| extraembryonic tissue| eye| fertilized ovum| heart| inner ear| intestine| joint| kidney| liver| lung| lymph node| mammary gland| molar| muscle| ovary| pancreas| pituitary gland| prostate| salivary gland| skin| spleen| stomach| sympathetic ganglion| testis| thymus| thyroid| tongue|oocyte| zygote| cleavage| morula| blastocyst| gastr…
10346808	Rpl17	ribosomal protein L17	chr1	61132518	61133069	N	266.518	569003989	229	10.7498	10.7312	0.02	0.498223	0.779987	BC091759	18 E3	BC091759	GenBank	Mus musculus ribosomal protein L17, mRNA (cDNA clone MGC:103267 IMAGE:4982640), complete cds.	Mm.276337 // Mm.471280	adipose tissue| blood| bone| bone marrow| brain| embryonic tissue| extraembryonic tissue| eye| fertilized ovum| heart| inner ear| intestine| joint| kidney| liver| lung| lymph node| mammary gland| molar| muscle| ovary| pancreas| pituitary gland| prostate| salivary gland| skin| spleen| stomach| sympathetic ganglion| testis| thymus| thyroid| tongue|oocyte| zygote| cleavage| morula| blastocyst| gastr…
10429389	Rpl17	ribosomal protein L17	chr15	73258786	73259340	N	266.518	569003989	229	11.9313	11.9157	0.02	0.502356	0.781253	BC091759	18 E3	BC091759	GenBank	Mus musculus ribosomal protein L17, mRNA (cDNA clone MGC:103267 IMAGE:4982640), complete cds.	Mm.276337 // Mm.471280	adipose tissue| blood| bone| bone marrow| brain| embryonic tissue| extraembryonic tissue| eye| fertilized ovum| heart| inner ear| intestine| joint| kidney| liver| lung| lymph node| mammary gland| molar| muscle| ovary| pancreas| pituitary gland| prostate| salivary gland| skin| spleen| stomach| sympathetic ganglion| testis| thymus| thyroid| tongue|oocyte| zygote| cleavage| morula| blastocyst| gastr…
10513737	Rpl17	ribosomal protein L17	chr4	63556579	63557133	N	266.518	569003989	229	12.1124	12.0981	0.01	0.536786	0.805549	BC091759	18 E3	BC091759	GenBank	Mus musculus ribosomal protein L17, mRNA (cDNA clone MGC:103267 IMAGE:4982640), complete cds.	Mm.276337 // Mm.471280	adipose tissue| blood| bone| bone marrow| brain| embryonic tissue| extraembryonic tissue| eye| fertilized ovum| heart| inner ear| intestine| joint| kidney| liver| lung| lymph node| mammary gland| molar| muscle| ovary| pancreas| pituitary gland| prostate| salivary gland| skin| spleen| stomach| sympathetic ganglion| testis| thymus| thyroid| tongue|oocyte| zygote| cleavage| morula| blastocyst| gastr…
10396059	Rpl17	ribosomal protein L17	chr12	68611708	68612362	N	266.518	569003989	229	11.7816	11.7668	0.01	0.546572	0.81072	BC091759	18 E3	BC091759	GenBank	Mus musculus ribosomal protein L17, mRNA (cDNA clone MGC:103267 IMAGE:4982640), complete cds.	Mm.276337 // Mm.471280	adipose tissue| blood| bone| bone marrow| brain| embryonic tissue| extraembryonic tissue| eye| fertilized ovum| heart| inner ear| intestine| joint| kidney| liver| lung| lymph node| mammary gland| molar| muscle| ovary| pancreas| pituitary gland| prostate| salivary gland| skin| spleen| stomach| sympathetic ganglion| testis| thymus| thyroid| tongue|oocyte| zygote| cleavage| morula| blastocyst| gastr…
10600884	Rpl17	ribosomal protein L17	chrX	93680211	93680837	N	266.518	569003989	229	11.733	11.7199	0.01	0.613435	0.846235	BC091759	18 E3	BC091759	GenBank	Mus musculus ribosomal protein L17, mRNA (cDNA clone MGC:103267 IMAGE:4982640), complete cds.	Mm.276337 // Mm.471280	adipose tissue| blood| bone| bone marrow| brain| embryonic tissue| extraembryonic tissue| eye| fertilized ovum| heart| inner ear| intestine| joint| kidney| liver| lung| lymph node| mammary gland| molar| muscle| ovary| pancreas| pituitary gland| prostate| salivary gland| skin| spleen| stomach| sympathetic ganglion| testis| thymus| thyroid| tongue|oocyte| zygote| cleavage| morula| blastocyst| gastr…
10552242	Rpl17	ribosomal protein L17	chr7	36903266	36903896	N	266.518	569003989	229	11.7352	11.7239	0.01	0.657851	0.872486	BC091759	18 E3	BC091759	GenBank	Mus musculus ribosomal protein L17, mRNA (cDNA clone MGC:103267 IMAGE:4982640), complete cds.	Mm.276337 // Mm.471280	adipose tissue| blood| bone| bone marrow| brain| embryonic tissue| extraembryonic tissue| eye| fertilized ovum| heart| inner ear| intestine| joint| kidney| liver| lung| lymph node| mammary gland| molar| muscle| ovary| pancreas| pituitary gland| prostate| salivary gland| skin| spleen| stomach| sympathetic ganglion| testis| thymus| thyroid| tongue|oocyte| zygote| cleavage| morula| blastocyst| gastr…
10380670	Rpl17	ribosomal protein L17	chr11	96253426	96253980	N	266.518	569003989	229	11.7437	11.734	0.01	0.669459	0.877309	BC091759	18 E3	BC091759	GenBank	Mus musculus ribosomal protein L17, mRNA (cDNA clone MGC:103267 IMAGE:4982640), complete cds.	Mm.276337 // Mm.471280	adipose tissue| blood| bone| bone marrow| brain| embryonic tissue| extraembryonic tissue| eye| fertilized ovum| heart| inner ear| intestine| joint| kidney| liver| lung| lymph node| mammary gland| molar| muscle| ovary| pancreas| pituitary gland| prostate| salivary gland| skin| spleen| stomach| sympathetic ganglion| testis| thymus| thyroid| tongue|oocyte| zygote| cleavage| morula| blastocyst| gastr…
10405626	Rpl17	ribosomal protein L17	chr13	58320080	58320637	N	266.518	569003989	229	11.0163	11.0221	-0.01	0.855509	0.950384	BC091759	18 E3	BC091759	GenBank	Mus musculus ribosomal protein L17, mRNA (cDNA clone MGC:103267 IMAGE:4982640), complete cds.	Mm.276337 // Mm.471280	adipose tissue| blood| bone| bone marrow| brain| embryonic tissue| extraembryonic tissue| eye| fertilized ovum| heart| inner ear| intestine| joint| kidney| liver| lung| lymph node| mammary gland| molar| muscle| ovary| pancreas| pituitary gland| prostate| salivary gland| skin| spleen| stomach| sympathetic ganglion| testis| thymus| thyroid| tongue|oocyte| zygote| cleavage| morula| blastocyst| gastr…
10455210	Rpl17	ribosomal protein L17	chr18	38404482	38405036	N	266.518	569003989	229	11.8807	11.8764	0	0.869218	0.95295	BC091759	18 E3	BC091759	GenBank	Mus musculus ribosomal protein L17, mRNA (cDNA clone MGC:103267 IMAGE:4982640), complete cds.	Mm.276337 // Mm.471280	adipose tissue| blood| bone| bone marrow| brain| embryonic tissue| extraembryonic tissue| eye| fertilized ovum| heart| inner ear| intestine| joint| kidney| liver| lung| lymph node| mammary gland| molar| muscle| ovary| pancreas| pituitary gland| prostate| salivary gland| skin| spleen| stomach| sympathetic ganglion| testis| thymus| thyroid| tongue|oocyte| zygote| cleavage| morula| blastocyst| gastr…
10416835	Rpl17	ribosomal protein L17	chr14	103409468	103410156	N	266.518	569003989	229	10.9625	10.9654	0	0.929138	0.977952	NM_001002239	18 E3	NM_001002239	RefSeq	Mus musculus ribosomal protein L17 (Rpl17), mRNA.	Mm.276337 // Mm.471280	adipose tissue| blood| bone| bone marrow| brain| embryonic tissue| extraembryonic tissue| eye| fertilized ovum| heart| inner ear| intestine| joint| kidney| liver| lung| lymph node| mammary gland| molar| muscle| ovary| pancreas| pituitary gland| prostate| salivary gland| skin| spleen| stomach| sympathetic ganglion| testis| thymus| thyroid| tongue|oocyte| zygote| cleavage| morula| blastocyst| gastr…
10569707	Myadm	myeloid-associated differentiation marker	chr7	3290535	3299358	N	266.363	569020572	230	8.58986	8.59404	0	0.969525	0.990252	NM_001093765	7 A1|7 4.0 cM	NM_001093765	RefSeq	Mus musculus myeloid-associated differentiation marker (Myadm), transcript variant 2, mRNA.	Mm.29874	adipose tissue| bladder| bone| bone marrow| brain| connective tissue| dorsal root ganglion| embryonic tissue| extraembryonic tissue| eye| heart| intestine| joint| kidney| lung| lymph node| mammary gland| molar| muscle| nasopharynx| ovary| pancreas| pineal gland| salivary gland| skin| stomach| sympathetic ganglion| testis| thymus| uterus| vagina|oocyte| morula| blastocyst| egg cylinder| gastrula| …
10481349	Ntng2	netrin G2	chr2	29050341	29108526	N	264.867	41281648	231	7.06786	7.07997	-0.01	0.86138	0.950349	NM_133501	2 B|2 18.0 cM	NM_133501	RefSeq	Mus musculus netrin G2 (Ntng2), transcript variant b, mRNA.	Mm.442448	eye| mammary gland| spinal cord| juvenile| adult
10390271	Nfe2l1	nuclear factor, erythroid derived 2,-like 1	chr11	96678745	96691244	N	264.476	568972106	232	9.80282	9.72019	0.08	0.22781	0.572819	NM_008686	11 D-E|11 57.0 cM	NM_008686	RefSeq	Mus musculus nuclear factor, erythroid derived 2,-like 1 (Nfe2l1), mRNA.	Mm.6743	adrenal gland| bladder| blood| bone| bone marrow| brain| connective tissue| dorsal root ganglion| embryonic tissue| extraembryonic tissue| eye| fertilized ovum| heart| inner ear| intestine| joint| kidney| liver| lung| mammary gland| muscle| nasopharynx| olfactory mucosa| ovary| pancreas| pineal gland| pituitary gland| prostate| salivary gland| skin| spinal cord| spleen| sympathetic ganglion| test…
10427095	Tenc1	tensin like C1 domain-containing phosphatase	chr15	101932614	101946830	N	263.476	568991879	233	9.29013	9.13632	0.15	0.00998679	0.166351	NM_153533	15 F3|15 55.5 cM	NM_153533	RefSeq	Mus musculus tensin like C1 domain-containing phosphatase (Tenc1), mRNA.	Mm.29389	bone| bone marrow| brain| embryonic tissue| extraembryonic tissue| eye| heart| inner ear| intestine| kidney| liver| lung| mammary gland| muscle| nasopharynx| ovary| pancreas| pineal gland| skin| spleen| stomach| testis| thyroid| uterus| organogenesis| fetus| neonate| juvenile| adult
10364468	Bsg	basigin	chr10	79167103	79174724	N	262.48	116014342	234	10.7324	10.7426	-0.01	0.609946	0.844773	NM_009768	10 C1|10 42.4 cM	NM_009768	RefSeq	Mus musculus basigin (Bsg), transcript variant 1, mRNA.	Mm.726	bladder| blood| bone| bone marrow| brain| connective tissue| embryonic tissue| extraembryonic tissue| eye| fertilized ovum| heart| inner ear| intestine| joint| kidney| liver| lung| lymph node| mammary gland| muscle| nasopharynx| ovary| pancreas| pineal gland| pituitary gland| prostate| salivary gland| skin| spinal cord| spleen| stomach| sympathetic ganglion| testis| thymus| thyroid| tongue| uteru…
10391332	Ptrf	polymerase I and transcript release factor	chr11	100818050	100831931	N	262.4	6679567	235	8.08869	8.0033	0.09	0.460426	0.755644	NM_008986	11 D|11 60.5 cM	NM_008986	RefSeq	Mus musculus polymerase I and transcript release factor (Ptrf), mRNA.	Mm.21864	bladder| bone| bone marrow| brain| connective tissue| embryonic tissue| extraembryonic tissue| eye| heart| inner ear| intestine| joint| kidney| lung| lymph node| mammary gland| muscle| nasopharynx| pancreas| pituitary gland| prostate| salivary gland| skin| spinal cord| spleen| testis| thymus| thyroid| tongue| uterus| gastrula| fetus| neonate| juvenile| adult
10436783	Sod1	superoxide dismutase 1, soluble	chr16	90220987	90226574	N	260.453	45597447	236	11.5114	11.4454	0.07	0.0755206	0.366844	NM_011434	16 B5-C3|16 61.0 cM	NM_011434	RefSeq	Mus musculus superoxide dismutase 1, soluble (Sod1), mRNA.	Mm.276325	adipose tissue| adrenal gland| bladder| blood| bone| bone marrow| brain| dorsal root ganglion| embryonic tissue| extraembryonic tissue| eye| heart| inner ear| intestine| kidney| liver| lung| lymph node| mammary gland| muscle| ovary| pancreas| pineal gland| prostate| salivary gland| skin| spleen| stomach| sympathetic ganglion| testis| thymus| thyroid| tongue| uterus|oocyte| cleavage| blastocyst| o…
10567171	Rps13	ribosomal protein S13	chr7	123476685	123476771	N	260.297	13386034	237	6.73901	6.60185	0.14	0.0466574	0.311826	BC085269	7 E1	BC085269	GenBank	Mus musculus ribosomal protein S13, mRNA (cDNA clone IMAGE:6484711).	Mm.14798 // Mm.345443 // Mm.425541	blood| bone| bone marrow| brain| connective tissue| embryonic tissue| extraembryonic tissue| eye| heart| inner ear| intestine| joint| kidney| liver| lung| lymph node| mammary gland| muscle| ovary| pancreas| pituitary gland| prostate| salivary gland| skin| spinal cord| spleen| stomach| testis| thymus| thyroid| tongue| uterus|oocyte| cleavage| morula| blastocyst| egg cylinder| gastrula| organogenes…
10567163	Rps13	ribosomal protein S13	chr7	123475024	123477648	N	260.297	13386034	237	8.5414	8.51163	0.03	0.456859	0.75406	NM_026533	7 E1	NM_026533	RefSeq	Mus musculus ribosomal protein S13 (Rps13), mRNA.	Mm.14798 // Mm.345443 // Mm.425541	blood| bone| bone marrow| brain| connective tissue| embryonic tissue| extraembryonic tissue| eye| heart| inner ear| intestine| joint| kidney| liver| lung| lymph node| mammary gland| muscle| ovary| pancreas| pituitary gland| prostate| salivary gland| skin| spinal cord| spleen| stomach| testis| thymus| thyroid| tongue| uterus|oocyte| cleavage| morula| blastocyst| egg cylinder| gastrula| organogenes…
10573693	Rps13	ribosomal protein S13	chr8	89571609	89572128	N	260.297	13386034	237	8.46876	8.44022	0.03	0.46477	0.758479	NM_026533	7 E1	NM_026533	RefSeq	Mus musculus ribosomal protein S13 (Rps13), mRNA.	Mm.14798 // Mm.345443 // Mm.425541	blood| bone| bone marrow| brain| connective tissue| embryonic tissue| extraembryonic tissue| eye| heart| inner ear| intestine| joint| kidney| liver| lung| lymph node| mammary gland| muscle| ovary| pancreas| pituitary gland| prostate| salivary gland| skin| spinal cord| spleen| stomach| testis| thymus| thyroid| tongue| uterus|oocyte| cleavage| morula| blastocyst| egg cylinder| gastrula| organogenes…
10565434	Rps13	ribosomal protein S13	chr7	95678886	95679436	N	260.297	13386034	237	8.48977	8.46295	0.03	0.486596	0.771931	NM_026533	7 E1	NM_026533	RefSeq	Mus musculus ribosomal protein S13 (Rps13), mRNA.	Mm.14798 // Mm.345443 // Mm.425541	blood| bone| bone marrow| brain| connective tissue| embryonic tissue| extraembryonic tissue| eye| heart| inner ear| intestine| joint| kidney| liver| lung| lymph node| mammary gland| muscle| ovary| pancreas| pituitary gland| prostate| salivary gland| skin| spinal cord| spleen| stomach| testis| thymus| thyroid| tongue| uterus|oocyte| cleavage| morula| blastocyst| egg cylinder| gastrula| organogenes…
10483756	Atp5g3	ATP synthase, H+ transporting, mitochondrial F0 complex, subunit c (subunit 9), isoform 3	chr2	73746506	73749360	N	259.068	683523931	238	12.5056	12.5059	0	0.990514	0.996358	NM_175015	2 C3	NM_175015	RefSeq	Mus musculus ATP synthase, H+ transporting, mitochondrial F0 complex, subunit c (subunit 9), isoform 3 (Atp5g3), nuclear gene encoding mitochondrial protein, mRNA.	Mm.2966	adipose tissue| blood| bone marrow| brain| embryonic tissue| extraembryonic tissue| eye| fertilized ovum| heart| inner ear| intestine| kidney| liver| lung| lymph node| mammary gland| molar| muscle| ovary| pancreas| pituitary gland| prostate| salivary gland| skin| spleen| stomach| testis| thymus| thyroid| uterus| zygote| morula| blastocyst| gastrula| organogenesis| fetus| neonate| juvenile| adult
10364950	Gadd45b	growth arrest and DNA-damage-inducible 45 beta	chr10	80392832	80394949	N	257.552	6678980	239	7.39219	7.35077	0.04	0.771343	0.918114	NM_008655	10 C1|10 60.5 cM	NM_008655	RefSeq	Mus musculus growth arrest and DNA-damage-inducible 45 beta (Gadd45b), mRNA.	Mm.1360	adipose tissue| adrenal gland| blood| bone| bone marrow| brain| embryonic tissue| extraembryonic tissue| eye| inner ear| intestine| kidney| lung| mammary gland| pancreas| skin| spleen| stomach| testis| thymus| tongue| uterus| cleavage| organogenesis| fetus| juvenile| adult
10387932	Pfn1	profilin 1	chr11	70465349	70468137	N	257.393	6755040	240	11.0147	10.9875	0.03	0.437713	0.742039	NM_011072	11 B4|11 42.0 cM	NM_011072	RefSeq	Mus musculus profilin 1 (Pfn1), mRNA.	Mm.2647	blood| bone| bone marrow| brain| connective tissue| embryonic tissue| extraembryonic tissue| eye| heart| inner ear| intestine| joint| kidney| liver| lung| lymph node| mammary gland| muscle| ovary| pancreas| pituitary gland| prostate| salivary gland| skin| spleen| stomach| testis| thymus| uterus|oocyte| blastocyst| egg cylinder| gastrula| organogenesis| fetus| neonate| juvenile| adult
10494428	Txnip	thioredoxin interacting protein	chr3	96361880	96373525	N	257.265	254553444	241	11.1071	11.0829	0.02	0.829368	0.940448	NM_001009935	3 47.1 cM	NM_001009935	RefSeq	Mus musculus thioredoxin interacting protein (Txnip), transcript variant 1, mRNA.	Mm.410189	adrenal gland| bladder| blood| bone| bone marrow| brain| connective tissue| dorsal root ganglion| embryonic tissue| extraembryonic tissue| eye| fertilized ovum| heart| inner ear| intestine| joint| kidney| liver| lung| lymph node| mammary gland| molar| muscle| nasopharynx| ovary| oviduct| pancreas| pineal gland| pituitary gland| prostate| salivary gland| skin| spinal cord| spleen| stomach| testis|…
10499811	Npr1	natriuretic peptide receptor 1	chr3	90254513	90270260	N	254.715	568922029	243	8.31999	8.33265	-0.01	0.940747	0.982086	NM_008727	3 F1|3 47.6 cM	NM_008727	RefSeq	Mus musculus natriuretic peptide receptor 1 (Npr1), mRNA.	Mm.4627	adrenal gland| brain| embryonic tissue| eye| kidney| liver| lung| mammary gland| salivary gland| skin| thyroid| tongue| uterus| fetus| neonate| juvenile| adult
10552917	Rpl14	ribosomal protein L14	chr7	52580328	52581096	N	254.405	13385472	244	6.27717	6.21455	0.06	0.153955	0.488375	BC092249	9 F4	BC092249	GenBank	Mus musculus ribosomal protein L14, mRNA (cDNA clone MGC:103098 IMAGE:5034997), complete cds.	Mm.289810	adipose tissue| bladder| blood| bone| bone marrow| brain| connective tissue| dorsal root ganglion| embryonic tissue| extraembryonic tissue| eye| fertilized ovum| heart| inner ear| intestine| joint| kidney| liver| lung| lymph node| mammary gland| molar| muscle| ovary| pancreas| pineal gland| pituitary gland| prostate| salivary gland| skin| spleen| stomach| sympathetic ganglion| testis| thymus| thy…
10590320	Rpl14	ribosomal protein L14	chr9	120481212	120483770	N	254.405	13385472	244	7.92967	7.97222	-0.04	0.544159	0.810321	NM_025974	9 F4	NM_025974	RefSeq	Mus musculus ribosomal protein L14 (Rpl14), mRNA.	Mm.289810	adipose tissue| bladder| blood| bone| bone marrow| brain| connective tissue| dorsal root ganglion| embryonic tissue| extraembryonic tissue| eye| fertilized ovum| heart| inner ear| intestine| joint| kidney| liver| lung| lymph node| mammary gland| molar| muscle| ovary| pancreas| pineal gland| pituitary gland| prostate| salivary gland| skin| spleen| stomach| sympathetic ganglion| testis| thymus| thy…
10440099	St3gal6	ST3 beta-galactoside alpha-2,3-sialyltransferase 6	chr16	58468238	58524359	N	254.023	568995871	245	8.25603	8.23121	0.02	0.677057	0.879972	NM_018784	16 C1.2	NM_018784	RefSeq	Mus musculus ST3 beta-galactoside alpha-2,3-sialyltransferase 6 (St3gal6), mRNA.	Mm.212742	adrenal gland| bladder| bone| bone marrow| brain| embryonic tissue| extraembryonic tissue| eye| heart| inner ear| intestine| joint| kidney| lung| lymph node| mammary gland| muscle| ovary| oviduct| pancreas| pituitary gland| skin| spinal cord| spleen| stomach| testis| thymus| uterus|oocyte| unfertilized ovum| cleavage| blastocyst| fetus| neonate| juvenile| adult
10442603	Hs3st6	heparan sulfate (glucosamine) 3-O-sulfotransferase 6	chr17	24889948	24895629	N	252.62	569000607	246	6.93178	7.0312	-0.1	0.0357175	0.281818	NM_001012402	17 A3.3	NM_001012402	RefSeq	Mus musculus heparan sulfate (glucosamine) 3-O-sulfotransferase 6 (Hs3st6), mRNA.	Mm.328848	embryonic tissue| kidney| fetus| adult
10413138	Vdac2	voltage-dependent anion channel 2	chr14	22650783	22665101	N	252.365	6755965	247	10.9554	10.9225	0.03	0.237124	0.582427	NM_011695	14 A3|14 2.5 cM	NM_011695	RefSeq	Mus musculus voltage-dependent anion channel 2 (Vdac2), mRNA.	Mm.262327	blood| bone| bone marrow| brain| connective tissue| dorsal root ganglion| embryonic tissue| extraembryonic tissue| eye| fertilized ovum| heart| inner ear| intestine| joint| kidney| liver| lung| lymph node| mammary gland| molar| muscle| nasopharynx| olfactory mucosa| ovary| pancreas| pituitary gland| prostate| salivary gland| skin| spinal cord| spleen| stomach| sympathetic ganglion| testis| thymus…
10531286	Vdac2	voltage-dependent anion channel 2	chr5	92189719	92190606	N	252.365	6755965	247	11.9414	11.939	0	0.933474	0.979669	ENSMUST00000022293	14 A3|14 2.5 cM	ENSMUST00000022293	ENSEMBL Transcript	Voltage-dependent anion-selective channel protein 2 gene:ENSMUSG00000021771	Mm.262327	blood| bone| bone marrow| brain| connective tissue| dorsal root ganglion| embryonic tissue| extraembryonic tissue| eye| fertilized ovum| heart| inner ear| intestine| joint| kidney| liver| lung| lymph node| mammary gland| molar| muscle| nasopharynx| olfactory mucosa| ovary| pancreas| pituitary gland| prostate| salivary gland| skin| spinal cord| spleen| stomach| sympathetic ganglion| testis| thymus…
10386370	Arf1	ADP-ribosylation factor 1	chr11	59024915	59041718	N	250.639	194353962	248	11.9808	12.0134	-0.03	0.288521	0.626703	NM_007476	11 B2	NM_007476	RefSeq	Mus musculus ADP-ribosylation factor 1 (Arf1), mRNA.	Mm.371546	bladder| blood| bone| bone marrow| brain| connective tissue| dorsal root ganglion| embryonic tissue| epididymis| extraembryonic tissue| eye| fertilized ovum| heart| inner ear| intestine| joint| kidney| liver| lung| lymph node| mammary gland| muscle| nasopharynx| olfactory mucosa| ovary| pancreas| pineal gland| pituitary gland| prostate| salivary gland| skin| spinal cord| spleen| stomach| sympathe…
10456974	Arf1	ADP-ribosylation factor 1	chr18	80155745	80156281	N	250.639	194353962	248	12.3829	12.3712	0.01	0.673371	0.878332	NM_007476	11 B2	NM_007476	RefSeq	Mus musculus ADP-ribosylation factor 1 (Arf1), mRNA.	Mm.371546	bladder| blood| bone| bone marrow| brain| connective tissue| dorsal root ganglion| embryonic tissue| epididymis| extraembryonic tissue| eye| fertilized ovum| heart| inner ear| intestine| joint| kidney| liver| lung| lymph node| mammary gland| muscle| nasopharynx| olfactory mucosa| ovary| pancreas| pineal gland| pituitary gland| prostate| salivary gland| skin| spinal cord| spleen| stomach| sympathe…
10436456	Pros1	protein S (alpha)	chr16	62854160	62929166	N	249.072	46309455	250	8.5951	8.45827	0.14	0.224274	0.569861	NM_011173	16 C1.3	NM_011173	RefSeq	Mus musculus protein S (alpha) (Pros1), mRNA.	Mm.127156	bone| bone marrow| brain| connective tissue| embryonic tissue| extraembryonic tissue| eye| heart| inner ear| kidney| liver| lung| lymph node| mammary gland| muscle| ovary| pancreas| prostate| skin| spleen| testis| thymus| uterus| blastocyst| gastrula| organogenesis| fetus| neonate| juvenile| adult
10359118	Tdrd5	tudor domain containing 5	chr1	158185739	158232719	N	249.052	568910631	251	6.61671	6.7622	-0.15	0.269826	0.611132	BC099972	1 G3	BC099972	GenBank	Mus musculus tudor domain containing 5, mRNA (cDNA clone MGC:107536 IMAGE:30080156), complete cds.	Mm.252800	brain| fertilized ovum| ovary| testis| thymus|oocyte| unfertilized ovum| zygote| fetus| neonate| juvenile| adult
10384552	Gapdh	glyceraldehyde-3-phosphate dehydrogenase	chr11	20235015	20236016	N	247.043	576080555	252	13.708	13.6766	0.03	0.0304491	0.263176	NM_008084	6 F2	NM_008084	RefSeq	Mus musculus glyceraldehyde-3-phosphate dehydrogenase (Gapdh), mRNA.	Mm.304088 // Mm.309092 // Mm.317779 // Mm.343110 // Mm.458138	adipose tissue| blood| bone| bone marrow| brain| connective tissue| dorsal root ganglion| embryonic tissue| extraembryonic tissue| eye| fertilized ovum| heart| inner ear| intestine| joint| kidney| liver| lung| mammary gland| muscle| nasopharynx| ovary| pancreas| pineal gland| pituitary gland| salivary gland| skin| spinal cord| spleen| stomach| sympathetic ganglion| testis| thymus| thyroid| tongue…
10523354	Gapdh	glyceraldehyde-3-phosphate dehydrogenase	chr5	96290733	96291734	N	247.043	576080555	252	13.708	13.6766	0.03	0.0304491	0.262915	NM_008084	6 F2	NM_008084	RefSeq	Mus musculus glyceraldehyde-3-phosphate dehydrogenase (Gapdh), mRNA.	Mm.304088 // Mm.309092 // Mm.317779 // Mm.343110 // Mm.458138	adipose tissue| blood| bone| bone marrow| brain| connective tissue| dorsal root ganglion| embryonic tissue| extraembryonic tissue| eye| fertilized ovum| heart| inner ear| intestine| joint| kidney| liver| lung| mammary gland| muscle| nasopharynx| ovary| pancreas| pineal gland| pituitary gland| salivary gland| skin| spinal cord| spleen| stomach| sympathetic ganglion| testis| thymus| thyroid| tongue…
10532027	Gapdh	glyceraldehyde-3-phosphate dehydrogenase	chr5	106291720	106292721	N	247.043	576080555	252	13.708	13.6766	0.03	0.0304491	0.262654	NM_008084	6 F2	NM_008084	RefSeq	Mus musculus glyceraldehyde-3-phosphate dehydrogenase (Gapdh), mRNA.	Mm.304088 // Mm.309092 // Mm.317779 // Mm.343110 // Mm.458138	adipose tissue| blood| bone| bone marrow| brain| connective tissue| dorsal root ganglion| embryonic tissue| extraembryonic tissue| eye| fertilized ovum| heart| inner ear| intestine| joint| kidney| liver| lung| mammary gland| muscle| nasopharynx| ovary| pancreas| pineal gland| pituitary gland| salivary gland| skin| spinal cord| spleen| stomach| sympathetic ganglion| testis| thymus| thyroid| tongue…
10580590	Gapdh	glyceraldehyde-3-phosphate dehydrogenase	chr8	95239826	95240827	N	247.043	576080555	252	13.7446	13.7187	0.03	0.0760057	0.366539	NM_008084	6 F2	NM_008084	RefSeq	Mus musculus glyceraldehyde-3-phosphate dehydrogenase (Gapdh), mRNA.	Mm.304088 // Mm.309092 // Mm.317779 // Mm.343110 // Mm.458138	adipose tissue| blood| bone| bone marrow| brain| connective tissue| dorsal root ganglion| embryonic tissue| extraembryonic tissue| eye| fertilized ovum| heart| inner ear| intestine| joint| kidney| liver| lung| mammary gland| muscle| nasopharynx| ovary| pancreas| pineal gland| pituitary gland| salivary gland| skin| spinal cord| spleen| stomach| sympathetic ganglion| testis| thymus| thyroid| tongue…
10480032	Gapdh	glyceraldehyde-3-phosphate dehydrogenase	chr2	11330657	11331658	N	247.043	576080555	252	13.7852	13.7604	0.02	0.100121	0.409672	NM_008084	6 F2	NM_008084	RefSeq	Mus musculus glyceraldehyde-3-phosphate dehydrogenase (Gapdh), mRNA.	Mm.304088 // Mm.309092 // Mm.317779 // Mm.343110 // Mm.458138	adipose tissue| blood| bone| bone marrow| brain| connective tissue| dorsal root ganglion| embryonic tissue| extraembryonic tissue| eye| fertilized ovum| heart| inner ear| intestine| joint| kidney| liver| lung| mammary gland| muscle| nasopharynx| ovary| pancreas| pineal gland| pituitary gland| salivary gland| skin| spinal cord| spleen| stomach| sympathetic ganglion| testis| thymus| thyroid| tongue…
10491967	Gapdh	glyceraldehyde-3-phosphate dehydrogenase	chr3	52416757	52417758	Y	247.043	576080555	252	13.7852	13.7604	0.02	0.100121	0.409479	BC096042	6 F2	BC096042	GenBank	Mus musculus glyceraldehyde-3-phosphate dehydrogenase, mRNA (cDNA clone MGC:107018 IMAGE:1067416), complete cds.	Mm.304088 // Mm.309092 // Mm.317779 // Mm.343110 // Mm.458138	adipose tissue| blood| bone| bone marrow| brain| connective tissue| dorsal root ganglion| embryonic tissue| extraembryonic tissue| eye| fertilized ovum| heart| inner ear| intestine| joint| kidney| liver| lung| mammary gland| muscle| nasopharynx| ovary| pancreas| pineal gland| pituitary gland| salivary gland| skin| spinal cord| spleen| stomach| sympathetic ganglion| testis| thymus| thyroid| tongue…
10545765	Gapdh	glyceraldehyde-3-phosphate dehydrogenase	chr6	83824373	83825374	N	247.043	576080555	252	13.7852	13.7604	0.02	0.100121	0.409286	NM_008084	6 F2	NM_008084	RefSeq	Mus musculus glyceraldehyde-3-phosphate dehydrogenase (Gapdh), mRNA.	Mm.304088 // Mm.309092 // Mm.317779 // Mm.343110 // Mm.458138	adipose tissue| blood| bone| bone marrow| brain| connective tissue| dorsal root ganglion| embryonic tissue| extraembryonic tissue| eye| fertilized ovum| heart| inner ear| intestine| joint| kidney| liver| lung| mammary gland| muscle| nasopharynx| ovary| pancreas| pineal gland| pituitary gland| salivary gland| skin| spinal cord| spleen| stomach| sympathetic ganglion| testis| thymus| thyroid| tongue…
10501857	Gapdh	glyceraldehyde-3-phosphate dehydrogenase	chr3	121933113	121934114	N	247.043	576080555	252	13.7852	13.7604	0.02	0.100121	0.409094	NM_008084	6 F2	NM_008084	RefSeq	Mus musculus glyceraldehyde-3-phosphate dehydrogenase (Gapdh), mRNA.	Mm.304088 // Mm.309092 // Mm.317779 // Mm.343110 // Mm.458138	adipose tissue| blood| bone| bone marrow| brain| connective tissue| dorsal root ganglion| embryonic tissue| extraembryonic tissue| eye| fertilized ovum| heart| inner ear| intestine| joint| kidney| liver| lung| mammary gland| muscle| nasopharynx| ovary| pancreas| pineal gland| pituitary gland| salivary gland| skin| spinal cord| spleen| stomach| sympathetic ganglion| testis| thymus| thyroid| tongue…
10496626	Gapdh	glyceraldehyde-3-phosphate dehydrogenase	chr3	142625575	142626576	N	247.043	576080555	252	13.7852	13.7604	0.02	0.100121	0.408902	NM_008084	6 F2	NM_008084	RefSeq	Mus musculus glyceraldehyde-3-phosphate dehydrogenase (Gapdh), mRNA.	Mm.304088 // Mm.309092 // Mm.317779 // Mm.343110 // Mm.458138	adipose tissue| blood| bone| bone marrow| brain| connective tissue| dorsal root ganglion| embryonic tissue| extraembryonic tissue| eye| fertilized ovum| heart| inner ear| intestine| joint| kidney| liver| lung| mammary gland| muscle| nasopharynx| ovary| pancreas| pineal gland| pituitary gland| salivary gland| skin| spinal cord| spleen| stomach| sympathetic ganglion| testis| thymus| thyroid| tongue…
10548143	Gapdh	glyceraldehyde-3-phosphate dehydrogenase	chr6	128152165	128153251	N	247.043	576080555	252	13.8807	13.8564	0.02	0.114556	0.434014	BC092267	6 F2	BC092267	GenBank	Mus musculus glyceraldehyde-3-phosphate dehydrogenase, mRNA (cDNA clone MGC:102540 IMAGE:4010884), complete cds.	Mm.304088 // Mm.309092 // Mm.317779 // Mm.343110 // Mm.458138	adipose tissue| blood| bone| bone marrow| brain| connective tissue| dorsal root ganglion| embryonic tissue| extraembryonic tissue| eye| fertilized ovum| heart| inner ear| intestine| joint| kidney| liver| lung| mammary gland| muscle| nasopharynx| ovary| pancreas| pineal gland| pituitary gland| salivary gland| skin| spinal cord| spleen| stomach| sympathetic ganglion| testis| thymus| thyroid| tongue…
10528167	Gapdh	glyceraldehyde-3-phosphate dehydrogenase	chr5	13042433	13043434	N	247.043	576080555	252	13.8286	13.8069	0.02	0.135723	0.466078	NM_008084	6 F2	NM_008084	RefSeq	Mus musculus glyceraldehyde-3-phosphate dehydrogenase (Gapdh), mRNA.	Mm.304088 // Mm.309092 // Mm.317779 // Mm.343110 // Mm.458138	adipose tissue| blood| bone| bone marrow| brain| connective tissue| dorsal root ganglion| embryonic tissue| extraembryonic tissue| eye| fertilized ovum| heart| inner ear| intestine| joint| kidney| liver| lung| mammary gland| muscle| nasopharynx| ovary| pancreas| pineal gland| pituitary gland| salivary gland| skin| spinal cord| spleen| stomach| sympathetic ganglion| testis| thymus| thyroid| tongue…
10565921	Gapdh	glyceraldehyde-3-phosphate dehydrogenase	chr7	107909319	107910320	N	247.043	576080555	252	13.7771	13.7566	0.02	0.16968	0.509098	BC092267	6 F2	BC092267	GenBank	Mus musculus glyceraldehyde-3-phosphate dehydrogenase, mRNA (cDNA clone MGC:102540 IMAGE:4010884), complete cds.	Mm.304088 // Mm.309092 // Mm.317779 // Mm.343110 // Mm.458138	adipose tissue| blood| bone| bone marrow| brain| connective tissue| dorsal root ganglion| embryonic tissue| extraembryonic tissue| eye| fertilized ovum| heart| inner ear| intestine| joint| kidney| liver| lung| mammary gland| muscle| nasopharynx| ovary| pancreas| pineal gland| pituitary gland| salivary gland| skin| spinal cord| spleen| stomach| sympathetic ganglion| testis| thymus| thyroid| tongue…
10374764	Gapdh	glyceraldehyde-3-phosphate dehydrogenase	chr11	26685108	26687868	N	247.043	576080555	252	13.3453	13.3238	0.02	0.174288	0.516683	NM_008084	6 F2	NM_008084	RefSeq	Mus musculus glyceraldehyde-3-phosphate dehydrogenase (Gapdh), mRNA.	Mm.304088 // Mm.309092 // Mm.317779 // Mm.343110 // Mm.458138	adipose tissue| blood| bone| bone marrow| brain| connective tissue| dorsal root ganglion| embryonic tissue| extraembryonic tissue| eye| fertilized ovum| heart| inner ear| intestine| joint| kidney| liver| lung| mammary gland| muscle| nasopharynx| ovary| pancreas| pineal gland| pituitary gland| salivary gland| skin| spinal cord| spleen| stomach| sympathetic ganglion| testis| thymus| thyroid| tongue…
10579769	Gapdh	glyceraldehyde-3-phosphate dehydrogenase	chr8	77929417	77930418	N	247.043	576080555	252	13.8253	13.8058	0.02	0.196988	0.542028	M32599	6 F2	M32599	GenBank	Mouse glyceraldehyde-3-phosphate dehydrogenase mRNA, complete cds.	Mm.304088 // Mm.309092 // Mm.317779 // Mm.343110 // Mm.458138	adipose tissue| blood| bone| bone marrow| brain| connective tissue| dorsal root ganglion| embryonic tissue| extraembryonic tissue| eye| fertilized ovum| heart| inner ear| intestine| joint| kidney| liver| lung| mammary gland| muscle| nasopharynx| ovary| pancreas| pineal gland| pituitary gland| salivary gland| skin| spinal cord| spleen| stomach| sympathetic ganglion| testis| thymus| thyroid| tongue…
10481344	Gapdh	glyceraldehyde-3-phosphate dehydrogenase	chr2	28788926	28790191	N	247.043	576080555	252	13.548	13.5278	0.02	0.228221	0.573025	NM_008084	6 F2	NM_008084	RefSeq	Mus musculus glyceraldehyde-3-phosphate dehydrogenase (Gapdh), mRNA.	Mm.304088 // Mm.309092 // Mm.317779 // Mm.343110 // Mm.458138	adipose tissue| blood| bone| bone marrow| brain| connective tissue| dorsal root ganglion| embryonic tissue| extraembryonic tissue| eye| fertilized ovum| heart| inner ear| intestine| joint| kidney| liver| lung| mammary gland| muscle| nasopharynx| ovary| pancreas| pineal gland| pituitary gland| salivary gland| skin| spinal cord| spleen| stomach| sympathetic ganglion| testis| thymus| thyroid| tongue…
10514368	Gapdh	glyceraldehyde-3-phosphate dehydrogenase	chr4	91518162	91519418	N	247.043	576080555	252	13.3778	13.3579	0.02	0.231389	0.577311	NM_008084	6 F2	NM_008084	RefSeq	Mus musculus glyceraldehyde-3-phosphate dehydrogenase (Gapdh), mRNA.	Mm.304088 // Mm.309092 // Mm.317779 // Mm.343110 // Mm.458138	adipose tissue| blood| bone| bone marrow| brain| connective tissue| dorsal root ganglion| embryonic tissue| extraembryonic tissue| eye| fertilized ovum| heart| inner ear| intestine| joint| kidney| liver| lung| mammary gland| muscle| nasopharynx| ovary| pancreas| pineal gland| pituitary gland| salivary gland| skin| spinal cord| spleen| stomach| sympathetic ganglion| testis| thymus| thyroid| tongue…
10452415	Gapdh	glyceraldehyde-3-phosphate dehydrogenase	chr17	61920338	61920772	N	247.043	576080555	252	14.1231	14.1034	0.02	0.240578	0.585453	AK192930	6 F2	AK192930	GenBank HTC	Mus musculus cDNA, clone:Y1G0110G13, strand:minus, reference:ENSEMBL:Mouse-Transcript-ENST:ENSMUST00000032484, based on BLAT search.	Mm.304088 // Mm.309092 // Mm.317779 // Mm.343110 // Mm.458138	adipose tissue| blood| bone| bone marrow| brain| connective tissue| dorsal root ganglion| embryonic tissue| extraembryonic tissue| eye| fertilized ovum| heart| inner ear| intestine| joint| kidney| liver| lung| mammary gland| muscle| nasopharynx| ovary| pancreas| pineal gland| pituitary gland| salivary gland| skin| spinal cord| spleen| stomach| sympathetic ganglion| testis| thymus| thyroid| tongue…
10513181	Gapdh	glyceraldehyde-3-phosphate dehydrogenase	chr4	57383616	57384887	N	247.043	576080555	252	13.4733	13.4545	0.02	0.241637	0.586716	NM_008084	6 F2	NM_008084	RefSeq	Mus musculus glyceraldehyde-3-phosphate dehydrogenase (Gapdh), mRNA.	Mm.304088 // Mm.309092 // Mm.317779 // Mm.343110 // Mm.458138	adipose tissue| blood| bone| bone marrow| brain| connective tissue| dorsal root ganglion| embryonic tissue| extraembryonic tissue| eye| fertilized ovum| heart| inner ear| intestine| joint| kidney| liver| lung| mammary gland| muscle| nasopharynx| ovary| pancreas| pineal gland| pituitary gland| salivary gland| skin| spinal cord| spleen| stomach| sympathetic ganglion| testis| thymus| thyroid| tongue…
10553516	Gapdh	glyceraldehyde-3-phosphate dehydrogenase	chr7	59002006	59003275	N	247.043	576080555	252	13.4868	13.4687	0.02	0.27708	0.61854	NM_008084	6 F2	NM_008084	RefSeq	Mus musculus glyceraldehyde-3-phosphate dehydrogenase (Gapdh), mRNA.	Mm.304088 // Mm.309092 // Mm.317779 // Mm.343110 // Mm.458138	adipose tissue| blood| bone| bone marrow| brain| connective tissue| dorsal root ganglion| embryonic tissue| extraembryonic tissue| eye| fertilized ovum| heart| inner ear| intestine| joint| kidney| liver| lung| mammary gland| muscle| nasopharynx| ovary| pancreas| pineal gland| pituitary gland| salivary gland| skin| spinal cord| spleen| stomach| sympathetic ganglion| testis| thymus| thyroid| tongue…
10605554	Gapdh	glyceraldehyde-3-phosphate dehydrogenase	chrX	77438980	77440252	N	247.043	576080555	252	13.4868	13.4687	0.02	0.27708	0.618381	NM_008084	6 F2	NM_008084	RefSeq	Mus musculus glyceraldehyde-3-phosphate dehydrogenase (Gapdh), mRNA.	Mm.304088 // Mm.309092 // Mm.317779 // Mm.343110 // Mm.458138	adipose tissue| blood| bone| bone marrow| brain| connective tissue| dorsal root ganglion| embryonic tissue| extraembryonic tissue| eye| fertilized ovum| heart| inner ear| intestine| joint| kidney| liver| lung| mammary gland| muscle| nasopharynx| ovary| pancreas| pineal gland| pituitary gland| salivary gland| skin| spinal cord| spleen| stomach| sympathetic ganglion| testis| thymus| thyroid| tongue…
10423180	Gapdh	glyceraldehyde-3-phosphate dehydrogenase	chr15	12504602	12505842	N	247.043	576080555	252	13.4219	13.4043	0.02	0.283503	0.622648	NM_008084	6 F2	NM_008084	RefSeq	Mus musculus glyceraldehyde-3-phosphate dehydrogenase (Gapdh), mRNA.	Mm.304088 // Mm.309092 // Mm.317779 // Mm.343110 // Mm.458138	adipose tissue| blood| bone| bone marrow| brain| connective tissue| dorsal root ganglion| embryonic tissue| extraembryonic tissue| eye| fertilized ovum| heart| inner ear| intestine| joint| kidney| liver| lung| mammary gland| muscle| nasopharynx| ovary| pancreas| pineal gland| pituitary gland| salivary gland| skin| spinal cord| spleen| stomach| sympathetic ganglion| testis| thymus| thyroid| tongue…
10498405	Gapdh	glyceraldehyde-3-phosphate dehydrogenase	chr3	61265781	61266783	N	247.043	576080555	252	13.4974	13.48	0.02	0.293282	0.630586	BC092267	6 F2	BC092267	GenBank	Mus musculus glyceraldehyde-3-phosphate dehydrogenase, mRNA (cDNA clone MGC:102540 IMAGE:4010884), complete cds.	Mm.304088 // Mm.309092 // Mm.317779 // Mm.343110 // Mm.458138	adipose tissue| blood| bone| bone marrow| brain| connective tissue| dorsal root ganglion| embryonic tissue| extraembryonic tissue| eye| fertilized ovum| heart| inner ear| intestine| joint| kidney| liver| lung| mammary gland| muscle| nasopharynx| ovary| pancreas| pineal gland| pituitary gland| salivary gland| skin| spinal cord| spleen| stomach| sympathetic ganglion| testis| thymus| thyroid| tongue…
10547936	Gapdh	glyceraldehyde-3-phosphate dehydrogenase	chr6	125111872	125115623	N	247.043	576080555	252	13.4233	13.4062	0.02	0.299792	0.636398	NM_008084	6 F2	NM_008084	RefSeq	Mus musculus glyceraldehyde-3-phosphate dehydrogenase (Gapdh), mRNA.	Mm.304088 // Mm.309092 // Mm.317779 // Mm.343110 // Mm.458138	adipose tissue| blood| bone| bone marrow| brain| connective tissue| dorsal root ganglion| embryonic tissue| extraembryonic tissue| eye| fertilized ovum| heart| inner ear| intestine| joint| kidney| liver| lung| mammary gland| muscle| nasopharynx| ovary| pancreas| pineal gland| pituitary gland| salivary gland| skin| spinal cord| spleen| stomach| sympathetic ganglion| testis| thymus| thyroid| tongue…
10562639	Gapdh	glyceraldehyde-3-phosphate dehydrogenase	chr7	49380570	49381573	N	247.043	576080555	252	13.2678	13.2512	0.02	0.319748	0.653706	BC083065	6 F2	BC083065	GenBank	Mus musculus glyceraldehyde-3-phosphate dehydrogenase, mRNA (cDNA clone MGC:103190 IMAGE:5371133), complete cds.	Mm.304088 // Mm.309092 // Mm.317779 // Mm.343110 // Mm.458138	adipose tissue| blood| bone| bone marrow| brain| connective tissue| dorsal root ganglion| embryonic tissue| extraembryonic tissue| eye| fertilized ovum| heart| inner ear| intestine| joint| kidney| liver| lung| mammary gland| muscle| nasopharynx| ovary| pancreas| pineal gland| pituitary gland| salivary gland| skin| spinal cord| spleen| stomach| sympathetic ganglion| testis| thymus| thyroid| tongue…
10422655	Gapdh	glyceraldehyde-3-phosphate dehydrogenase	chr15	4835062	4836306	N	247.043	576080555	252	13.3561	13.3409	0.02	0.353003	0.679966	AK192930	6 F2	AK192930	GenBank HTC	Mus musculus cDNA, clone:Y1G0110G13, strand:minus, reference:ENSEMBL:Mouse-Transcript-ENST:ENSMUST00000032484, based on BLAT search.	Mm.304088 // Mm.309092 // Mm.317779 // Mm.343110 // Mm.458138	adipose tissue| blood| bone| bone marrow| brain| connective tissue| dorsal root ganglion| embryonic tissue| extraembryonic tissue| eye| fertilized ovum| heart| inner ear| intestine| joint| kidney| liver| lung| mammary gland| muscle| nasopharynx| ovary| pancreas| pineal gland| pituitary gland| salivary gland| skin| spinal cord| spleen| stomach| sympathetic ganglion| testis| thymus| thyroid| tongue…
10571876	Gapdh	glyceraldehyde-3-phosphate dehydrogenase	chr8	60029041	60030311	N	247.043	576080555	252	13.334	13.3231	0.01	0.496596	0.778702	NM_008084	6 F2	NM_008084	RefSeq	Mus musculus glyceraldehyde-3-phosphate dehydrogenase (Gapdh), mRNA.	Mm.304088 // Mm.309092 // Mm.317779 // Mm.343110 // Mm.458138	adipose tissue| blood| bone| bone marrow| brain| connective tissue| dorsal root ganglion| embryonic tissue| extraembryonic tissue| eye| fertilized ovum| heart| inner ear| intestine| joint| kidney| liver| lung| mammary gland| muscle| nasopharynx| ovary| pancreas| pineal gland| pituitary gland| salivary gland| skin| spinal cord| spleen| stomach| sympathetic ganglion| testis| thymus| thyroid| tongue…
10368612	Gapdh	glyceraldehyde-3-phosphate dehydrogenase	chr10	33528303	33529304	N	247.043	576080555	252	12.7753	12.7736	0	0.921201	0.973723	BC092267	6 F2	BC092267	GenBank	Mus musculus glyceraldehyde-3-phosphate dehydrogenase, mRNA (cDNA clone MGC:102540 IMAGE:4010884), complete cds.	Mm.304088 // Mm.309092 // Mm.317779 // Mm.343110 // Mm.458138	adipose tissue| blood| bone| bone marrow| brain| connective tissue| dorsal root ganglion| embryonic tissue| extraembryonic tissue| eye| fertilized ovum| heart| inner ear| intestine| joint| kidney| liver| lung| mammary gland| muscle| nasopharynx| ovary| pancreas| pineal gland| pituitary gland| salivary gland| skin| spinal cord| spleen| stomach| sympathetic ganglion| testis| thymus| thyroid| tongue…
10485213	Cd82	CD82 antigen	chr2	93259268	93302653	N	246.358	568915226	253	12.3087	12.2461	0.06	0.0394598	0.291755	NM_007656	2 E1|2 49.6 cM	NM_007656	RefSeq	Mus musculus CD82 antigen (Cd82), mRNA.	Mm.4261	blood| bone| bone marrow| brain| dorsal root ganglion| embryonic tissue| extraembryonic tissue| eye| heart| inner ear| intestine| joint| kidney| liver| lung| mammary gland| muscle| ovary| pancreas| pituitary gland| salivary gland| skin| spinal cord| spleen| stomach| testis| thymus| thyroid| vagina| morula| blastocyst| gastrula| organogenesis| fetus| neonate| juvenile| adult
10448380	Tceb2	transcription elongation factor B (SIII), polypeptide 2	chr17	23961333	23966076	N	244.189	13385800	255	11.346	11.3374	0.01	0.726249	0.899663	NM_026305	17 A3.3	NM_026305	RefSeq	Mus musculus transcription elongation factor B (SIII), polypeptide 2 (Tceb2), mRNA.	Mm.153758	adipose tissue| bone| bone marrow| brain| embryonic tissue| eye| heart| inner ear| intestine| kidney| liver| lung| mammary gland| muscle| pancreas| prostate| skin| spleen| stomach| sympathetic ganglion| testis| thymus| tongue| blastocyst| egg cylinder| organogenesis| fetus| neonate| juvenile| adult
10375941	Vdac1	voltage-dependent anion channel 1	chr11	52174617	52202899	N	241.085	568973617	258	11.6334	11.6109	0.02	0.385133	0.703367	NM_011694	11 B1.3|11 29.0 cM	NM_011694	RefSeq	Mus musculus voltage-dependent anion channel 1 (Vdac1), mRNA.	Mm.3555	bladder| blood| bone| bone marrow| brain| connective tissue| dorsal root ganglion| embryonic tissue| extraembryonic tissue| eye| fertilized ovum| heart| inner ear| intestine| joint| kidney| liver| lung| mammary gland| molar| muscle| nasopharynx| ovary| pancreas| pituitary gland| prostate| salivary gland| skin| spleen| stomach| sympathetic ganglion| testis| thymus| thyroid| tongue| uterus| zygote|…
10457071	Cyb5	cytochrome b-5	chr18	85020801	85049256	N	241.023	3023608	259	11.7427	11.7379	0	0.969222	0.990292	NM_025797	18 E4|18 55.0 cM	NM_025797	RefSeq	Mus musculus cytochrome b-5 (Cyb5), mRNA.	Mm.31018	bladder| blood| bone marrow| brain| connective tissue| embryonic tissue| epididymis| extraembryonic tissue| eye| heart| inner ear| intestine| joint| kidney| liver| lung| lymph node| mammary gland| molar| muscle| ovary| pancreas| pituitary gland| prostate| salivary gland| spinal cord| spleen| stomach| testis| thymus| thyroid| uterus|oocyte| morula| blastocyst| gastrula| organogenesis| fetus| neona…
10421571	Rps6	ribosomal protein S6	chr14	74196348	74197097	N	238.624	6677809	261	11.6289	11.5837	0.05	0.129355	0.454993	BC092050	4 C3	BC092050	GenBank	Mus musculus ribosomal protein S6, mRNA (cDNA clone MGC:102571 IMAGE:3666815), complete cds.	Mm.379007 // Mm.425090	bladder| blood| bone| bone marrow| brain| connective tissue| dorsal root ganglion| embryonic tissue| extraembryonic tissue| eye| fertilized ovum| heart| inner ear| intestine| joint| kidney| liver| lung| lymph node| mammary gland| muscle| ovary| pancreas| pineal gland| pituitary gland| prostate| skin| spinal cord| spleen| stomach| testis| thymus| thyroid| tongue| uterus| zygote| morula| blastocyst…
10446821	Rps6	ribosomal protein S6	chr17	74886611	74887364	N	238.624	6677809	261	11.9455	11.9108	0.03	0.23601	0.581497	BC092050	4 C3	BC092050	GenBank	Mus musculus ribosomal protein S6, mRNA (cDNA clone MGC:102571 IMAGE:3666815), complete cds.	Mm.379007 // Mm.425090	bladder| blood| bone| bone marrow| brain| connective tissue| dorsal root ganglion| embryonic tissue| extraembryonic tissue| eye| fertilized ovum| heart| inner ear| intestine| joint| kidney| liver| lung| lymph node| mammary gland| muscle| ovary| pancreas| pineal gland| pituitary gland| prostate| skin| spinal cord| spleen| stomach| testis| thymus| thyroid| tongue| uterus| zygote| morula| blastocyst…
10604904	Rps6	ribosomal protein S6	chrX	66858671	66859420	N	238.624	6677809	261	11.9451	11.9132	0.03	0.270397	0.611311	NM_009096	4 C3	NM_009096	RefSeq	Mus musculus ribosomal protein S6 (Rps6), mRNA.	Mm.379007 // Mm.425090	bladder| blood| bone| bone marrow| brain| connective tissue| dorsal root ganglion| embryonic tissue| extraembryonic tissue| eye| fertilized ovum| heart| inner ear| intestine| joint| kidney| liver| lung| lymph node| mammary gland| muscle| ovary| pancreas| pineal gland| pituitary gland| prostate| skin| spinal cord| spleen| stomach| testis| thymus| thyroid| tongue| uterus| zygote| morula| blastocyst…
10424823	Rps6	ribosomal protein S6	chr15	76168004	76168828	N	238.624	6677809	261	11.945	11.9178	0.03	0.372958	0.695745	BC092050	4 C3	BC092050	GenBank	Mus musculus ribosomal protein S6, mRNA (cDNA clone MGC:102571 IMAGE:3666815), complete cds.	Mm.379007 // Mm.425090	bladder| blood| bone| bone marrow| brain| connective tissue| dorsal root ganglion| embryonic tissue| extraembryonic tissue| eye| fertilized ovum| heart| inner ear| intestine| joint| kidney| liver| lung| lymph node| mammary gland| muscle| ovary| pancreas| pineal gland| pituitary gland| prostate| skin| spinal cord| spleen| stomach| testis| thymus| thyroid| tongue| uterus| zygote| morula| blastocyst…
10514233	Rps6	ribosomal protein S6	chr4	86500003	86503271	N	238.624	6677809	261	11.8694	11.8484	0.02	0.488048	0.772401	NM_009096	4 C3	NM_009096	RefSeq	Mus musculus ribosomal protein S6 (Rps6), mRNA.	Mm.379007 // Mm.425090	bladder| blood| bone| bone marrow| brain| connective tissue| dorsal root ganglion| embryonic tissue| extraembryonic tissue| eye| fertilized ovum| heart| inner ear| intestine| joint| kidney| liver| lung| lymph node| mammary gland| muscle| ovary| pancreas| pineal gland| pituitary gland| prostate| skin| spinal cord| spleen| stomach| testis| thymus| thyroid| tongue| uterus| zygote| morula| blastocyst…
10483806	Rps6	ribosomal protein S6	chr2	75029058	75029907	N	238.624	6677809	261	11.9376	11.9206	0.02	0.570436	0.824184	BC092050	4 C3	BC092050	GenBank	Mus musculus ribosomal protein S6, mRNA (cDNA clone MGC:102571 IMAGE:3666815), complete cds.	Mm.379007 // Mm.425090	bladder| blood| bone| bone marrow| brain| connective tissue| dorsal root ganglion| embryonic tissue| extraembryonic tissue| eye| fertilized ovum| heart| inner ear| intestine| joint| kidney| liver| lung| lymph node| mammary gland| muscle| ovary| pancreas| pineal gland| pituitary gland| prostate| skin| spinal cord| spleen| stomach| testis| thymus| thyroid| tongue| uterus| zygote| morula| blastocyst…
10573821	Rps6	ribosomal protein S6	chr8	91330290	91331039	N	238.624	6677809	261	11.402	11.3945	0.01	0.833374	0.941797	BC092050	4 C3	BC092050	GenBank	Mus musculus ribosomal protein S6, mRNA (cDNA clone MGC:102571 IMAGE:3666815), complete cds.	Mm.379007 // Mm.425090	bladder| blood| bone| bone marrow| brain| connective tissue| dorsal root ganglion| embryonic tissue| extraembryonic tissue| eye| fertilized ovum| heart| inner ear| intestine| joint| kidney| liver| lung| lymph node| mammary gland| muscle| ovary| pancreas| pineal gland| pituitary gland| prostate| skin| spinal cord| spleen| stomach| testis| thymus| thyroid| tongue| uterus| zygote| morula| blastocyst…
10363699	Rps6	ribosomal protein S6	chr10	64997402	64998152	N	238.624	6677809	261	12.3898	12.3938	0	0.904293	0.96809	BC092050	4 C3	BC092050	GenBank	Mus musculus ribosomal protein S6, mRNA (cDNA clone MGC:102571 IMAGE:3666815), complete cds.	Mm.379007 // Mm.425090	bladder| blood| bone| bone marrow| brain| connective tissue| dorsal root ganglion| embryonic tissue| extraembryonic tissue| eye| fertilized ovum| heart| inner ear| intestine| joint| kidney| liver| lung| lymph node| mammary gland| muscle| ovary| pancreas| pineal gland| pituitary gland| prostate| skin| spinal cord| spleen| stomach| testis| thymus| thyroid| tongue| uterus| zygote| morula| blastocyst…
10535927	Nme2	non-metastatic cells 2, protein (NM23B) expressed in	chr5	150463340	150463798	N	236.788	117606270	263	10.9994	10.9733	0.03	0.638774	0.860174	NM_001077529	11 C	NM_001077529	RefSeq	Mus musculus non-metastatic cells 2, protein (NM23B) expressed in (Nme2), transcript variant 2, mRNA.	Mm.1260	adipose tissue| bladder| blood| bone| bone marrow| brain| connective tissue| embryonic tissue| extraembryonic tissue| eye| heart| inner ear| intestine| joint| kidney| liver| lung| mammary gland| muscle| ovary| pancreas| prostate| salivary gland| skin| spleen| stomach| sympathetic ganglion| testis| thymus| thyroid| tongue| uterus| unfertilized ovum| cleavage| morula| blastocyst| egg cylinder| gast…
10389858	Nme2	non-metastatic cells 2, protein (NM23B) expressed in	chr11	93811129	93817570	N	236.788	117606270	263	9.78069	9.78094	0	0.995863	0.99885	NM_008705	11 C	NM_008705	RefSeq	Mus musculus non-metastatic cells 2, protein (NM23B) expressed in (Nme2), transcript variant 1, mRNA.	Mm.1260	adipose tissue| bladder| blood| bone| bone marrow| brain| connective tissue| embryonic tissue| extraembryonic tissue| eye| heart| inner ear| intestine| joint| kidney| liver| lung| mammary gland| muscle| ovary| pancreas| prostate| salivary gland| skin| spleen| stomach| sympathetic ganglion| testis| thymus| thyroid| tongue| uterus| unfertilized ovum| cleavage| morula| blastocyst| egg cylinder| gast…
10394735	Pdia6	protein disulfide isomerase associated 6	chr12	17273401	17291576	N	236.092	58037267	264	10.9571	11.0543	-0.1	0.039713	0.292383	NM_027959	12 A1.1	NM_027959	RefSeq	Mus musculus protein disulfide isomerase associated 6 (Pdia6), mRNA.	Mm.222825	bladder| blood| bone| bone marrow| brain| connective tissue| dorsal root ganglion| embryonic tissue| epididymis| extraembryonic tissue| eye| fertilized ovum| heart| inner ear| intestine| joint| kidney| liver| lung| lymph node| mammary gland| molar| muscle| nasopharynx| ovary| pancreas| pituitary gland| prostate| salivary gland| skin| spinal cord| spleen| stomach| sympathetic ganglion| testis| thy…
10564713	Mfge8	milk fat globule-EGF factor 8 protein	chr7	86278654	86293946	N	235.763	113865979	265	9.64669	9.63494	0.01	0.879679	0.957177	NM_008594	7 D3|7 41.2 cM	NM_008594	RefSeq	Mus musculus milk fat globule-EGF factor 8 protein (Mfge8), transcript variant 1, mRNA.	Mm.1451	adipose tissue| blood| bone| bone marrow| brain| connective tissue| embryonic tissue| extraembryonic tissue| eye| heart| inner ear| intestine| joint| kidney| liver| lung| lymph node| mammary gland| muscle| nasopharynx| ovary| pancreas| pituitary gland| salivary gland| skin| spinal cord| spleen| stomach| testis| thymus| thyroid| tongue| uterus| morula| blastocyst| gastrula| organogenesis| fetus| n…
10500685	Atp1a1	ATPase, Na+/K+ transporting, alpha 1 polypeptide	chr3	101380146	101408607	N	234.776	21450277	266	13.426	13.4091	0.02	0.360785	0.685839	NM_144900	3 F3|3 48.4 cM	NM_144900	RefSeq	Mus musculus ATPase, Na+/K+ transporting, alpha 1 polypeptide (Atp1a1), mRNA.	Mm.280103	bladder| bone| bone marrow| brain| connective tissue| dorsal root ganglion| embryonic tissue| extraembryonic tissue| eye| fertilized ovum| heart| inner ear| intestine| joint| kidney| liver| lung| mammary gland| molar| muscle| nasopharynx| olfactory mucosa| ovary| pancreas| pituitary gland| salivary gland| skin| spinal cord| spleen| stomach| sympathetic ganglion| testis| thymus| thyroid| tongue|oo…
10360789	Degs1	degenerative spermatocyte homolog 1 (Drosophila)	chr1	184205901	184212908	N	232.983	6681175	267	10.3506	10.3445	0.01	0.887056	0.961236	NM_007853	1 H5	NM_007853	RefSeq	Mus musculus degenerative spermatocyte homolog 1 (Drosophila) (Degs1), mRNA.	Mm.29648	bladder| blood| bone| bone marrow| brain| connective tissue| embryonic tissue| extraembryonic tissue| eye| fertilized ovum| heart| inner ear| intestine| kidney| liver| lung| mammary gland| molar| nasopharynx| olfactory mucosa| ovary| pancreas| pineal gland| pituitary gland| prostate| skin| spleen| stomach| sympathetic ganglion| testis| thymus| thyroid| tongue|oocyte| unfertilized ovum| zygote| cl…
10434733	Eif4a2	eukaryotic translation initiation factor 4A2	chr16	23107829	23114020	N	231.716	568994608	269	11.2284	11.3029	-0.07	0.107821	0.421728	NM_013506	16 B1|16 14.2 cM	NM_013506	RefSeq	Mus musculus eukaryotic translation initiation factor 4A2 (Eif4a2), transcript variant 1, mRNA.	Mm.260084	bladder| blood| bone| bone marrow| brain| connective tissue| dorsal root ganglion| embryonic tissue| extraembryonic tissue| eye| heart| inner ear| intestine| kidney| liver| lung| mammary gland| molar| muscle| nasopharynx| ovary| pancreas| pituitary gland| prostate| salivary gland| skin| spinal cord| spleen| stomach| sympathetic ganglion| testis| thymus| thyroid| tongue| uterus|oocyte| unfertilize…
10466402	Eif4a1	eukaryotic translation initiation factor 4A1	chr19	15034039	15035256	N	230.779	226823309	270	11.8592	11.8386	0.02	0.523202	0.796855	NM_144958	11 B3|11 39.0 cM	NM_144958	RefSeq	Mus musculus eukaryotic translation initiation factor 4A1 (Eif4a1), mRNA.	Mm.371557	bladder| blood| bone| bone marrow| brain| connective tissue| dorsal root ganglion| embryonic tissue| extraembryonic tissue| eye| fertilized ovum| heart| inner ear| intestine| kidney| liver| lung| lymph node| mammary gland| muscle| nasopharynx| ovary| pancreas| pituitary gland| salivary gland| skin| spinal cord| spleen| stomach| sympathetic ganglion| testis| thymus| uterus| vagina|oocyte| zygote| …
10346780	Eif4a1	eukaryotic translation initiation factor 4A1	chr1	60760761	60762537	N	230.779	226823309	270	11.6089	11.6035	0.01	0.868107	0.952694	NM_144958	11 B3|11 39.0 cM	NM_144958	RefSeq	Mus musculus eukaryotic translation initiation factor 4A1 (Eif4a1), mRNA.	Mm.371557	bladder| blood| bone| bone marrow| brain| connective tissue| dorsal root ganglion| embryonic tissue| extraembryonic tissue| eye| fertilized ovum| heart| inner ear| intestine| kidney| liver| lung| lymph node| mammary gland| muscle| nasopharynx| ovary| pancreas| pituitary gland| salivary gland| skin| spinal cord| spleen| stomach| sympathetic ganglion| testis| thymus| uterus| vagina|oocyte| zygote| …
10387545	Eif4a1	eukaryotic translation initiation factor 4A1	chr11	69480441	69485817	N	230.779	226823309	270	11.1274	11.1317	0	0.900942	0.9676	NM_144958	11 B3|11 39.0 cM	NM_144958	RefSeq	Mus musculus eukaryotic translation initiation factor 4A1 (Eif4a1), mRNA.	Mm.371557	bladder| blood| bone| bone marrow| brain| connective tissue| dorsal root ganglion| embryonic tissue| extraembryonic tissue| eye| fertilized ovum| heart| inner ear| intestine| kidney| liver| lung| lymph node| mammary gland| muscle| nasopharynx| ovary| pancreas| pituitary gland| salivary gland| skin| spinal cord| spleen| stomach| sympathetic ganglion| testis| thymus| uterus| vagina|oocyte| zygote| …
10430201	Myh9	myosin, heavy polypeptide 9, non-muscle	chr15	77591018	77672545	N	230.771	114326446	271	10.3633	10.2634	0.1	0.127312	0.453679	NM_022410	15 E1|15 43.3 cM	NM_022410	RefSeq	Mus musculus myosin, heavy polypeptide 9, non-muscle (Myh9), transcript variant 1, mRNA.	Mm.29677	bladder| blood| bone| bone marrow| brain| connective tissue| embryonic tissue| extraembryonic tissue| eye| fertilized ovum| heart| inner ear| intestine| kidney| liver| lung| mammary gland| muscle| ovary| oviduct| pancreas| salivary gland| skin| spinal cord| spleen| testis| thymus| vagina|oocyte| zygote| cleavage| morula| blastocyst| egg cylinder| organogenesis| fetus| neonate| juvenile| adult
10378739	Ywhae	tyrosine 3-monooxygenase/tryptophan 5-monooxygenase activation protein, epsilon polypeptide	chr11	75546430	75579340	N	227.571	226874906	273	11.7672	11.7529	0.01	0.408925	0.721511	NM_009536	11 B2|11 44.17 cM	NM_009536	RefSeq	Mus musculus tyrosine 3-monooxygenase/tryptophan 5-monooxygenase activation protein, epsilon polypeptide (Ywhae), mRNA.	Mm.234700	adipose tissue| bladder| blood| bone| bone marrow| brain| connective tissue| dorsal root ganglion| embryonic tissue| extraembryonic tissue| eye| fertilized ovum| heart| inner ear| intestine| joint| kidney| liver| lung| mammary gland| molar| muscle| nasopharynx| olfactory mucosa| ovary| pancreas| pituitary gland| prostate| salivary gland| skin| spinal cord| spleen| stomach| sympathetic ganglion| t…
10549653	Atp6v0c	ATPase, H+ transporting, lysosomal V0 subunit C	chr7	4364038	4364503	N	225.165	6753144	274	12.145	12.155	-0.01	0.684414	0.884378	NM_009729	17 A3.3	NM_009729	RefSeq	Mus musculus ATPase, H+ transporting, lysosomal V0 subunit C (Atp6v0c), mRNA.	Mm.320896	adipose tissue| blood| bone| bone marrow| brain| embryonic tissue| extraembryonic tissue| eye| heart| inner ear| intestine| kidney| liver| lung| mammary gland| molar| muscle| ovary| pancreas| pineal gland| pituitary gland| prostate| salivary gland| skin| spinal cord| spleen| testis| thymus| thyroid| uterus|oocyte| blastocyst| gastrula| organogenesis| fetus| neonate| juvenile| adult
10537316	Atp6v0c	ATPase, H+ transporting, lysosomal V0 subunit C	chr6	37755966	37756553	N	225.165	6753144	274	12.0718	12.0771	-0.01	0.875495	0.955975	NM_009729	17 A3.3	NM_009729	RefSeq	Mus musculus ATPase, H+ transporting, lysosomal V0 subunit C (Atp6v0c), mRNA.	Mm.320896	adipose tissue| blood| bone| bone marrow| brain| embryonic tissue| extraembryonic tissue| eye| heart| inner ear| intestine| kidney| liver| lung| mammary gland| molar| muscle| ovary| pancreas| pineal gland| pituitary gland| prostate| salivary gland| skin| spinal cord| spleen| testis| thymus| thyroid| uterus|oocyte| blastocyst| gastrula| organogenesis| fetus| neonate| juvenile| adult
10448455	Atp6v0c	ATPase, H+ transporting, lysosomal V0 subunit C	chr17	24300833	24306383	N	225.165	6753144	274	11.963	11.9638	0	0.976142	0.991769	NM_009729	17 A3.3	NM_009729	RefSeq	Mus musculus ATPase, H+ transporting, lysosomal V0 subunit C (Atp6v0c), mRNA.	Mm.320896	adipose tissue| blood| bone| bone marrow| brain| embryonic tissue| extraembryonic tissue| eye| heart| inner ear| intestine| kidney| liver| lung| mammary gland| molar| muscle| ovary| pancreas| pineal gland| pituitary gland| prostate| salivary gland| skin| spinal cord| spleen| testis| thymus| thyroid| uterus|oocyte| blastocyst| gastrula| organogenesis| fetus| neonate| juvenile| adult
10500295	Plekho1	pleckstrin homology domain containing, family O member 1	chr3	95792724	95799893	N	225.049	568923741	275	7.78071	7.75907	0.02	0.793543	0.925782	NM_023320	3 F2	NM_023320	RefSeq	Mus musculus pleckstrin homology domain containing, family O member 1 (Plekho1), mRNA.	Mm.458147	bone| bone marrow| brain| embryonic tissue| extraembryonic tissue| eye| heart| intestine| kidney| lung| lymph node| mammary gland| muscle| pancreas| skin| spinal cord| spleen| testis| thymus| uterus| organogenesis| fetus| neonate| juvenile| adult
10387733	Eif5a	eukaryotic translation initiation factor 5A	chr11	69730222	69735460	N	224.927	569019283	276	9.37656	9.43294	-0.06	0.065904	0.350695	NM_181582	11 B3	NM_181582	RefSeq	Mus musculus eukaryotic translation initiation factor 5A (Eif5a), mRNA.	Mm.196607	blood| bone| bone marrow| brain| connective tissue| embryonic tissue| extraembryonic tissue| eye| fertilized ovum| heart| inner ear| intestine| kidney| liver| lung| lymph node| mammary gland| muscle| nasopharynx| ovary| pancreas| pineal gland| prostate| salivary gland| skin| spinal cord| spleen| stomach| testis| thymus| thyroid| tongue|oocyte| unfertilized ovum| zygote| cleavage| morula| blastocy…
10523058	Eif5a	eukaryotic translation initiation factor 5A	chr5	90561254	90561700	N	224.927	569019283	276	11.5744	11.585	-0.01	0.687765	0.886338	ENSMUST00000108609	11 B3	ENSMUST00000108609	ENSEMBL Transcript	Eukaryotic translation initiation factor 5A-1 gene:ENSMUSG00000078812	Mm.196607	blood| bone| bone marrow| brain| connective tissue| embryonic tissue| extraembryonic tissue| eye| fertilized ovum| heart| inner ear| intestine| kidney| liver| lung| lymph node| mammary gland| muscle| nasopharynx| ovary| pancreas| pineal gland| prostate| salivary gland| skin| spinal cord| spleen| stomach| testis| thymus| thyroid| tongue|oocyte| unfertilized ovum| zygote| cleavage| morula| blastocy…
10475335	Pdia3	protein disulfide isomerase associated 3	chr2	121239638	121264423	N	224.51	112293264	277	12.0869	12.1696	-0.08	0.0157021	0.201371	NM_007952	2 E5|2 69.0 cM	NM_007952	RefSeq	Mus musculus protein disulfide isomerase associated 3 (Pdia3), mRNA.	Mm.263177	blood| bone| bone marrow| brain| connective tissue| dorsal root ganglion| embryonic tissue| extraembryonic tissue| eye| fertilized ovum| heart| inner ear| intestine| joint| kidney| liver| lung| lymph node| mammary gland| muscle| nasopharynx| ovary| pancreas| pituitary gland| prostate| salivary gland| skin| spinal cord| spleen| stomach| sympathetic ganglion| testis| thymus| thyroid|oocyte| zygote|…
10349404	Mgat5	mannoside acetylglucosaminyltransferase 5	chr1	129101595	129380288	N	223.607	568907981	278	8.74874	8.71327	0.04	0.457573	0.754379	NM_145128	1 E3	NM_145128	RefSeq	Mus musculus mannoside acetylglucosaminyltransferase 5 (Mgat5), mRNA.	Mm.214682 // Mm.391592	bone| brain| embryonic tissue| eye| inner ear| kidney| mammary gland| ovary| pancreas| pituitary gland| skin|oocyte| organogenesis| fetus| adult // bladder| bone marrow| brain| connective tissue| embryonic tissue| eye| intestine| kidney| liver| lymph node| mammary gland| nasopharynx| pancreas| salivary gland| skin| spinal cord| stomach| testis| thymus| blastocyst| organogenesis| fetus| neonate| j…
10546092	Rab7	RAB7, member RAS oncogene family	chr6	87949105	87995214	N	222.517	652698106	280	10.5198	10.482	0.04	0.227543	0.572312	ENSMUST00000113596	6 D1|6 38.5 cM	ENSMUST00000113596	ENSEMBL Transcript	Ras-related protein Rab-7a gene:ENSMUSG00000079477	Mm.333233 // Mm.405871	adipose tissue| adrenal gland| bladder| blood| bone| bone marrow| brain| connective tissue| dorsal root ganglion| embryonic tissue| epididymis| extraembryonic tissue| eye| fertilized ovum| heart| inner ear| intestine| joint| kidney| liver| lung| mammary gland| muscle| nasopharynx| olfactory mucosa| ovary| oviduct| pancreas| pineal gland| salivary gland| skin| spleen| stomach| sympathetic ganglion…
10518147	Pdpn	podoplanin	chr4	142857325	142889410	N	222.373	595763348	281	7.83251	7.72772	0.1	0.133116	0.460398	NM_010329	4 E1	NM_010329	RefSeq	Mus musculus podoplanin (Pdpn), mRNA.	Mm.2976	brain| connective tissue| embryonic tissue| eye| inner ear| intestine| mammary gland| molar| muscle| pituitary gland| prostate| skin| spinal cord| spleen| testis| blastocyst| organogenesis| fetus| neonate| juvenile| adult
10515253	Uqcrh	ubiquinol-cytochrome c reductase hinge protein	chr4	115739570	115747675	N	221.973	21539599	283	11.2608	11.2854	-0.02	0.500714	0.780654	NM_025641	4 C7	NM_025641	RefSeq	Mus musculus ubiquinol-cytochrome c reductase hinge protein (Uqcrh), mRNA.	Mm.181721	blood| bone| bone marrow| brain| connective tissue| embryonic tissue| extraembryonic tissue| eye| heart| inner ear| intestine| kidney| liver| lung| lymph node| mammary gland| molar| muscle| ovary| oviduct| pancreas| pineal gland| pituitary gland| prostate| skin| spinal cord| spleen| stomach| testis| thymus| thyroid| tongue|oocyte| blastocyst| egg cylinder| organogenesis| fetus| neonate| juvenile|…
10430669	Rpl3	ribosomal protein L3	chr15	79908225	79913015	N	221.874	568992583	284	11.3573	11.2722	0.09	0.0254723	0.246364	NM_013762	15 E1	NM_013762	RefSeq	Mus musculus ribosomal protein L3 (Rpl3), mRNA.	Mm.396243	adipose tissue| bladder| blood| bone| bone marrow| brain| connective tissue| dorsal root ganglion| embryonic tissue| epididymis| extraembryonic tissue| eye| fertilized ovum| heart| inner ear| intestine| kidney| liver| lung| mammary gland| molar| muscle| olfactory mucosa| ovary| pancreas| pineal gland| pituitary gland| prostate| salivary gland| skin| spinal cord| spleen| stomach| sympathetic gangl…
10598721	Rpl3	ribosomal protein L3	chrX	12779687	12780985	N	221.874	568992583	284	11.524	11.4383	0.09	0.0305823	0.26328	NM_013762	15 E1	NM_013762	RefSeq	Mus musculus ribosomal protein L3 (Rpl3), mRNA.	Mm.396243	adipose tissue| bladder| blood| bone| bone marrow| brain| connective tissue| dorsal root ganglion| embryonic tissue| epididymis| extraembryonic tissue| eye| fertilized ovum| heart| inner ear| intestine| kidney| liver| lung| mammary gland| molar| muscle| olfactory mucosa| ovary| pancreas| pineal gland| pituitary gland| prostate| salivary gland| skin| spinal cord| spleen| stomach| sympathetic gangl…
10515154	Rpl3	ribosomal protein L3	chr4	112627680	112628891	N	221.874	568992583	284	10.5185	10.4445	0.07	0.0546803	0.3304	NM_013762	15 E1	NM_013762	RefSeq	Mus musculus ribosomal protein L3 (Rpl3), mRNA.	Mm.396243	adipose tissue| bladder| blood| bone| bone marrow| brain| connective tissue| dorsal root ganglion| embryonic tissue| epididymis| extraembryonic tissue| eye| fertilized ovum| heart| inner ear| intestine| kidney| liver| lung| mammary gland| molar| muscle| olfactory mucosa| ovary| pancreas| pineal gland| pituitary gland| prostate| salivary gland| skin| spinal cord| spleen| stomach| sympathetic gangl…
10600324	Rpl3	ribosomal protein L3	chrX	71415992	71417205	N	221.874	568992583	284	11.0733	10.9993	0.07	0.0575426	0.333778	NM_013762	15 E1	NM_013762	RefSeq	Mus musculus ribosomal protein L3 (Rpl3), mRNA.	Mm.396243	adipose tissue| bladder| blood| bone| bone marrow| brain| connective tissue| dorsal root ganglion| embryonic tissue| epididymis| extraembryonic tissue| eye| fertilized ovum| heart| inner ear| intestine| kidney| liver| lung| mammary gland| molar| muscle| olfactory mucosa| ovary| pancreas| pineal gland| pituitary gland| prostate| salivary gland| skin| spinal cord| spleen| stomach| sympathetic gangl…
10546054	Rpl3	ribosomal protein L3	chr6	87714987	87716198	N	221.874	568992583	284	11.4101	11.3361	0.07	0.0638595	0.34574	NM_013762	15 E1	NM_013762	RefSeq	Mus musculus ribosomal protein L3 (Rpl3), mRNA.	Mm.396243	adipose tissue| bladder| blood| bone| bone marrow| brain| connective tissue| dorsal root ganglion| embryonic tissue| epididymis| extraembryonic tissue| eye| fertilized ovum| heart| inner ear| intestine| kidney| liver| lung| mammary gland| molar| muscle| olfactory mucosa| ovary| pancreas| pineal gland| pituitary gland| prostate| salivary gland| skin| spinal cord| spleen| stomach| sympathetic gangl…
10499879	Rpl3	ribosomal protein L3	chr3	92031390	92032596	N	221.874	568992583	284	10.794	10.7387	0.06	0.150703	0.484242	NM_013762	15 E1	NM_013762	RefSeq	Mus musculus ribosomal protein L3 (Rpl3), mRNA.	Mm.396243	adipose tissue| bladder| blood| bone| bone marrow| brain| connective tissue| dorsal root ganglion| embryonic tissue| epididymis| extraembryonic tissue| eye| fertilized ovum| heart| inner ear| intestine| kidney| liver| lung| mammary gland| molar| muscle| olfactory mucosa| ovary| pancreas| pineal gland| pituitary gland| prostate| salivary gland| skin| spinal cord| spleen| stomach| sympathetic gangl…
10499881	Rpl3	ribosomal protein L3	chr3	92066192	92067398	N	221.874	568992583	284	10.794	10.7387	0.06	0.150703	0.484063	NM_013762	15 E1	NM_013762	RefSeq	Mus musculus ribosomal protein L3 (Rpl3), mRNA.	Mm.396243	adipose tissue| bladder| blood| bone| bone marrow| brain| connective tissue| dorsal root ganglion| embryonic tissue| epididymis| extraembryonic tissue| eye| fertilized ovum| heart| inner ear| intestine| kidney| liver| lung| mammary gland| molar| muscle| olfactory mucosa| ovary| pancreas| pineal gland| pituitary gland| prostate| salivary gland| skin| spinal cord| spleen| stomach| sympathetic gangl…
10351825	Tagln2	transgelin 2	chr1	174430178	174437511	N	220.793	30519911	285	9.01335	8.88218	0.13	0.0725265	0.359531	NM_178598	1 H3|1 94.2 cM	NM_178598	RefSeq	Mus musculus transgelin 2 (Tagln2), mRNA.	Mm.271711	bladder| blood| bone| bone marrow| brain| connective tissue| dorsal root ganglion| embryonic tissue| extraembryonic tissue| eye| fertilized ovum| heart| intestine| joint| kidney| liver| lung| lymph node| mammary gland| molar| muscle| olfactory mucosa| pancreas| pineal gland| pituitary gland| prostate| salivary gland| skin| spleen| stomach| sympathetic ganglion| testis| thymus| thyroid| tongue| va…
10402752	2010107E04Rik	RIKEN cDNA 2010107E04 gene	chr12	113199586	113205188	N	220.763	568980361	286	10.9385	10.9661	-0.03	0.310812	0.647618	NM_027360	12 F1	NM_027360	RefSeq	Mus musculus RIKEN cDNA 2010107E04 gene (2010107E04Rik), mRNA.	Mm.318	bone marrow| brain| embryonic tissue| extraembryonic tissue| eye| heart| inner ear| intestine| joint| kidney| liver| mammary gland| molar| muscle| ovary| pancreas| pituitary gland| prostate| salivary gland| spleen| stomach| testis| thymus| tongue| morula| blastocyst| egg cylinder| organogenesis| fetus| neonate| juvenile| adult
10489377	Serinc3	serine incorporator 3	chr2	163449009	163470867	N	220.556	568917231	287	12.3466	12.2909	0.06	0.142437	0.476342	NM_012032	2 H3	NM_012032	RefSeq	Mus musculus serine incorporator 3 (Serinc3), mRNA.	Mm.435797	adipose tissue| bladder| blood| bone| bone marrow| brain| dorsal root ganglion| embryonic tissue| epididymis| extraembryonic tissue| eye| fertilized ovum| heart| inner ear| intestine| joint| kidney| liver| lung| lymph node| mammary gland| molar| muscle| nasopharynx| ovary| oviduct| pancreas| pituitary gland| skin| spinal cord| spleen| stomach| sympathetic ganglion| testis| thymus| thyroid| tongue…
10561842	Capns1	calpain, small subunit 1	chr7	30971961	30980067	N	219.823	568944750	288	11.5623	11.4807	0.08	0.0339172	0.27408	NM_009795	7 B1|7 9.5 cM	NM_009795	RefSeq	Mus musculus calpain, small subunit 1 (Capns1), mRNA.	Mm.439782	bladder| blood| bone| bone marrow| brain| connective tissue| embryonic tissue| extraembryonic tissue| eye| heart| inner ear| intestine| joint| kidney| liver| lung| lymph node| mammary gland| muscle| ovary| pancreas| pineal gland| pituitary gland| prostate| salivary gland| skin| spleen| stomach| testis| thymus| thyroid| uterus| vagina|oocyte| unfertilized ovum| morula| blastocyst| gastrula| organo…
10393836	Arhgdia	Rho GDP dissociation inhibitor (GDI) alpha	chr11	120438549	120442916	N	218.327	568972328	289	10.9439	10.8716	0.07	0.00562897	0.136715	NM_133796	11 E2	NM_133796	RefSeq	Mus musculus Rho GDP dissociation inhibitor (GDI) alpha (Arhgdia), mRNA.	Mm.30016	bladder| blood| bone| bone marrow| brain| connective tissue| embryonic tissue| extraembryonic tissue| eye| heart| inner ear| intestine| joint| kidney| liver| lung| lymph node| mammary gland| muscle| nasopharynx| ovary| pancreas| pineal gland| pituitary gland| prostate| salivary gland| skin| spleen| stomach| testis| thymus| thyroid|oocyte| unfertilized ovum| cleavage| morula| blastocyst| gastrula|…
10588942	Lamb2	laminin, beta 2	chr9	108382276	108392860	N	217.698	31982223	290	8.94551	8.89261	0.05	0.400135	0.713677	NM_008483	9 F1|9 60.0 cM	NM_008483	RefSeq	Mus musculus laminin, beta 2 (Lamb2), mRNA.	Mm.425599	adipose tissue| bladder| bone marrow| brain| connective tissue| embryonic tissue| extraembryonic tissue| eye| heart| inner ear| intestine| joint| kidney| lung| mammary gland| muscle| ovary| oviduct| pancreas| pineal gland| salivary gland| skin| sympathetic ganglion| testis| thymus| tongue| uterus| morula| blastocyst| gastrula| organogenesis| fetus| neonate| juvenile| adult
10400023	Tspan13	tetraspanin 13	chr12	36741142	36769076	N	216.379	13384722	291	9.26461	9.2717	-0.01	0.957359	0.986635	NM_025359	12 B2	NM_025359	RefSeq	Mus musculus tetraspanin 13 (Tspan13), mRNA.	Mm.254663	bone marrow| brain| dorsal root ganglion| embryonic tissue| extraembryonic tissue| eye| inner ear| intestine| kidney| liver| lung| lymph node| mammary gland| muscle| nasopharynx| pancreas| pineal gland| pituitary gland| prostate| salivary gland| spinal cord| spleen| stomach| sympathetic ganglion| testis| thymus| thyroid| tongue| vesicular gland| blastocyst| egg cylinder| gastrula| organogenesis| …
10400639	Rpl36al	ribosomal protein L36a-like	chr12	70283725	70285027	N	216.238	13385038	292	10.7154	10.6944	0.02	0.426865	0.733082	NM_025589	12 C2	NM_025589	RefSeq	Mus musculus ribosomal protein L36a-like (Rpl36al), mRNA.	Mm.379115 // Mm.474351	blood| bone marrow| brain| connective tissue| embryonic tissue| extraembryonic tissue| eye| heart| intestine| joint| kidney| liver| mammary gland| muscle| ovary| pancreas| pituitary gland| prostate| skin| spleen| stomach| testis| thymus| thyroid| tongue| uterus|oocyte| cleavage| morula| blastocyst| egg cylinder| organogenesis| fetus| neonate| juvenile| adult // brain| fetus
10542376	Rpl36al	ribosomal protein L36a-like	chr6	136437275	136437727	N	216.238	13385038	292	10.7106	10.6922	0.02	0.513013	0.789775	NM_025589	12 C2	NM_025589	RefSeq	Mus musculus ribosomal protein L36a-like (Rpl36al), mRNA.	Mm.379115 // Mm.474351	blood| bone marrow| brain| connective tissue| embryonic tissue| extraembryonic tissue| eye| heart| intestine| joint| kidney| liver| mammary gland| muscle| ovary| pancreas| pituitary gland| prostate| skin| spleen| stomach| testis| thymus| thyroid| tongue| uterus|oocyte| cleavage| morula| blastocyst| egg cylinder| organogenesis| fetus| neonate| juvenile| adult // brain| fetus
10393058	H3f3b	H3 histone, family 3B	chr11	115883226	115885818	N	215.615	568971703	293	11.1024	11.1054	0	0.945889	0.983322	NM_008211	11 E2	NM_008211	RefSeq	Mus musculus H3 histone, family 3B (H3f3b), mRNA.	Mm.371563	adipose tissue| bladder| blood| bone| bone marrow| brain| connective tissue| dorsal root ganglion| embryonic tissue| epididymis| extraembryonic tissue| eye| fertilized ovum| heart| inner ear| intestine| kidney| liver| lung| lymph node| mammary gland| molar| muscle| nasopharynx| olfactory mucosa| ovary| pancreas| pineal gland| pituitary gland| prostate| salivary gland| skin| spinal cord| spleen| s…
10600936	Efnb1	ephrin B1	chrX	96331469	96344348	N	211.434	6753726	295	8.26297	8.24824	0.01	0.781694	0.922229	NM_010110	X D|X 37.0 cM	NM_010110	RefSeq	Mus musculus ephrin B1 (Efnb1), mRNA.	Mm.3374	bone marrow| brain| connective tissue| embryonic tissue| extraembryonic tissue| eye| inner ear| intestine| kidney| liver| lung| mammary gland| ovary| oviduct| pancreas| skin| spinal cord| stomach| testis| thymus| tongue| blastocyst| organogenesis| fetus| neonate| juvenile| adult
10419736	Dad1	defender against cell death 1	chr14	54855160	54873589	N	210.527	164518942	296	10.8679	10.9016	-0.03	0.549941	0.812253	NM_010015	14 C2|14 24.0 cM	NM_010015	RefSeq	Mus musculus defender against cell death 1 (Dad1), transcript variant 2, mRNA.	Mm.319038	bladder| blood| brain| embryonic tissue| extraembryonic tissue| eye| fertilized ovum| heart| intestine| kidney| liver| lung| mammary gland| molar| muscle| ovary| oviduct| pancreas| pineal gland| pituitary gland| prostate| skin| spleen| stomach| testis| thymus| thyroid| tongue| uterus| zygote| cleavage| morula| blastocyst| organogenesis| fetus| neonate| juvenile| adult
10453690	Rpl27	ribosomal protein L27	chr18	6332603	6333085	N	210.342	8567400	297	10.0091	9.96817	0.04	0.125353	0.450392	BC082284	11 A1	BC082284	GenBank	Mus musculus ribosomal protein L27, mRNA (cDNA clone MGC:102464 IMAGE:5339848), complete cds.	Mm.340658	adipose tissue| blood| bone| bone marrow| brain| embryonic tissue| epididymis| extraembryonic tissue| eye| heart| inner ear| intestine| kidney| liver| lung| lymph node| mammary gland| molar| muscle| ovary| pancreas| pituitary gland| prostate| skin| spleen| stomach| testis| thymus| thyroid| tongue|oocyte| cleavage| blastocyst| egg cylinder| gastrula| organogenesis| fetus| neonate| juvenile| adult
10389875	Rpl27	ribosomal protein L27	chr11	93898425	93898986	N	210.342	8567400	297	10.0091	9.96817	0.04	0.125353	0.450206	BC082284	11 A1	BC082284	GenBank	Mus musculus ribosomal protein L27, mRNA (cDNA clone MGC:102464 IMAGE:5339848), complete cds.	Mm.340658	adipose tissue| blood| bone| bone marrow| brain| embryonic tissue| epididymis| extraembryonic tissue| eye| heart| inner ear| intestine| kidney| liver| lung| lymph node| mammary gland| molar| muscle| ovary| pancreas| pituitary gland| prostate| skin| spleen| stomach| testis| thymus| thyroid| tongue|oocyte| cleavage| blastocyst| egg cylinder| gastrula| organogenesis| fetus| neonate| juvenile| adult
10381402	Rpl27	ribosomal protein L27	chr11	101303729	101306847	N	210.342	8567400	297	10.3699	10.3482	0.02	0.3953	0.711474	BC082284	11 A1	BC082284	GenBank	Mus musculus ribosomal protein L27, mRNA (cDNA clone MGC:102464 IMAGE:5339848), complete cds.	Mm.340658	adipose tissue| blood| bone| bone marrow| brain| embryonic tissue| epididymis| extraembryonic tissue| eye| heart| inner ear| intestine| kidney| liver| lung| lymph node| mammary gland| molar| muscle| ovary| pancreas| pituitary gland| prostate| skin| spleen| stomach| testis| thymus| thyroid| tongue|oocyte| cleavage| blastocyst| egg cylinder| gastrula| organogenesis| fetus| neonate| juvenile| adult
10360128	Rpl27	ribosomal protein L27	chr1	173235215	173235625	N	210.342	8567400	297	9.2586	9.24225	0.02	0.525683	0.797839	NM_011289	11 A1	NM_011289	RefSeq	Mus musculus ribosomal protein L27 (Rpl27), mRNA.	Mm.340658	adipose tissue| blood| bone| bone marrow| brain| embryonic tissue| epididymis| extraembryonic tissue| eye| heart| inner ear| intestine| kidney| liver| lung| lymph node| mammary gland| molar| muscle| ovary| pancreas| pituitary gland| prostate| skin| spleen| stomach| testis| thymus| thyroid| tongue|oocyte| cleavage| blastocyst| egg cylinder| gastrula| organogenesis| fetus| neonate| juvenile| adult
10410063	Rpl10a	ribosomal protein L10A	chr13	64047185	64047828	N	210.264	569018226	298	11.1965	11.1569	0.04	0.201155	0.545723	NM_011287	17 A3.3	NM_011287	RefSeq	Mus musculus ribosomal protein L10A (Rpl10a), mRNA.	Mm.336955 // Mm.380532	blood| bone| bone marrow| brain| connective tissue| embryonic tissue| epididymis| extraembryonic tissue| eye| heart| inner ear| intestine| kidney| liver| lung| mammary gland| muscle| ovary| pancreas| skin| spinal cord| spleen| stomach| sympathetic ganglion| testis| thymus| tongue| unfertilized ovum| cleavage| morula| blastocyst| gastrula| organogenesis| fetus| neonate| juvenile| adult // adipose …
10355173	Rpl10a	ribosomal protein L10A	chr1	65040450	65041193	N	210.264	569018226	298	11.2241	11.2009	0.02	0.435831	0.740146	NM_011287	17 A3.3	NM_011287	RefSeq	Mus musculus ribosomal protein L10A (Rpl10a), mRNA.	Mm.336955 // Mm.380532	blood| bone| bone marrow| brain| connective tissue| embryonic tissue| epididymis| extraembryonic tissue| eye| heart| inner ear| intestine| kidney| liver| lung| mammary gland| muscle| ovary| pancreas| skin| spinal cord| spleen| stomach| sympathetic ganglion| testis| thymus| tongue| unfertilized ovum| cleavage| morula| blastocyst| gastrula| organogenesis| fetus| neonate| juvenile| adult // adipose …
10443360	Rpl10a	ribosomal protein L10A	chr17	28465544	28467976	N	210.264	569018226	298	11.1993	11.1764	0.02	0.443636	0.745106	NM_011287	17 A3.3	NM_011287	RefSeq	Mus musculus ribosomal protein L10A (Rpl10a), mRNA.	Mm.336955 // Mm.380532	blood| bone| bone marrow| brain| connective tissue| embryonic tissue| epididymis| extraembryonic tissue| eye| heart| inner ear| intestine| kidney| liver| lung| mammary gland| muscle| ovary| pancreas| skin| spinal cord| spleen| stomach| sympathetic ganglion| testis| thymus| tongue| unfertilized ovum| cleavage| morula| blastocyst| gastrula| organogenesis| fetus| neonate| juvenile| adult // adipose …
10399005	Crip1	cysteine-rich protein 1 (intestinal)	chr12	114390223	114392090	N	210.069	6681015	299	8.29293	8.22813	0.06	0.372682	0.695379	NM_007763	12 F1|12 57.9 cM	NM_007763	RefSeq	Mus musculus cysteine-rich protein 1 (intestinal) (Crip1), mRNA.	Mm.272368	blood| bone marrow| brain| connective tissue| embryonic tissue| extraembryonic tissue| eye| fertilized ovum| heart| intestine| joint| liver| lymph node| mammary gland| muscle| pancreas| pituitary gland| prostate| skin| spleen| stomach| testis| thymus| thyroid| tongue| zygote| cleavage| blastocyst| organogenesis| fetus| neonate| juvenile| adult
10390691	Nr1d1	nuclear receptor subfamily 1, group D, member 1	chr11	98629246	98636556	N	209.764	110625908	300	9.36907	9.29642	0.07	0.777101	0.920808	NM_145434	11 D	NM_145434	RefSeq	Mus musculus nuclear receptor subfamily 1, group D, member 1 (Nr1d1), mRNA.	Mm.390397	adrenal gland| bladder| bone| brain| connective tissue| embryonic tissue| epididymis| eye| heart| inner ear| intestine| kidney| liver| lung| mammary gland| muscle| ovary| oviduct| pineal gland| salivary gland| skin| spinal cord| spleen| testis| thymus| thyroid|oocyte| organogenesis| fetus| neonate| juvenile| adult
10376269	Galnt10	UDP-N-acetyl-alpha-D-galactosamine:polypeptide N-acetylgalactosaminyltransferase 10	chr11	57458944	57601003	N	208.502	568971999	301	6.96322	7.01217	-0.05	0.411133	0.722329	NM_134189	11 B1.3	NM_134189	RefSeq	Mus musculus UDP-N-acetyl-alpha-D-galactosamine:polypeptide N-acetylgalactosaminyltransferase 10 (Galnt10), mRNA.	Mm.271670	bladder| bone| bone marrow| brain| connective tissue| embryonic tissue| eye| heart| inner ear| intestine| kidney| lung| lymph node| mammary gland| muscle| nasopharynx| pancreas| prostate| salivary gland| spinal cord| spleen| stomach| thymus| cleavage| gastrula| organogenesis| fetus| neonate| juvenile| adult
10410259	Uqcrb	ubiquinol-cytochrome c reductase binding protein	chr13	67001553	67006286	N	208.324	13385726	302	11.6508	11.7346	-0.08	0.046048	0.309179	NM_026219	13 B3	NM_026219	RefSeq	Mus musculus ubiquinol-cytochrome c reductase binding protein (Uqcrb), nuclear gene encoding mitochondrial protein, mRNA.	Mm.379136	bladder| bone marrow| brain| embryonic tissue| extraembryonic tissue| eye| heart| intestine| kidney| liver| lymph node| mammary gland| muscle| ovary| pancreas| pituitary gland| prostate| salivary gland| skin| spinal cord| spleen| stomach| testis| thymus| thyroid| tongue| cleavage| morula| blastocyst| egg cylinder| gastrula| organogenesis| fetus| neonate| juvenile| adult
10412711	Uqcrb	ubiquinol-cytochrome c reductase binding protein	chr14	13700067	13700402	N	208.324	13385726	302	11.7886	11.855	-0.07	0.105349	0.416557	NM_026219	13 B3	NM_026219	RefSeq	Mus musculus ubiquinol-cytochrome c reductase binding protein (Uqcrb), nuclear gene encoding mitochondrial protein, mRNA.	Mm.379136	bladder| bone marrow| brain| embryonic tissue| extraembryonic tissue| eye| heart| intestine| kidney| liver| lymph node| mammary gland| muscle| ovary| pancreas| pituitary gland| prostate| salivary gland| skin| spinal cord| spleen| stomach| testis| thymus| thyroid| tongue| cleavage| morula| blastocyst| egg cylinder| gastrula| organogenesis| fetus| neonate| juvenile| adult
10360026	Uqcrb	ubiquinol-cytochrome c reductase binding protein	chr1	172855288	172855789	N	208.324	13385726	302	11.3762	11.4367	-0.06	0.145089	0.478766	NM_026219	13 B3	NM_026219	RefSeq	Mus musculus ubiquinol-cytochrome c reductase binding protein (Uqcrb), nuclear gene encoding mitochondrial protein, mRNA.	Mm.379136	bladder| bone marrow| brain| embryonic tissue| extraembryonic tissue| eye| heart| intestine| kidney| liver| lymph node| mammary gland| muscle| ovary| pancreas| pituitary gland| prostate| salivary gland| skin| spinal cord| spleen| stomach| testis| thymus| thyroid| tongue| cleavage| morula| blastocyst| egg cylinder| gastrula| organogenesis| fetus| neonate| juvenile| adult
10401238	Zfp36l1	zinc finger protein 36, C3H type-like 1	chr12	81208747	81214000	N	208.225	6680808	303	9.14903	9.11431	0.03	0.723659	0.899531	NM_007564	12 C3	NM_007564	RefSeq	Mus musculus zinc finger protein 36, C3H type-like 1 (Zfp36l1), mRNA.	Mm.235132	adipose tissue| bladder| blood| bone| brain| dorsal root ganglion| embryonic tissue| extraembryonic tissue| eye| heart| inner ear| intestine| kidney| liver| lung| mammary gland| nasopharynx| ovary| oviduct| pancreas| pineal gland| pituitary gland| prostate| salivary gland| skin| spleen| stomach| testis| thymus| tongue| uterus| vagina| gastrula| organogenesis| fetus| neonate| juvenile| adult
10430846	Ndufa6	NADH dehydrogenase (ubiquinone) 1 alpha subcomplex, 6 (B14)	chr15	82180589	82184721	N	207.992	568993116	304	10.5234	10.5593	-0.04	0.126405	0.45193	NM_025987	15 E2	NM_025987	RefSeq	Mus musculus NADH dehydrogenase (ubiquinone) 1 alpha subcomplex, 6 (B14) (Ndufa6), nuclear gene encoding mitochondrial protein, mRNA.	Mm.27570	blood| bone marrow| brain| embryonic tissue| extraembryonic tissue| eye| heart| inner ear| intestine| kidney| liver| lung| lymph node| mammary gland| pancreas| prostate| skin| spleen| stomach| testis| thymus| thyroid| tongue| blastocyst| organogenesis| fetus| neonate| juvenile| adult
10433049	Atp5g2	ATP synthase, H+ transporting, mitochondrial F0 complex, subunit c (subunit 9), isoform 2	chr15	102493299	102501579	N	206.849	568993133	306	10.7532	10.7594	-0.01	0.875057	0.955737	NM_026468	15 F3	NM_026468	RefSeq	Mus musculus ATP synthase, H+ transporting, mitochondrial F0 complex, subunit c (subunit 9), isoform 2 (Atp5g2), nuclear gene encoding mitochondrial protein, mRNA.	Mm.10314 // Mm.381662	adipose tissue| blood| bone| bone marrow| brain| embryonic tissue| extraembryonic tissue| eye| heart| inner ear| intestine| joint| kidney| liver| lung| mammary gland| muscle| ovary| pancreas| pituitary gland| salivary gland| skin| spleen| stomach| testis| thymus| thyroid|oocyte| morula| blastocyst| organogenesis| fetus| neonate| juvenile| adult // brain| embryonic tissue| extraembryonic tissue| e…
10560816	Atp5g2	ATP synthase, H+ transporting, mitochondrial F0 complex, subunit c (subunit 9), isoform 2	chr7	24731811	24732251	N	206.849	568993133	306	11.2353	11.2389	0	0.938196	0.98119	NM_026468	15 F3	NM_026468	RefSeq	Mus musculus ATP synthase, H+ transporting, mitochondrial F0 complex, subunit c (subunit 9), isoform 2 (Atp5g2), nuclear gene encoding mitochondrial protein, mRNA.	Mm.10314 // Mm.381662	adipose tissue| blood| bone| bone marrow| brain| embryonic tissue| extraembryonic tissue| eye| heart| inner ear| intestine| joint| kidney| liver| lung| mammary gland| muscle| ovary| pancreas| pituitary gland| salivary gland| skin| spleen| stomach| testis| thymus| thyroid|oocyte| morula| blastocyst| organogenesis| fetus| neonate| juvenile| adult // brain| embryonic tissue| extraembryonic tissue| e…
10447566	Atp5g2	ATP synthase, H+ transporting, mitochondrial F0 complex, subunit c (subunit 9), isoform 2	chr17	5816032	5816700	N	206.849	568993133	306	11.0778	11.0761	0	0.968411	0.990161	NM_026468	15 F3	NM_026468	RefSeq	Mus musculus ATP synthase, H+ transporting, mitochondrial F0 complex, subunit c (subunit 9), isoform 2 (Atp5g2), nuclear gene encoding mitochondrial protein, mRNA.	Mm.10314 // Mm.381662	adipose tissue| blood| bone| bone marrow| brain| embryonic tissue| extraembryonic tissue| eye| heart| inner ear| intestine| joint| kidney| liver| lung| mammary gland| muscle| ovary| pancreas| pituitary gland| salivary gland| skin| spleen| stomach| testis| thymus| thyroid|oocyte| morula| blastocyst| organogenesis| fetus| neonate| juvenile| adult // brain| embryonic tissue| extraembryonic tissue| e…
10364909	Oaz1	ornithine decarboxylase antizyme 1	chr10	80289401	80292035	N	206.428	666335653	307	11.5125	11.548	-0.04	0.114269	0.433872	NM_008753	10 C1|10 43.0 cM	NM_008753	RefSeq	Mus musculus ornithine decarboxylase antizyme 1 (Oaz1), mRNA.	Mm.398119	adipose tissue| bladder| blood| bone| bone marrow| brain| connective tissue| embryonic tissue| epididymis| extraembryonic tissue| eye| fertilized ovum| heart| inner ear| intestine| joint| kidney| liver| lung| lymph node| mammary gland| muscle| ovary| pancreas| pineal gland| pituitary gland| salivary gland| skin| spinal cord| spleen| stomach| sympathetic ganglion| testis| thymus| thyroid| tongue|o…
10448089	Oaz1	ornithine decarboxylase antizyme 1	chr17	17482125	17483167	N	206.428	666335653	307	11.6272	11.6564	-0.03	0.174363	0.516732	NM_008753	10 C1|10 43.0 cM	NM_008753	RefSeq	Mus musculus ornithine decarboxylase antizyme 1 (Oaz1), mRNA.	Mm.398119	adipose tissue| bladder| blood| bone| bone marrow| brain| connective tissue| embryonic tissue| epididymis| extraembryonic tissue| eye| fertilized ovum| heart| inner ear| intestine| joint| kidney| liver| lung| lymph node| mammary gland| muscle| ovary| pancreas| pineal gland| pituitary gland| salivary gland| skin| spinal cord| spleen| stomach| sympathetic ganglion| testis| thymus| thyroid| tongue|o…
10431812	Nell2	NEL-like 2 (chicken)	chr15	94905661	95358990	N	204.703	576067787	308	6.58064	6.48286	0.1	0.0964906	0.403941	NM_016743	---	NM_016743	RefSeq	Mus musculus NEL-like 2 (chicken) (Nell2), mRNA.	Mm.3959	brain| dorsal root ganglion| embryonic tissue| eye| inner ear| prostate| spinal cord| spleen| testis| organogenesis| fetus| neonate| juvenile| adult
10444041	Ndufa7	NADH dehydrogenase (ubiquinone) 1 alpha subcomplex, 7 (B14.5a)	chr17	33961536	33975259	N	203.342	12963571	309	7.53012	7.56874	-0.04	0.386559	0.704345	NM_023202	17 B1	NM_023202	RefSeq	Mus musculus NADH dehydrogenase (ubiquinone) 1 alpha subcomplex, 7 (B14.5a) (Ndufa7), mRNA.	Mm.29513	adipose tissue| bone marrow| brain| embryonic tissue| extraembryonic tissue| eye| heart| intestine| kidney| liver| lymph node| mammary gland| muscle| ovary| pancreas| prostate| spleen| stomach| testis| thymus| thyroid| tongue| blastocyst| egg cylinder| organogenesis| fetus| neonate| juvenile| adult
10356088	Col4a4	collagen, type IV, alpha 4	chr1	82449133	82583367	N	202.793	34328045	311	9.33872	9.54598	-0.21	0.00358461	0.114589	NM_007735	1 C5	NM_007735	RefSeq	Mus musculus collagen, type IV, alpha 4 (Col4a4), mRNA.	Mm.40253	eye| inner ear| intestine| kidney| lung| mammary gland| testis| neonate| juvenile| adult
10404053	Hist1h2bc	histone cluster 1, H2bc	chr13	23776068	23784357	N	202.179	594190841	312	11.0504	11.107	-0.06	0.416238	0.72587	NM_023422	13 A3.1	NM_023422	RefSeq	Mus musculus histone cluster 1, H2bc (Hist1h2bc), mRNA.	Mm.261676	blood| bone| brain| embryonic tissue| extraembryonic tissue| eye| heart| intestine| joint| kidney| liver| lung| mammary gland| muscle| ovary| pancreas| pituitary gland| prostate| salivary gland| skin| spinal cord| spleen| stomach| testis| thymus| thyroid| tongue| uterus|oocyte| blastocyst| organogenesis| fetus| juvenile| adult
10381776	Mapt	microtubule-associated protein tau	chr11	104092750	104193410	N	201.528	569020045	313	8.62395	8.6212	0	0.962138	0.988514	NM_001038609	11 E1|11 64.0 cM	NM_001038609	RefSeq	Mus musculus microtubule-associated protein tau (Mapt), transcript variant 1, mRNA.	Mm.1287	blood| bone marrow| brain| dorsal root ganglion| embryonic tissue| eye| heart| inner ear| kidney| liver| lung| muscle| pituitary gland| skin| spinal cord| spleen| blastocyst| organogenesis| fetus| neonate| juvenile| adult
10391987	Mapt	microtubule-associated protein tau	chr11	104156438	104161739	N	201.528	569020045	313	4.38854	4.38692	0	0.969366	0.990207	ENSMUST00000100346	11 E1|11 64.0 cM	ENSMUST00000100346	ENSEMBL Transcript	10 day old male pancreas cDNA, RIKEN full-length enriched library, clone:1810048O14 product:hypothetical protein, full insert sequence gene:ENSMUSG00000075490	Mm.1287	blood| bone marrow| brain| dorsal root ganglion| embryonic tissue| eye| heart| inner ear| kidney| liver| lung| muscle| pituitary gland| skin| spinal cord| spleen| blastocyst| organogenesis| fetus| neonate| juvenile| adult
10350136	Csrp1	cysteine and glycine-rich protein 1	chr1	137616638	137648809	N	200.701	6681069	314	9.63558	9.62318	0.01	0.883408	0.959075	NM_007791	1 E4	NM_007791	RefSeq	Mus musculus cysteine and glycine-rich protein 1 (Csrp1), mRNA.	Mm.196484	adipose tissue| bladder| blood| bone marrow| brain| connective tissue| embryonic tissue| epididymis| extraembryonic tissue| eye| heart| inner ear| intestine| joint| kidney| liver| lung| mammary gland| muscle| nasopharynx| ovary| pancreas| pineal gland| prostate| salivary gland| skin| spinal cord| spleen| stomach| sympathetic ganglion| testis| thymus| thyroid| uterus|oocyte| morula| blastocyst| eg…
10544720	Hnrnpa2b1	heterogeneous nuclear ribonucleoprotein A2/B1	chr6	51410433	51419893	N	200.404	568942404	315	10.9882	10.9976	-0.01	0.755566	0.911565	NM_016806	---	NM_016806	RefSeq	Mus musculus heterogeneous nuclear ribonucleoprotein A2/B1 (Hnrnpa2b1), transcript variant 1, mRNA.	Mm.155896	adrenal gland| bladder| blood| bone| bone marrow| brain| connective tissue| dorsal root ganglion| embryonic tissue| epididymis| extraembryonic tissue| eye| fertilized ovum| heart| inner ear| intestine| kidney| liver| lung| lymph node| mammary gland| molar| muscle| nasopharynx| ovary| oviduct| pancreas| pineal gland| pituitary gland| prostate| salivary gland| skin| spinal cord| spleen| stomach| sy…
10371877	Slc25a3	solute carrier family 25 (mitochondrial carrier, phosphate carrier), member 3	chr10	90579323	90586723	N	200.397	568966988	316	11.5497	11.574	-0.02	0.341494	0.674072	NM_133668	10 C2	NM_133668	RefSeq	Mus musculus solute carrier family 25 (mitochondrial carrier, phosphate carrier), member 3 (Slc25a3), nuclear gene encoding mitochondrial protein, mRNA.	Mm.298	adrenal gland| bladder| blood| bone| bone marrow| brain| connective tissue| dorsal root ganglion| embryonic tissue| extraembryonic tissue| eye| fertilized ovum| heart| inner ear| intestine| joint| kidney| liver| lung| lymph node| mammary gland| molar| muscle| nasopharynx| ovary| pancreas| pineal gland| pituitary gland| prostate| salivary gland| skin| spinal cord| spleen| stomach| sympathetic gang…
10377689	Gabarap	gamma-aminobutyric acid receptor associated protein	chr11	69804866	69808453	N	200.203	569019328	317	11.9161	11.8938	0.02	0.149109	0.482868	NM_019749	11 B4|11 42.0 cM	NM_019749	RefSeq	Mus musculus gamma-aminobutyric acid receptor associated protein (Gabarap), mRNA.	Mm.272460	bladder| bone| bone marrow| brain| connective tissue| dorsal root ganglion| embryonic tissue| extraembryonic tissue| eye| heart| inner ear| intestine| joint| kidney| liver| lung| mammary gland| muscle| pancreas| pineal gland| pituitary gland| prostate| salivary gland| skin| spleen| stomach| testis| thymus| thyroid| tongue| uterus| blastocyst| organogenesis| fetus| neonate| juvenile| adult
10345504	Cox5b	cytochrome c oxidase, subunit Vb	chr1	36748332	36750233	N	200.15	112807195	318	12.2054	12.2094	0	0.865209	0.951555	NM_009942	1 B	NM_009942	RefSeq	Mus musculus cytochrome c oxidase, subunit Vb (Cox5b), mRNA.	Mm.180182	bone marrow| brain| embryonic tissue| eye| fertilized ovum| heart| inner ear| intestine| kidney| liver| lung| mammary gland| muscle| ovary| pancreas| prostate| salivary gland| skin| spinal cord| spleen| stomach| testis| thymus| thyroid| tongue| uterus|oocyte| zygote| cleavage| morula| blastocyst| egg cylinder| gastrula| organogenesis| fetus| neonate| juvenile| adult
10408044	Cox5b	cytochrome c oxidase, subunit Vb	chr13	21592793	21593316	N	200.15	112807195	318	11.959	11.9614	0	0.928622	0.977881	X53157	1 B	X53157	GenBank	Mouse mRNA for mitochondrial cytochrome c oxidase subunit Vb.	Mm.180182	bone marrow| brain| embryonic tissue| eye| fertilized ovum| heart| inner ear| intestine| kidney| liver| lung| mammary gland| muscle| ovary| pancreas| prostate| salivary gland| skin| spinal cord| spleen| stomach| testis| thymus| thyroid| tongue| uterus|oocyte| zygote| cleavage| morula| blastocyst| egg cylinder| gastrula| organogenesis| fetus| neonate| juvenile| adult
10525187	Rpl6	ribosomal protein L6	chr5	121655413	121659249	N	198.664	568936990	319	10.2756	10.2204	0.06	0.0760041	0.366735	NM_011290	5 F	NM_011290	RefSeq	Mus musculus ribosomal protein L6 (Rpl6), mRNA.	Mm.262021	bladder| blood| bone| bone marrow| brain| dorsal root ganglion| embryonic tissue| extraembryonic tissue| eye| heart| inner ear| intestine| kidney| liver| lung| lymph node| mammary gland| muscle| ovary| pancreas| pineal gland| pituitary gland| prostate| salivary gland| skin| spinal cord| spleen| stomach| sympathetic ganglion| testis| thymus| thyroid| tongue| uterus|oocyte| unfertilized ovum| cleav…
10366653	Wif1	Wnt inhibitory factor 1	chr10	120471060	120537699	N	198.272	568967570	320	5.89645	6.12247	-0.23	1.75e-05	0.0063401	NM_011915	10 D2	NM_011915	RefSeq	Mus musculus Wnt inhibitory factor 1 (Wif1), mRNA.	Mm.32831	bladder| bone| brain| dorsal root ganglion| embryonic tissue| eye| heart| inner ear| joint| lung| mammary gland| skin| stomach| testis| thymus| fetus| neonate| juvenile| adult
10399360	Rhob	ras homolog gene family, member B	chr12	8504469	8506802	N	198.188	6680726	321	8.56961	8.67151	-0.1	0.359854	0.685417	NM_007483	12 A1.1	NM_007483	RefSeq	Mus musculus ras homolog gene family, member B (Rhob), mRNA.	Mm.687	bladder| bone| bone marrow| brain| embryonic tissue| extraembryonic tissue| eye| heart| inner ear| intestine| kidney| liver| lung| lymph node| mammary gland| muscle| ovary| pancreas| pineal gland| prostate| salivary gland| skin| spinal cord| spleen| sympathetic ganglion| testis| thymus| thyroid| uterus|oocyte| blastocyst| gastrula| organogenesis| fetus| neonate| juvenile| adult
10480725	BC029214	cDNA sequence BC029214	chr2	25315006	25316614	N	196.953	568913328	323	7.70603	7.74414	-0.04	0.324787	0.658435	BC029214	2 A3	BC029214	GenBank	Mus musculus cDNA sequence BC029214, mRNA (cDNA clone MGC:36831 IMAGE:4161391), complete cds.	Mm.261780	blood| bone marrow| brain| connective tissue| embryonic tissue| extraembryonic tissue| eye| heart| intestine| kidney| liver| lung| lymph node| mammary gland| muscle| nasopharynx| pineal gland| prostate| spinal cord| spleen| stomach| testis| thymus| tongue| uterus| cleavage| morula| fetus| neonate| juvenile| adult
10354816	Clk1	CDC-like kinase 1	chr1	58468844	58480932	N	196.478	111038135	324	10.6528	10.6516	0	0.983225	0.993971	NM_001042634	1 C1.3|1 30.1 cM	NM_001042634	RefSeq	Mus musculus CDC-like kinase 1 (Clk1), transcript variant 1, mRNA.	Mm.1761	adrenal gland| bladder| bone| bone marrow| brain| connective tissue| dorsal root ganglion| embryonic tissue| extraembryonic tissue| eye| fertilized ovum| heart| inner ear| intestine| kidney| liver| lung| lymph node| mammary gland| molar| muscle| nasopharynx| ovary| pancreas| pituitary gland| prostate| skin| spinal cord| spleen| stomach| sympathetic ganglion| testis| thymus| vagina|oocyte| unferti…
10519140	Mmp23	matrix metallopeptidase 23	chr4	155024764	155027493	N	195.923	568931281	325	6.11057	5.98445	0.13	0.0123114	0.180519	NM_011985	4 E2	NM_011985	RefSeq	Mus musculus matrix metallopeptidase 23 (Mmp23), mRNA.	Mm.29373	bladder| brain| embryonic tissue| extraembryonic tissue| eye| fertilized ovum| intestine| joint| kidney| liver| lung| lymph node| muscle| ovary| oviduct| pancreas| spleen| stomach| uterus| vesicular gland|oocyte| zygote| fetus| neonate| juvenile| adult
10393559	Timp2	tissue inhibitor of metalloproteinase 2	chr11	118162375	118216820	N	195.664	31543867	327	8.77114	8.71737	0.05	0.550908	0.812854	NM_011594	11 E2|11 72.0 cM	NM_011594	RefSeq	Mus musculus tissue inhibitor of metalloproteinase 2 (Timp2), mRNA.	Mm.206505	bladder| bone| bone marrow| brain| embryonic tissue| epididymis| extraembryonic tissue| eye| heart| inner ear| intestine| kidney| liver| lung| mammary gland| muscle| nasopharynx| ovary| pancreas| pituitary gland| prostate| salivary gland| skin| spinal cord| spleen| sympathetic ganglion| testis| thymus| thyroid| tongue| uterus| blastocyst| organogenesis| fetus| neonate| juvenile| adult
10595673	Morf4l1	mortality factor 4 like 1	chr9	89986507	90009600	N	195.002	568961171	329	7.78085	7.80707	-0.03	0.552532	0.81373	NM_001039147	9 D1	NM_001039147	RefSeq	Mus musculus mortality factor 4 like 1 (Morf4l1), transcript variant 1, mRNA.	Mm.426209	bladder| blood| bone| bone marrow| brain| connective tissue| dorsal root ganglion| embryonic tissue| extraembryonic tissue| eye| fertilized ovum| heart| inner ear| intestine| joint| kidney| liver| lung| lymph node| mammary gland| molar| muscle| nasopharynx| olfactory mucosa| ovary| pancreas| pituitary gland| prostate| salivary gland| skin| spinal cord| spleen| stomach| sympathetic ganglion| testi…
10454099	Morf4l1	mortality factor 4 like 1	chr18	16146877	16147848	N	195.002	568961171	329	11.3658	11.383	-0.02	0.674157	0.87883	NM_024431	9 D1	NM_024431	RefSeq	Mus musculus mortality factor 4 like 1 (Morf4l1), transcript variant 2, mRNA.	Mm.426209	bladder| blood| bone| bone marrow| brain| connective tissue| dorsal root ganglion| embryonic tissue| extraembryonic tissue| eye| fertilized ovum| heart| inner ear| intestine| joint| kidney| liver| lung| lymph node| mammary gland| molar| muscle| nasopharynx| olfactory mucosa| ovary| pancreas| pituitary gland| prostate| salivary gland| skin| spinal cord| spleen| stomach| sympathetic ganglion| testi…
10463153	Morf4l1	mortality factor 4 like 1	chr19	41599814	41601449	N	195.002	568961171	329	11.6156	11.6293	-0.01	0.707157	0.893062	NM_024431	9 D1	NM_024431	RefSeq	Mus musculus mortality factor 4 like 1 (Morf4l1), transcript variant 2, mRNA.	Mm.426209	bladder| blood| bone| bone marrow| brain| connective tissue| dorsal root ganglion| embryonic tissue| extraembryonic tissue| eye| fertilized ovum| heart| inner ear| intestine| joint| kidney| liver| lung| lymph node| mammary gland| molar| muscle| nasopharynx| olfactory mucosa| ovary| pancreas| pituitary gland| prostate| salivary gland| skin| spinal cord| spleen| stomach| sympathetic ganglion| testi…
10458757	Morf4l1	mortality factor 4 like 1	chr18	45229973	45230618	N	195.002	568961171	329	11.8359	11.8345	0	0.967137	0.990372	NM_024431	9 D1	NM_024431	RefSeq	Mus musculus mortality factor 4 like 1 (Morf4l1), transcript variant 2, mRNA.	Mm.426209	bladder| blood| bone| bone marrow| brain| connective tissue| dorsal root ganglion| embryonic tissue| extraembryonic tissue| eye| fertilized ovum| heart| inner ear| intestine| joint| kidney| liver| lung| lymph node| mammary gland| molar| muscle| nasopharynx| olfactory mucosa| ovary| pancreas| pituitary gland| prostate| salivary gland| skin| spinal cord| spleen| stomach| sympathetic ganglion| testi…
10515878	Ybx1	Y box protein 1	chr4	118949932	118967118	N	194.886	568928768	330	11.6141	11.6499	-0.04	0.597727	0.838399	NM_011732	4 D1	NM_011732	RefSeq	Mus musculus Y box protein 1 (Ybx1), mRNA.	Mm.258204	blood| bone| bone marrow| brain| connective tissue| embryonic tissue| extraembryonic tissue| eye| fertilized ovum| heart| inner ear| intestine| joint| kidney| liver| lung| lymph node| mammary gland| muscle| nasopharynx| ovary| pancreas| pineal gland| pituitary gland| prostate| salivary gland| skin| spinal cord| spleen| sympathetic ganglion| testis| thymus| thyroid| uterus| zygote| cleavage| morul…
10544015	Ybx1	Y box protein 1	chr6	37636235	37637195	N	194.886	568928768	330	11.5038	11.5262	-0.02	0.737127	0.902975	BC106143	4 D1	BC106143	GenBank	Mus musculus Y box protein 1, mRNA (cDNA clone MGC:118070 IMAGE:4024261), complete cds.	Mm.258204	blood| bone| bone marrow| brain| connective tissue| embryonic tissue| extraembryonic tissue| eye| fertilized ovum| heart| inner ear| intestine| joint| kidney| liver| lung| lymph node| mammary gland| muscle| nasopharynx| ovary| pancreas| pineal gland| pituitary gland| prostate| salivary gland| skin| spinal cord| spleen| sympathetic ganglion| testis| thymus| thyroid| uterus| zygote| cleavage| morul…
10367091	Naca	nascent polypeptide-associated complex alpha polypeptide	chr10	127472629	127485693	N	194.393	568966902	331	10.8178	10.777	0.04	0.31291	0.649034	NM_001113199	10 D2-D3	NM_001113199	RefSeq	Mus musculus nascent polypeptide-associated complex alpha polypeptide (Naca), transcript variant 1, mRNA.	Mm.3746	adipose tissue| blood| bone| bone marrow| brain| connective tissue| embryonic tissue| epididymis| extraembryonic tissue| eye| fertilized ovum| heart| inner ear| intestine| joint| kidney| liver| lung| lymph node| mammary gland| muscle| ovary| pancreas| pineal gland| pituitary gland| prostate| salivary gland| skin| spleen| stomach| testis| thymus| thyroid| tongue| uterus|oocyte| unfertilized ovum| …
10401958	Naca	nascent polypeptide-associated complex alpha polypeptide	chr12	98160482	98161271	N	194.393	568966902	331	10.8387	10.7939	0.04	0.339365	0.672619	ENSMUST00000073868	10 D2-D3	ENSMUST00000073868	ENSEMBL Transcript	Nascent polypeptide-associated complex subunit alpha gene:ENSMUSG00000061315	Mm.3746	adipose tissue| blood| bone| bone marrow| brain| connective tissue| embryonic tissue| epididymis| extraembryonic tissue| eye| fertilized ovum| heart| inner ear| intestine| joint| kidney| liver| lung| lymph node| mammary gland| muscle| ovary| pancreas| pineal gland| pituitary gland| prostate| salivary gland| skin| spleen| stomach| testis| thymus| thyroid| tongue| uterus|oocyte| unfertilized ovum| …
10435693	Cox17	cytochrome c oxidase, subunit XVII assembly protein homolog (yeast)	chr16	38347085	38352849	N	194.384	568994532	332	8.48658	8.48366	0	0.951504	0.985154	NM_001017429	16 B3	NM_001017429	RefSeq	Mus musculus cytochrome c oxidase, subunit XVII assembly protein homolog (yeast) (Cox17), mRNA.	Mm.27396	blood| bone marrow| brain| connective tissue| embryonic tissue| extraembryonic tissue| heart| inner ear| intestine| joint| kidney| liver| lymph node| mammary gland| muscle| pancreas| prostate| spleen| stomach| sympathetic ganglion| testis| thymus| tongue| blastocyst| gastrula| organogenesis| fetus| neonate| juvenile| adult
10588893	Rhoa	ras homolog gene family, member A	chr9	108208536	108240265	N	194.188	568962753	333	11.643	11.6198	0.02	0.36879	0.692426	NM_016802	9 F2	NM_016802	RefSeq	Mus musculus ras homolog gene family, member A (Rhoa), mRNA.	Mm.757	bladder| blood| bone| bone marrow| brain| connective tissue| dorsal root ganglion| embryonic tissue| extraembryonic tissue| eye| heart| inner ear| intestine| joint| kidney| liver| lung| mammary gland| muscle| nasopharynx| olfactory mucosa| ovary| pancreas| pituitary gland| prostate| salivary gland| skin| spinal cord| spleen| stomach| sympathetic ganglion| testis| thymus| thyroid| uterus|oocyte| u…
10515493	Rhoa	ras homolog gene family, member A	chr4	117401312	117401926	N	194.188	568962753	333	12.004	11.9933	0.01	0.502139	0.781335	ENSMUST00000007959	9 F2	ENSMUST00000007959	ENSEMBL Transcript	Transforming protein RhoA precursor gene:ENSMUSG00000007815	Mm.757	bladder| blood| bone| bone marrow| brain| connective tissue| dorsal root ganglion| embryonic tissue| extraembryonic tissue| eye| heart| inner ear| intestine| joint| kidney| liver| lung| mammary gland| muscle| nasopharynx| olfactory mucosa| ovary| pancreas| pituitary gland| prostate| salivary gland| skin| spinal cord| spleen| stomach| sympathetic ganglion| testis| thymus| thyroid| uterus|oocyte| u…
10365136	Aes	amino-terminal enhancer of split	chr10	81022305	81029109	N	193.827	443609482	334	10.7919	10.7469	0.05	0.210573	0.55567	NM_010347	10 C1|10 43.0 cM	NM_010347	RefSeq	Mus musculus amino-terminal enhancer of split (Aes), mRNA.	Mm.180013	blood| bone marrow| brain| embryonic tissue| extraembryonic tissue| eye| heart| inner ear| intestine| kidney| liver| lung| mammary gland| muscle| ovary| pancreas| pineal gland| pituitary gland| salivary gland| skin| spinal cord| spleen| stomach| sympathetic ganglion| testis| thymus| thyroid| tongue|oocyte| blastocyst| gastrula| organogenesis| fetus| neonate| juvenile| adult
10403352	Klf6	Kruppel-like factor 6	chr13	5860735	5869639	N	192.71	84794649	335	8.53965	8.48382	0.06	0.603516	0.840957	NM_011803	13 A1	NM_011803	RefSeq	Mus musculus Kruppel-like factor 6 (Klf6), mRNA.	Mm.275036	adrenal gland| bladder| blood| bone| bone marrow| brain| connective tissue| dorsal root ganglion| embryonic tissue| extraembryonic tissue| eye| heart| inner ear| intestine| joint| kidney| liver| lung| lymph node| mammary gland| muscle| pituitary gland| prostate| salivary gland| skin| spinal cord| spleen| stomach| sympathetic ganglion| testis| thymus| thyroid| morula| blastocyst| gastrula| organog…
10592058	Tuba1b	tubulin, alpha 1B	chr9	31743031	31744385	N	192.545	568992008	336	11.3956	11.4389	-0.04	0.55255	0.813619	NM_011654	15 F1	NM_011654	RefSeq	Mus musculus tubulin, alpha 1B (Tuba1b), mRNA.	Mm.392113 // Mm.470661	adipose tissue| blood| bone| bone marrow| brain| connective tissue| dorsal root ganglion| embryonic tissue| extraembryonic tissue| eye| heart| inner ear| intestine| joint| kidney| liver| lung| mammary gland| molar| muscle| nasopharynx| ovary| pancreas| pineal gland| pituitary gland| prostate| skin| spinal cord| spleen| stomach| sympathetic ganglion| testis| thymus| thyroid| tongue| uterus| unfert…
10587780	Tuba1b	tubulin, alpha 1B	chr9	90991986	90993338	N	192.545	568992008	336	11.6121	11.6531	-0.04	0.565208	0.822094	NM_011654	15 F1	NM_011654	RefSeq	Mus musculus tubulin, alpha 1B (Tuba1b), mRNA.	Mm.392113 // Mm.470661	adipose tissue| blood| bone| bone marrow| brain| connective tissue| dorsal root ganglion| embryonic tissue| extraembryonic tissue| eye| heart| inner ear| intestine| joint| kidney| liver| lung| mammary gland| molar| muscle| nasopharynx| ovary| pancreas| pineal gland| pituitary gland| prostate| skin| spinal cord| spleen| stomach| sympathetic ganglion| testis| thymus| thyroid| tongue| uterus| unfert…
10432398	Tuba1b	tubulin, alpha 1B	chr15	98761858	98764855	N	192.545	568992008	336	11.0695	11.0991	-0.03	0.685815	0.885005	NM_011654	15 F1	NM_011654	RefSeq	Mus musculus tubulin, alpha 1B (Tuba1b), mRNA.	Mm.392113 // Mm.470661	adipose tissue| blood| bone| bone marrow| brain| connective tissue| dorsal root ganglion| embryonic tissue| extraembryonic tissue| eye| heart| inner ear| intestine| joint| kidney| liver| lung| mammary gland| molar| muscle| nasopharynx| ovary| pancreas| pineal gland| pituitary gland| prostate| skin| spinal cord| spleen| stomach| sympathetic ganglion| testis| thymus| thyroid| tongue| uterus| unfert…
10596303	Acpp	acid phosphatase, prostate	chr9	104190570	104240052	N	192.342	46575784	337	6.28251	6.14232	0.14	0.0168886	0.204522	NM_019807	9 F1	NM_019807	RefSeq	Mus musculus acid phosphatase, prostate (Acpp), transcript variant 2, mRNA.	Mm.19941	blood| connective tissue| embryonic tissue| fertilized ovum| intestine| liver| mammary gland| molar| ovary| pancreas| skin| stomach| thyroid| tongue|oocyte| zygote| cleavage| fetus| juvenile| adult
10376196	Hint1	histidine triad nucleotide binding protein 1	chr11	54679895	54683998	N	191.505	33468857	338	9.95933	9.95249	0.01	0.855759	0.94969	NM_008248	11 B1.3	NM_008248	RefSeq	Mus musculus histidine triad nucleotide binding protein 1 (Hint1), mRNA.	Mm.425	adrenal gland| bone| bone marrow| brain| connective tissue| embryonic tissue| extraembryonic tissue| eye| heart| inner ear| intestine| joint| kidney| liver| lung| lymph node| mammary gland| olfactory mucosa| ovary| pancreas| pituitary gland| prostate| skin| spleen| stomach| testis| thymus| thyroid| tongue| cleavage| blastocyst| egg cylinder| organogenesis| fetus| neonate| juvenile| adult
10586781	Myo1e	myosin IE	chr9	70055157	70247888	N	191.353	568962071	339	9.29335	9.24137	0.05	0.417998	0.727189	NM_181072	9 D|9 41.0 cM	NM_181072	RefSeq	Mus musculus myosin IE (Myo1e), mRNA.	Mm.249311	bone marrow| brain| connective tissue| embryonic tissue| extraembryonic tissue| eye| heart| intestine| kidney| liver| lung| lymph node| mammary gland| muscle| ovary| oviduct| pancreas| salivary gland| skin| spleen| tongue| vagina| unfertilized ovum| blastocyst| gastrula| organogenesis| fetus| neonate| juvenile| adult
10572800	Klf2	Kruppel-like factor 2 (lung)	chr8	74842932	74845248	N	190.059	170784840	340	8.01014	8.05509	-0.04	0.362127	0.687488	NM_008452	8 C1	NM_008452	RefSeq	Mus musculus Kruppel-like factor 2 (lung) (Klf2), mRNA.	Mm.26938	adrenal gland| brain| embryonic tissue| extraembryonic tissue| eye| heart| intestine| kidney| lung| lymph node| mammary gland| pancreas| pineal gland| skin| spleen| stomach| testis| thymus| thyroid| uterus| organogenesis| fetus| neonate| juvenile| adult
10434384	Ap2m1	adaptor protein complex AP-2, mu1	chr16	20535577	20544128	N	189.477	6753074	341	11.4086	11.4032	0.01	0.874618	0.955857	NM_009679	16 A3	NM_009679	RefSeq	Mus musculus adaptor protein complex AP-2, mu1 (Ap2m1), mRNA.	Mm.18946	bladder| blood| bone| bone marrow| brain| connective tissue| dorsal root ganglion| embryonic tissue| extraembryonic tissue| eye| heart| inner ear| intestine| joint| kidney| liver| lung| lymph node| mammary gland| muscle| nasopharynx| olfactory mucosa| ovary| pancreas| pineal gland| salivary gland| skin| spinal cord| spleen| stomach| testis| thymus| thyroid| uterus| vagina|oocyte| unfertilized ovu…
10550605	Eml2	echinoderm microtubule associated protein like 2	chr7	19766531	19791831	N	189.203	244790299	343	8.57006	8.53685	0.03	0.395539	0.711463	BC055476	7 A3	BC055476	GenBank	Mus musculus echinoderm microtubule associated protein like 2, mRNA (cDNA clone MGC:65413 IMAGE:4218133), complete cds.	Mm.154121	bladder| blood| bone marrow| brain| embryonic tissue| extraembryonic tissue| eye| heart| intestine| joint| kidney| liver| lung| mammary gland| nasopharynx| olfactory mucosa| pancreas| skin| spinal cord| spleen| sympathetic ganglion| testis| thyroid| tongue| vagina| morula| blastocyst| egg cylinder| fetus| neonate| juvenile| adult
10570432	Rpl27a	ribosomal protein L27a	chr8	13876109	13876226	N	189.093	31560517	344	7.38572	7.27036	0.12	0.044915	0.305345	AF357390	7 E2-F1|7 51.55 cM	AF357390	GenBank	Mus musculus clone MBI-28 H/ACA box snoRNA, partial sequence.	Mm.305750	adipose tissue| bladder| blood| bone marrow| brain| connective tissue| embryonic tissue| extraembryonic tissue| eye| fertilized ovum| heart| inner ear| intestine| kidney| liver| lung| lymph node| mammary gland| muscle| ovary| pancreas| pituitary gland| prostate| skin| spinal cord| spleen| stomach| testis| thymus| tongue| uterus| zygote| cleavage| morula| blastocyst| gastrula| organogenesis| fetus…
10556206	Rpl27a	ribosomal protein L27a	chr7	116663646	116663765	N	189.093	31560517	344	7.36117	7.25613	0.11	0.0615823	0.342365	AF357390	7 E2-F1|7 51.55 cM	AF357390	GenBank	Mus musculus clone MBI-28 H/ACA box snoRNA, partial sequence.	Mm.305750	adipose tissue| bladder| blood| bone marrow| brain| connective tissue| embryonic tissue| extraembryonic tissue| eye| fertilized ovum| heart| inner ear| intestine| kidney| liver| lung| lymph node| mammary gland| muscle| ovary| pancreas| pituitary gland| prostate| skin| spinal cord| spleen| stomach| testis| thymus| tongue| uterus| zygote| cleavage| morula| blastocyst| gastrula| organogenesis| fetus…
10363479	Rpl27a	ribosomal protein L27a	chr10	60772569	60773065	N	189.093	31560517	344	11.2099	11.1845	0.03	0.493994	0.777145	BC081430	7 E2-F1|7 51.55 cM	BC081430	GenBank	Mus musculus ribosomal protein L27a, mRNA (cDNA clone MGC:101958 IMAGE:6411497), complete cds.	Mm.305750	adipose tissue| bladder| blood| bone marrow| brain| connective tissue| embryonic tissue| extraembryonic tissue| eye| fertilized ovum| heart| inner ear| intestine| kidney| liver| lung| lymph node| mammary gland| muscle| ovary| pancreas| pituitary gland| prostate| skin| spinal cord| spleen| stomach| testis| thymus| tongue| uterus| zygote| cleavage| morula| blastocyst| gastrula| organogenesis| fetus…
10556200	Rpl27a	ribosomal protein L27a	chr7	116662711	116665869	N	189.093	31560517	344	11.1918	11.1665	0.03	0.502869	0.781771	NM_011975	7 E2-F1|7 51.55 cM	NM_011975	RefSeq	Mus musculus ribosomal protein L27a (Rpl27a), mRNA.	Mm.305750	adipose tissue| bladder| blood| bone marrow| brain| connective tissue| embryonic tissue| extraembryonic tissue| eye| fertilized ovum| heart| inner ear| intestine| kidney| liver| lung| lymph node| mammary gland| muscle| ovary| pancreas| pituitary gland| prostate| skin| spinal cord| spleen| stomach| testis| thymus| tongue| uterus| zygote| cleavage| morula| blastocyst| gastrula| organogenesis| fetus…
10357369	Rpl27a	ribosomal protein L27a	chr1	129179371	129179685	N	189.093	31560517	344	10.4048	10.381	0.02	0.51147	0.788097	BC081430	7 E2-F1|7 51.55 cM	BC081430	GenBank	Mus musculus ribosomal protein L27a, mRNA (cDNA clone MGC:101958 IMAGE:6411497), complete cds.	Mm.305750	adipose tissue| bladder| blood| bone marrow| brain| connective tissue| embryonic tissue| extraembryonic tissue| eye| fertilized ovum| heart| inner ear| intestine| kidney| liver| lung| lymph node| mammary gland| muscle| ovary| pancreas| pituitary gland| prostate| skin| spinal cord| spleen| stomach| testis| thymus| tongue| uterus| zygote| cleavage| morula| blastocyst| gastrula| organogenesis| fetus…
10491062	Rpl27a	ribosomal protein L27a	chr3	24231968	24232506	Y	189.093	31560517	344	11.3528	11.3308	0.02	0.549303	0.812415	BC081430	7 E2-F1|7 51.55 cM	BC081430	GenBank	Mus musculus ribosomal protein L27a, mRNA (cDNA clone MGC:101958 IMAGE:6411497), complete cds.	Mm.305750	adipose tissue| bladder| blood| bone marrow| brain| connective tissue| embryonic tissue| extraembryonic tissue| eye| fertilized ovum| heart| inner ear| intestine| kidney| liver| lung| lymph node| mammary gland| muscle| ovary| pancreas| pituitary gland| prostate| skin| spinal cord| spleen| stomach| testis| thymus| tongue| uterus| zygote| cleavage| morula| blastocyst| gastrula| organogenesis| fetus…
10406854	Rpl27a	ribosomal protein L27a	chr13	99674170	99674662	N	189.093	31560517	344	10.8596	10.8403	0.02	0.595695	0.837034	BC081430	7 E2-F1|7 51.55 cM	BC081430	GenBank	Mus musculus ribosomal protein L27a, mRNA (cDNA clone MGC:101958 IMAGE:6411497), complete cds.	Mm.305750	adipose tissue| bladder| blood| bone marrow| brain| connective tissue| embryonic tissue| extraembryonic tissue| eye| fertilized ovum| heart| inner ear| intestine| kidney| liver| lung| lymph node| mammary gland| muscle| ovary| pancreas| pituitary gland| prostate| skin| spinal cord| spleen| stomach| testis| thymus| tongue| uterus| zygote| cleavage| morula| blastocyst| gastrula| organogenesis| fetus…
10487643	Rpl27a	ribosomal protein L27a	chr2	130210619	130211065	N	189.093	31560517	344	11.7457	11.7311	0.01	0.676361	0.879461	BC081430	7 E2-F1|7 51.55 cM	BC081430	GenBank	Mus musculus ribosomal protein L27a, mRNA (cDNA clone MGC:101958 IMAGE:6411497), complete cds.	Mm.305750	adipose tissue| bladder| blood| bone marrow| brain| connective tissue| embryonic tissue| extraembryonic tissue| eye| fertilized ovum| heart| inner ear| intestine| kidney| liver| lung| lymph node| mammary gland| muscle| ovary| pancreas| pituitary gland| prostate| skin| spinal cord| spleen| stomach| testis| thymus| tongue| uterus| zygote| cleavage| morula| blastocyst| gastrula| organogenesis| fetus…
10547151	Rpl27a	ribosomal protein L27a	chr6	116145436	116145876	N	189.093	31560517	344	12.0088	11.9948	0.01	0.718814	0.897486	BC086939	7 E2-F1|7 51.55 cM	BC086939	GenBank	Mus musculus ribosomal protein L27a, mRNA (cDNA clone MGC:107695 IMAGE:6760797), complete cds.	Mm.305750	adipose tissue| bladder| blood| bone marrow| brain| connective tissue| embryonic tissue| extraembryonic tissue| eye| fertilized ovum| heart| inner ear| intestine| kidney| liver| lung| lymph node| mammary gland| muscle| ovary| pancreas| pituitary gland| prostate| skin| spinal cord| spleen| stomach| testis| thymus| tongue| uterus| zygote| cleavage| morula| blastocyst| gastrula| organogenesis| fetus…
10578064	Rpl27a	ribosomal protein L27a	chr8	33587355	33587801	N	189.093	31560517	344	11.617	11.6076	0.01	0.796604	0.926991	BC081430	7 E2-F1|7 51.55 cM	BC081430	GenBank	Mus musculus ribosomal protein L27a, mRNA (cDNA clone MGC:101958 IMAGE:6411497), complete cds.	Mm.305750	adipose tissue| bladder| blood| bone marrow| brain| connective tissue| embryonic tissue| extraembryonic tissue| eye| fertilized ovum| heart| inner ear| intestine| kidney| liver| lung| lymph node| mammary gland| muscle| ovary| pancreas| pituitary gland| prostate| skin| spinal cord| spleen| stomach| testis| thymus| tongue| uterus| zygote| cleavage| morula| blastocyst| gastrula| organogenesis| fetus…
10474669	Rpl27a	ribosomal protein L27a	chr2	116881302	116881748	N	189.093	31560517	344	11.4697	11.4647	0.01	0.896765	0.96538	BC086939	7 E2-F1|7 51.55 cM	BC086939	GenBank	Mus musculus ribosomal protein L27a, mRNA (cDNA clone MGC:107695 IMAGE:6760797), complete cds.	Mm.305750	adipose tissue| bladder| blood| bone marrow| brain| connective tissue| embryonic tissue| extraembryonic tissue| eye| fertilized ovum| heart| inner ear| intestine| kidney| liver| lung| lymph node| mammary gland| muscle| ovary| pancreas| pituitary gland| prostate| skin| spinal cord| spleen| stomach| testis| thymus| tongue| uterus| zygote| cleavage| morula| blastocyst| gastrula| organogenesis| fetus…
10375487	Gnb2l1	guanine nucleotide binding protein (G protein), beta polypeptide 2 like 1	chr11	48613862	48619936	N	186.923	6680047	345	11.4859	11.4331	0.05	0.172001	0.513581	NM_008143	11 B1.2	NM_008143	RefSeq	Mus musculus guanine nucleotide binding protein (G protein), beta polypeptide 2 like 1 (Gnb2l1), mRNA.	Mm.5305	adipose tissue| bladder| blood| bone| bone marrow| brain| connective tissue| dorsal root ganglion| embryonic tissue| epididymis| extraembryonic tissue| eye| fertilized ovum| heart| inner ear| intestine| joint| kidney| liver| lung| lymph node| mammary gland| molar| muscle| nasopharynx| ovary| pancreas| pineal gland| pituitary gland| prostate| salivary gland| skin| spinal cord| spleen| stomach| sym…
10404059	Hist1h1c	histone cluster 1, H1c	chr13	23830676	23832236	N	186.75	9845257	346	8.86005	8.83216	0.03	0.629205	0.8547	NM_015786	13 A2-A3	NM_015786	RefSeq	Mus musculus histone cluster 1, H1c (Hist1h1c), mRNA.	Mm.193539	adrenal gland| bladder| blood| bone| bone marrow| brain| connective tissue| embryonic tissue| epididymis| extraembryonic tissue| eye| heart| inner ear| intestine| joint| kidney| liver| lung| lymph node| mammary gland| muscle| ovary| oviduct| pancreas| pineal gland| skin| spinal cord| spleen| testis| thymus| tongue| vagina| gastrula| organogenesis| fetus| neonate| juvenile| adult
10476021	Sirpa	signal-regulatory protein alpha	chr2	129418941	129457964	N	186.542	597436964	347	9.93562	9.82617	0.11	0.242524	0.587723	NM_007547	2 F3|2 73.1 cM	NM_007547	RefSeq	Mus musculus signal-regulatory protein alpha (Sirpa), mRNA.	Mm.1682	blood| bone| bone marrow| brain| dorsal root ganglion| embryonic tissue| extraembryonic tissue| eye| inner ear| joint| kidney| liver| lung| lymph node| mammary gland| muscle| nasopharynx| ovary| pancreas| salivary gland| skin| spleen| testis| thymus| uterus| vagina| cleavage| gastrula| fetus| neonate| juvenile| adult
10348493	Lrrfip1	leucine rich repeat (in FLII) interacting protein 1	chr1	92895381	93025495	N	185.937	568908304	348	6.77739	6.69848	0.08	0.149437	0.483032	NM_008515	1 D	NM_008515	RefSeq	Mus musculus leucine rich repeat (in FLII) interacting protein 1 (Lrrfip1), transcript variant 2, mRNA.	Mm.45039	bladder| blood| bone| bone marrow| brain| connective tissue| embryonic tissue| extraembryonic tissue| eye| fertilized ovum| heart| kidney| liver| lung| lymph node| mammary gland| muscle| nasopharynx| ovary| oviduct| pituitary gland| prostate| skin| spleen| stomach| testis| thymus| thyroid|oocyte| unfertilized ovum| zygote| cleavage| morula| blastocyst| egg cylinder| gastrula| organogenesis| fetus…
10366293	Csrp2	cysteine and glycine-rich protein 2	chr10	110357232	110376678	N	184.962	160707987	349	10.3144	10.2816	0.03	0.533208	0.803369	NM_007792	10 D1	NM_007792	RefSeq	Mus musculus cysteine and glycine-rich protein 2 (Csrp2), mRNA.	Mm.2020	bone| bone marrow| brain| connective tissue| embryonic tissue| extraembryonic tissue| eye| heart| intestine| joint| kidney| liver| lung| lymph node| mammary gland| muscle| ovary| salivary gland| stomach| testis| thyroid| tongue| uterus| cleavage| blastocyst| gastrula| organogenesis| fetus| neonate| juvenile| adult
10454786	Ctnna1	catenin (cadherin associated protein), alpha 1	chr18	35278543	35414430	N	184.703	569003069	350	10.707	10.6257	0.08	0.00668906	0.147244	NM_009818	18 B1|18 11.0 cM	NM_009818	RefSeq	Mus musculus catenin (cadherin associated protein), alpha 1 (Ctnna1), mRNA.	Mm.18962	bladder| blood| bone| bone marrow| brain| connective tissue| dorsal root ganglion| embryonic tissue| extraembryonic tissue| eye| fertilized ovum| heart| inner ear| intestine| joint| kidney| liver| lung| mammary gland| molar| muscle| nasopharynx| olfactory mucosa| ovary| pancreas| pineal gland| pituitary gland| prostate| salivary gland| skin| spleen| testis| thymus| thyroid| vagina|oocyte| unferti…
10470119	Edf1	endothelial differentiation-related factor 1	chr2	25413395	25417602	N	182.795	568914045	351	10.3627	10.3516	0.01	0.640207	0.860903	NM_021519	2 A3	NM_021519	RefSeq	Mus musculus endothelial differentiation-related factor 1 (Edf1), mRNA.	Mm.29945	blood| brain| connective tissue| embryonic tissue| epididymis| extraembryonic tissue| eye| heart| intestine| joint| kidney| liver| lung| lymph node| mammary gland| muscle| nasopharynx| ovary| pancreas| salivary gland| skin| spleen| stomach| sympathetic ganglion| testis| thymus| thyroid| tongue|oocyte| blastocyst| gastrula| organogenesis| fetus| neonate| juvenile| adult
10551359	Sertad1	SERTA domain containing 1	chr7	28271929	28275333	N	182.072	568946261	352	7.33231	7.31265	0.02	0.587458	0.832591	NM_018820	7 A3	NM_018820	RefSeq	Mus musculus SERTA domain containing 1 (Sertad1), mRNA.	Mm.153684	bladder| blood| bone marrow| brain| connective tissue| embryonic tissue| epididymis| extraembryonic tissue| eye| heart| intestine| joint| kidney| liver| lung| lymph node| mammary gland| spinal cord| spleen| stomach| testis| thymus| cleavage| organogenesis| fetus| neonate| juvenile| adult
[truncated: 8,061 more rows]

## Sheet:  S3B Table
S3B Table. Pathway analysis of podocyte enriched genes (top 10th percentile RPKM) that are differentialy expressed in HIVAN1 congenic mice vs FVBN/J mice at FDR q-value <0.25
Collection(s):	CGP CP
# overlaps shown:	50
# genesets in collections:	4726
[truncated: 125 more rows]
[truncated: 3 more columns]
